# Supplementary material for: LY6D marks pre-existing resistant basosquamous tumor subpopulations
Source: Nat Commun. 2022 Dec 6;13:7520. doi: 10.1038/s41467-022-35020-y (PMC9726704; doi:10.1038/s41467-022-35020-y)
Supplement: Supplementary file 3 — Supplementary Data 1 [file 41467_2022_35020_MOESM3_ESM.xlsx]

## Sheet: Supp_Table_S1
Marker gene cuttoff are defaults from Seruat's 'FindMarkers' function: min.pct = 0.1, logfc.threshold = 0.25
gene	p_val	avg_logFC	pct.1	pct.2	p_val_adj	cluster
TAGLN	0	1.02716	0.669	0.449	0	C1
MT2A	0	0.836098	0.867	0.727	0	C1
CTGF	0	0.718068	0.29	0.131	0	C1
AREG	0	0.676863	0.635	0.423	0	C1
TPM2	0	0.640809	0.359	0.186	0	C1
F3	0	0.627081	0.636	0.399	0	C1
KRT75	0	0.600906	0.618	0.38	0	C1
MTHFD2	0	0.591067	0.702	0.411	0	C1
PSAT1	0	0.562661	0.543	0.31	0	C1
ODC1	0	0.552803	0.669	0.426	0	C1
DKK3	0	0.551011	0.619	0.335	0	C1
LIMA1	0	0.54447	0.642	0.442	0	C1
GPX1	0	0.521942	0.584	0.313	0	C1
PTHLH	0	0.51968	0.319	0.132	0	C1
S100A6	0	0.517815	0.941	0.855	0	C1
PKM	0	0.515084	0.894	0.736	0	C1
ENO1	0	0.510659	0.945	0.839	0	C1
EMP3	0	0.498992	0.823	0.594	0	C1
UPP1	0	0.497822	0.591	0.364	0	C1
CSRP1	0	0.493127	0.712	0.486	0	C1
PLP2	0	0.485347	0.906	0.74	0	C1
TPM1	0	0.47082	0.721	0.566	0	C1
PDCD5	0	0.46729	0.755	0.493	0	C1
C1QBP	0	0.464958	0.809	0.578	0	C1
MYL12A	0	0.463157	0.939	0.855	0	C1
ACTN1	0	0.457585	0.893	0.743	0	C1
ITGB1	0	0.45131	0.924	0.793	0	C1
CYP27B1	0	0.437585	0.467	0.227	0	C1
PFN1	0	0.433331	0.953	0.878	0	C1
ASNS	0	0.433249	0.531	0.306	0	C1
C12orf75	0	0.430982	0.588	0.383	0	C1
CHI3L1	0	0.426949	0.327	0.165	0	C1
FHL2	0	0.423317	0.895	0.74	0	C1
IGFBP7	0	0.422367	0.84	0.65	0	C1
DRAP1	0	0.419302	0.917	0.804	0	C1
SRM	0	0.416894	0.543	0.278	0	C1
KRT7	0	0.414137	0.43	0.255	0	C1
RCN1	0	0.404096	0.556	0.326	0	C1
PDLIM1	0	0.401581	0.535	0.359	0	C1
ATP5E	0	0.399081	0.737	0.525	0	C1
INHBA	0	0.396109	0.726	0.51	0	C1
SRI	0	0.395632	0.72	0.491	0	C1
PYCR1	0	0.394125	0.404	0.157	0	C1
ATP5G3	0	0.393411	0.71	0.471	0	C1
USMG5	0	0.390504	0.699	0.475	0	C1
ATP5B	0	0.383996	0.727	0.5	0	C1
GPATCH4	0	0.382036	0.496	0.232	0	C1
PTRF	0	0.381619	0.619	0.372	0	C1
PHLDA1	0	0.381575	0.611	0.41	0	C1
ATP5J2	0	0.381283	0.588	0.345	0	C1
ATP5D	0	0.380829	0.546	0.298	0	C1
GADD45GIP1	0	0.37907	0.738	0.509	0	C1
ANXA3	0	0.378524	0.764	0.549	0	C1
HMGA1	0	0.377384	0.858	0.718	0	C1
EBNA1BP2	0	0.374556	0.729	0.515	0	C1
NIFK	0	0.37314	0.769	0.558	0	C1
NME1	0	0.371948	0.676	0.448	0	C1
RPL7L1	0	0.368749	0.753	0.547	0	C1
NARS	0	0.368381	0.696	0.494	0	C1
KIZ	0	0.366497	0.349	0.192	0	C1
TIMM13	0	0.363849	0.721	0.496	0	C1
ATP5G1	0	0.363545	0.53	0.271	0	C1
C14orf166	0	0.362696	0.677	0.429	0	C1
DDX21	0	0.361992	0.848	0.678	0	C1
CCT3	0	0.361829	0.775	0.584	0	C1
PARK7	0	0.358739	0.837	0.639	0	C1
DYNLT1	0	0.358147	0.827	0.644	0	C1
CCT7	0	0.357999	0.768	0.561	0	C1
CCT6A	0	0.357702	0.858	0.703	0	C1
TXNDC17	0	0.356953	0.762	0.566	0	C1
SNRPE	0	0.355523	0.856	0.681	0	C1
EEF1E1	0	0.355004	0.577	0.33	0	C1
NUDC	0	0.354884	0.802	0.615	0	C1
HSPA9	0	0.354708	0.813	0.628	0	C1
NOP56	0	0.354366	0.677	0.45	0	C1
EIF2S2	0	0.353117	0.843	0.664	0	C1
ATP5C1	0	0.349302	0.646	0.417	0	C1
TNFRSF12A	0	0.348411	0.888	0.745	0	C1
LAMB3	0	0.347741	0.695	0.424	0	C1
TUBB	0	0.346597	0.952	0.87	0	C1
TPM4	0	0.346009	0.848	0.719	0	C1
CAPN2	0	0.345487	0.754	0.557	0	C1
CD63	0	0.345455	0.96	0.873	0	C1
BDKRB1	0	0.345445	0.261	0.104	0	C1
SNRPD1	0	0.345399	0.824	0.629	0	C1
CCT5	0	0.345106	0.816	0.635	0	C1
STOML2	0	0.344929	0.722	0.51	0	C1
TRIB3	0	0.343757	0.439	0.233	0	C1
TOMM40	0	0.343528	0.595	0.349	0	C1
PFKP	0	0.341692	0.539	0.353	0	C1
NDUFB9	0	0.339567	0.815	0.615	0	C1
ATP5H	0	0.339207	0.536	0.301	0	C1
TCEB2	0	0.338393	0.704	0.477	0	C1
TUBA1C	0	0.337736	0.836	0.642	0	C1
SMS	0	0.336372	0.906	0.805	0	C1
ATP5J	0	0.336115	0.669	0.446	0	C1
ARHGDIB	0	0.335485	0.308	0.129	0	C1
RBP1	0	0.334682	0.689	0.522	0	C1
YIF1A	0	0.334132	0.594	0.355	0	C1
SLIRP	0	0.332181	0.681	0.472	0	C1
SSBP1	0	0.331132	0.82	0.635	0	C1
PHB	0	0.330739	0.626	0.394	0	C1
TENM2	0	0.33062	0.45	0.223	0	C1
SLC1A5	0	0.328312	0.338	0.168	0	C1
KRT14	0	0.328244	0.994	0.981	0	C1
MDFI	0	0.327016	0.54	0.326	0	C1
MEST	0	0.326132	0.361	0.183	0	C1
GTPBP4	0	0.325572	0.663	0.438	0	C1
SNHG15	0	0.325471	0.657	0.464	0	C1
CYCS	0	0.323148	0.893	0.791	0	C1
GNB2L1	0	0.322488	0.785	0.609	0	C1
NOP16	0	0.319589	0.558	0.329	0	C1
NPM3	0	0.319393	0.47	0.235	0	C1
PSMA7	0	0.318822	0.936	0.811	0	C1
CD59	0	0.317859	0.899	0.755	0	C1
RRS1	0	0.317375	0.43	0.194	0	C1
PRMT1	0	0.317143	0.856	0.684	0	C1
RAI14	0	0.316644	0.381	0.183	0	C1
RPF2	0	0.314191	0.616	0.396	0	C1
COX7A2	0	0.314044	0.939	0.831	0	C1
ATP5A1	0	0.313951	0.499	0.295	0	C1
MRPL3	0	0.309552	0.605	0.384	0	C1
PRDX1	0	0.30911	0.964	0.874	0	C1
BPGM	0	0.308593	0.469	0.289	0	C1
PAK1IP1	0	0.308481	0.544	0.314	0	C1
ANXA5	0	0.308443	0.827	0.664	0	C1
PSME2	0	0.308046	0.651	0.464	0	C1
ESD	0	0.307939	0.659	0.432	0	C1
PA2G4	0	0.307552	0.791	0.614	0	C1
EIF3J	0	0.307043	0.709	0.51	0	C1
ATP5O	0	0.305161	0.618	0.403	0	C1
C14orf2	0	0.302361	0.647	0.432	0	C1
NHP2	0	0.301541	0.672	0.474	0	C1
NDUFA11	0	0.301276	0.761	0.581	0	C1
CLIC1	0	0.301252	0.922	0.822	0	C1
CLMP	0	0.300552	0.32	0.151	0	C1
CAV2	0	0.299969	0.811	0.655	0	C1
MRPL20	0	0.297275	0.604	0.397	0	C1
COL17A1	0	0.297255	0.418	0.201	0	C1
SNRPC	0	0.297094	0.725	0.533	0	C1
FAM96B	0	0.296809	0.826	0.642	0	C1
GARS	0	0.296331	0.665	0.465	0	C1
TMSB4X	0	0.296283	0.995	0.979	0	C1
HDDC2	0	0.296179	0.54	0.333	0	C1
PSMB7	0	0.295843	0.816	0.655	0	C1
RAB32	0	0.295509	0.415	0.233	0	C1
MRPS18B	0	0.295295	0.568	0.366	0	C1
PRSS23	0	0.294892	0.295	0.135	0	C1
EIF3I	0	0.29471	0.843	0.695	0	C1
NDUFS6	0	0.294248	0.706	0.527	0	C1
STRAP	0	0.293834	0.852	0.709	0	C1
ARPC5	0	0.29333	0.866	0.735	0	C1
RSL1D1	0	0.290778	0.829	0.663	0	C1
AIMP1	0	0.290426	0.691	0.486	0	C1
TNC	0	0.288178	0.395	0.224	0	C1
ATP5L	0	0.288036	0.705	0.493	0	C1
2022-09-15	0	0.287757	0.651	0.427	0	C1
CDKN2A	0	0.287699	0.518	0.325	0	C1
PSMA4	0	0.286209	0.828	0.658	0	C1
APRT	0	0.286036	0.719	0.524	0	C1
WDR46	0	0.285751	0.533	0.328	0	C1
CNIH1	0	0.285672	0.584	0.386	0	C1
NDUFAF4	0	0.284982	0.494	0.277	0	C1
NDUFB2	0	0.284308	0.769	0.58	0	C1
SHFM1	0	0.284012	0.709	0.497	0	C1
MRTO4	0	0.283734	0.462	0.242	0	C1
EI24	0	0.283316	0.693	0.492	0	C1
NDUFAF2	0	0.282865	0.538	0.328	0	C1
KARS	0	0.282827	0.601	0.399	0	C1
FEZ1	0	0.280886	0.295	0.115	0	C1
MDH2	0	0.279811	0.807	0.644	0	C1
SARS	0	0.279539	0.737	0.561	0	C1
FAM195B	0	0.278693	0.523	0.316	0	C1
NOB1	0	0.27861	0.506	0.296	0	C1
PYURF	0	0.278373	0.695	0.502	0	C1
TMEM147	0	0.277841	0.652	0.448	0	C1
TRIP6	0	0.276688	0.641	0.446	0	C1
SHMT2	0	0.276314	0.497	0.32	0	C1
AIMP2	0	0.276313	0.403	0.196	0	C1
RAN	0	0.274475	0.948	0.871	0	C1
EIF6	0	0.273864	0.838	0.67	0	C1
DKC1	0	0.273205	0.524	0.317	0	C1
POLR2G	0	0.272023	0.637	0.441	0	C1
ATP5F1	0	0.271654	0.558	0.358	0	C1
SFT2D1	0	0.271573	0.721	0.528	0	C1
NIP7	0	0.271424	0.503	0.299	0	C1
CYC1	0	0.271106	0.671	0.479	0	C1
WDR74	0	0.270536	0.508	0.298	0	C1
RPS17	0	0.266752	0.898	0.797	0	C1
NOL7	0	0.266412	0.735	0.555	0	C1
CNIH4	0	0.266267	0.729	0.526	0	C1
KIF5B	0	0.266201	0.86	0.731	0	C1
POMP	0	0.265488	0.89	0.746	0	C1
ATP5I	0	0.265417	0.524	0.328	0	C1
DUSP6	0	0.265325	0.66	0.475	0	C1
RPS19BP1	0	0.265115	0.693	0.497	0	C1
MSN	0	0.264864	0.665	0.459	0	C1
MYEOV2	0	0.264503	0.601	0.397	0	C1
RBCK1	0	0.263883	0.522	0.356	0	C1
MARS	0	0.26354	0.554	0.358	0	C1
RRP9	0	0.263461	0.403	0.2	0	C1
TAX1BP3	0	0.263166	0.583	0.418	0	C1
YARS	0	0.262992	0.595	0.399	0	C1
RPL26L1	0	0.262664	0.63	0.435	0	C1
GTF3C6	0	0.262556	0.575	0.382	0	C1
PSMC5	0	0.261789	0.71	0.523	0	C1
MAGED2	0	0.26143	0.685	0.523	0	C1
IMPDH2	0	0.261302	0.636	0.458	0	C1
AP2M1	0	0.261039	0.739	0.56	0	C1
PSMB1	0	0.260421	0.899	0.766	0	C1
PNO1	0	0.260093	0.51	0.306	0	C1
HAX1	0	0.259903	0.609	0.426	0	C1
TATDN1	0	0.259641	0.592	0.393	0	C1
DCTPP1	0	0.25955	0.462	0.265	0	C1
CDH13	0	0.258465	0.504	0.322	0	C1
COPS6	0	0.258171	0.632	0.442	0	C1
EIF4A1	0	0.258118	0.907	0.821	0	C1
FSCN1	0	0.258075	0.783	0.633	0	C1
ZNF22	0	0.258011	0.585	0.37	0	C1
C7orf73	0	0.257832	0.501	0.295	0	C1
ACTR3	0	0.256631	0.825	0.688	0	C1
NDUFB6	0	0.256581	0.699	0.514	0	C1
TBCB	0	0.256045	0.605	0.419	0	C1
LYAR	0	0.255504	0.465	0.264	0	C1
STRA13	0	0.255445	0.412	0.218	0	C1
DCAF13	0	0.255376	0.587	0.391	0	C1
SLC39A1	0	0.254887	0.588	0.397	0	C1
UQCR11	0	0.254768	0.754	0.584	0	C1
SLC25A39	0	0.254644	0.533	0.345	0	C1
TMEM14B	0	0.25423	0.604	0.421	0	C1
PDCD2	0	0.253607	0.678	0.51	0	C1
MRPL52	0	0.253488	0.651	0.463	0	C1
TMEM205	0	0.252885	0.504	0.308	0	C1
GNL2	0	0.252701	0.603	0.41	0	C1
ATXN10	0	0.252054	0.583	0.392	0	C1
CFL1	0	0.251947	0.983	0.936	0	C1
RAD23A	0	0.251749	0.755	0.585	0	C1
AK6	0	0.251568	0.664	0.464	0	C1
PSMB5	0	0.251218	0.762	0.591	0	C1
ACP1	0	0.251115	0.656	0.467	0	C1
NELFE	0	0.251032	0.51	0.334	0	C1
UQCRC1	0	0.250909	0.623	0.446	0	C1
NDUFB8	0	0.250692	0.717	0.542	0	C1
SNRPG	0	0.250667	0.837	0.684	0	C1
PSMD2	0	0.250128	0.722	0.555	0	C1
CYP1B1	1.32e-304	0.41459	0.419	0.249	4.19e-300	C1
RP11-14N7.2	3.22e-302	0.251186	0.522	0.339	1.02e-297	C1
ACTA2	1.12e-299	0.606446	0.252	0.114	3.55e-295	C1
EIF4EBP1	3.15e-298	0.255228	0.587	0.415	1e-293	C1
ARPC1B	1.28e-297	0.259894	0.578	0.407	4.06e-293	C1
TUBA4A	4.27e-292	0.279365	0.722	0.559	1.36e-287	C1
PDLIM7	1.45e-288	0.253599	0.481	0.319	4.61e-284	C1
GLO1	4.34e-288	0.253121	0.723	0.579	1.38e-283	C1
PLEK2	2.03e-287	0.259202	0.517	0.343	6.45e-283	C1
S100A2	1.88e-281	0.334269	0.95	0.892	5.98e-277	C1
SLC7A5	5.33e-278	0.262469	0.586	0.424	1.69e-273	C1
RCAN1	4.3e-267	0.391097	0.43	0.278	1.37e-262	C1
PFN2	3.21e-266	0.254596	0.493	0.338	1.02e-261	C1
VIM	1.66e-257	0.334327	0.518	0.372	5.27e-253	C1
STK17A	3.81e-253	0.250148	0.667	0.535	1.21e-248	C1
TAGLN3	5.42e-240	0.259057	0.39	0.238	1.72e-235	C1
ATF5	4e-239	0.323554	0.362	0.224	1.27e-234	C1
FERMT2	8.62e-235	0.251912	0.396	0.253	2.74e-230	C1
PHGDH	1.65e-234	0.321792	0.698	0.588	5.24e-230	C1
MT1E	5.54e-223	0.327273	0.409	0.273	1.76e-218	C1
ID4	1.24e-222	0.476479	0.588	0.471	3.95e-218	C1
TIMP1	1.54e-222	0.538229	0.438	0.308	4.9e-218	C1
TKT	1.99e-217	0.28978	0.62	0.471	6.33e-213	C1
SOD2	5.11e-208	0.312473	0.718	0.589	1.63e-203	C1
MYLK	4.86e-204	0.690946	0.335	0.217	1.55e-199	C1
CALD1	7.71e-199	0.299279	0.882	0.82	2.45e-194	C1
CYR61	3.64e-189	0.320424	0.637	0.511	1.16e-184	C1
MMP10	9.64e-173	0.38245	0.338	0.216	3.07e-168	C1
CCL20	3.48e-153	0.920134	0.39	0.281	1.11e-148	C1
CYGB	1.08e-96	0.353875	0.346	0.264	3.44e-92	C1
MYL9	6.93e-89	0.26267	0.32	0.239	2.2e-84	C1
S100A7	0	1.83591	0.421	0.22	0	C2
KRT6A	0	1.75937	0.726	0.372	0	C2
CALML5	0	1.6625	0.438	0.153	0	C2
LYPD3	0	1.54806	0.607	0.198	0	C2
PLAUR	0	1.4016	0.681	0.259	0	C2
TACSTD2	0	1.38195	0.876	0.472	0	C2
CLDN4	0	1.36296	0.484	0.111	0	C2
KRT6B	0	1.25025	0.814	0.465	0	C2
KRT16	0	1.16189	0.777	0.543	0	C2
DMKN	0	1.06224	0.477	0.169	0	C2
TM4SF1	0	1.05542	0.915	0.754	0	C2
SBSN	0	1.0327	0.506	0.205	0	C2
CD24	0	1.00249	0.946	0.776	0	C2
CSTB	0	0.997974	0.913	0.683	0	C2
KRTDAP	0	0.96358	0.339	0.113	0	C2
S100A8	0	0.897866	0.559	0.327	0	C2
SULT2B1	0	0.867225	0.375	0.079	0	C2
SPRR1B	0	0.833637	0.456	0.236	0	C2
SERPINB2	0	0.821723	0.576	0.348	0	C2
AQP3	0	0.813785	0.589	0.302	0	C2
GRHL3	0	0.789463	0.5	0.103	0	C2
PERP	0	0.776505	0.995	0.981	0	C2
PHLDA2	0	0.747668	0.68	0.396	0	C2
IL1RN	0	0.743592	0.756	0.407	0	C2
S100A9	0	0.734876	0.642	0.384	0	C2
KLK7	0	0.727779	0.254	0.038	0	C2
EMP1	0	0.718106	0.767	0.493	0	C2
ALDH1A3	0	0.710703	0.591	0.323	0	C2
TMEM45A	0	0.696064	0.308	0.111	0	C2
KLF5	0	0.686201	0.79	0.558	0	C2
CDKN1A	0	0.685689	0.881	0.659	0	C2
PLAU	0	0.682427	0.691	0.375	0	C2
PRNP	0	0.669607	0.769	0.6	0	C2
SH3BGRL3	0	0.669129	0.895	0.688	0	C2
GJB3	0	0.664464	0.705	0.352	0	C2
ELF3	0	0.663808	0.36	0.136	0	C2
CDC42EP1	0	0.656795	0.569	0.249	0	C2
PRSS3	0	0.647149	0.254	0.085	0	C2
SFN	0	0.627854	0.972	0.892	0	C2
MAL2	0	0.626455	0.552	0.202	0	C2
NUPR1	0	0.626353	0.704	0.451	0	C2
JUP	0	0.62089	0.878	0.606	0	C2
PVRL4	0	0.613762	0.477	0.101	0	C2
S100A16	0	0.604149	0.943	0.781	0	C2
S100A11	0	0.585519	0.992	0.951	0	C2
LGALS7B	0	0.566242	0.625	0.373	0	C2
LAD1	0	0.565458	0.496	0.208	0	C2
CSTA	0	0.554	0.516	0.288	0	C2
TYMP	0	0.550712	0.63	0.3	0	C2
DSG3	0	0.545444	0.647	0.332	0	C2
ANXA2	0	0.538151	0.983	0.943	0	C2
ZNF750	0	0.532884	0.389	0.068	0	C2
RP11-402P6.11	0	0.508095	0.266	0.091	0	C2
OVOL1	0	0.499025	0.474	0.199	0	C2
TINCR	0	0.494062	0.499	0.158	0	C2
KRT17	0	0.48607	0.999	0.998	0	C2
GIPC1	0	0.484458	0.778	0.536	0	C2
TMCC3	0	0.478768	0.498	0.178	0	C2
C1orf74	0	0.475711	0.439	0.188	0	C2
GJB2	0	0.472976	0.864	0.762	0	C2
RBP1	0	0.469798	0.745	0.556	0	C2
CAMK2N1	0	0.469306	0.453	0.226	0	C2
TRIM16	0	0.46829	0.468	0.204	0	C2
PRDM1	0	0.466932	0.443	0.235	0	C2
KRT80	0	0.446039	0.355	0.137	0	C2
CDKN2B	0	0.445205	0.373	0.11	0	C2
SQRDL	0	0.442304	0.401	0.169	0	C2
CTSB	0	0.433484	0.776	0.531	0	C2
TMSB10	0	0.431573	0.996	0.99	0	C2
HCAR2	0	0.418804	0.465	0.223	0	C2
IRF6	0	0.416375	0.815	0.635	0	C2
GJB5	0	0.411039	0.52	0.226	0	C2
MAP7D1	0	0.406786	0.771	0.604	0	C2
RAB38	0	0.400907	0.611	0.384	0	C2
S100A14	0	0.390895	0.974	0.942	0	C2
TUBA4A	0	0.390489	0.8	0.586	0	C2
S100A2	0	0.389716	0.986	0.9	0	C2
AC013461.1	0	0.387312	0.51	0.26	0	C2
CDKN2A	0	0.380277	0.589	0.363	0	C2
OAF	0	0.377167	0.435	0.186	0	C2
MXD1	0	0.374863	0.44	0.205	0	C2
ELOVL4	0	0.367825	0.508	0.296	0	C2
CDH1	0	0.364345	0.603	0.339	0	C2
TMSB4X	0	0.363843	0.995	0.983	0	C2
ISG20	0	0.360288	0.387	0.185	0	C2
PKP1	0	0.358923	0.572	0.304	0	C2
PNLIPRP3	0	0.353443	0.268	0.07	0	C2
TXN	0	0.353027	0.978	0.905	0	C2
HEBP2	0	0.352046	0.712	0.481	0	C2
SUB1	0	0.349475	0.949	0.868	0	C2
CYB5A	0	0.344459	0.465	0.263	0	C2
MBOAT2	0	0.34078	0.312	0.118	0	C2
GNA15	0	0.33787	0.454	0.209	0	C2
SDR16C5	0	0.337863	0.425	0.197	0	C2
DSC2	0	0.335001	0.663	0.447	0	C2
GSTP1	0	0.332976	0.966	0.923	0	C2
YWHAQ	0	0.331467	0.897	0.799	0	C2
TJP2	0	0.326298	0.502	0.261	0	C2
RHOV	0	0.325285	0.361	0.157	0	C2
ZNF706	0	0.324665	0.827	0.671	0	C2
KLF3	0	0.321903	0.446	0.241	0	C2
SPINT1	0	0.316366	0.739	0.546	0	C2
GRHL1	0	0.313152	0.304	0.074	0	C2
MALL	0	0.307152	0.286	0.104	0	C2
GPAT3	0	0.301449	0.348	0.143	0	C2
VAMP8	0	0.298498	0.725	0.536	0	C2
PRSS8	0	0.298166	0.393	0.155	0	C2
DENND2C	0	0.29593	0.376	0.144	0	C2
KLHL21	0	0.291815	0.476	0.267	0	C2
CD82	0	0.290818	0.408	0.202	0	C2
GLTP	0	0.288728	0.629	0.417	0	C2
ATP2B4	0	0.27944	0.364	0.16	0	C2
TICAM1	0	0.267028	0.411	0.189	0	C2
CRB3	0	0.262609	0.402	0.191	0	C2
RNF149	0	0.260741	0.513	0.292	0	C2
ADGRF4	0	0.252778	0.288	0.093	0	C2
REEP4	0	0.252448	0.378	0.181	0	C2
THBD	4.37e-305	0.368553	0.274	0.114	1.39e-300	C2
AHNAK2	1.41e-303	0.263805	0.45	0.24	4.5e-299	C2
LSR	1.57e-300	0.285783	0.646	0.431	5.01e-296	C2
HIGD1A	9.57e-300	0.337164	0.691	0.507	3.05e-295	C2
TNIP1	1.26e-299	0.29215	0.547	0.336	4.02e-295	C2
KLC3	1.54e-299	0.26924	0.516	0.304	4.91e-295	C2
ATP6V1B2	1.14e-298	0.285663	0.491	0.286	3.63e-294	C2
SDC1	1.82e-297	0.376832	0.713	0.525	5.79e-293	C2
TUBA1C	2.98e-293	0.309067	0.876	0.687	9.5e-289	C2
ETHE1	1.29e-292	0.309633	0.358	0.181	4.11e-288	C2
RAB10	1.52e-292	0.306164	0.772	0.59	4.84e-288	C2
SOX9	5.21e-285	0.4073	0.755	0.589	1.66e-280	C2
KRT75	6.41e-285	0.508065	0.646	0.44	2.04e-280	C2
LURAP1L	6.09e-284	0.263468	0.287	0.125	1.94e-279	C2
CD9	7.86e-284	0.289412	0.957	0.917	2.5e-279	C2
KLK5	1.46e-281	0.611746	0.286	0.135	4.64e-277	C2
SERPINB5	7.79e-277	0.419479	0.835	0.665	2.48e-272	C2
HCAR3	7.18e-276	0.360769	0.411	0.223	2.28e-271	C2
KLF4	1.57e-271	0.367616	0.575	0.374	5e-267	C2
DAPP1	7.81e-268	0.368138	0.566	0.36	2.48e-263	C2
CDCP1	6.27e-262	0.264864	0.551	0.346	2e-257	C2
SOX15	2.57e-261	0.286105	0.527	0.331	8.17e-257	C2
TFAP2A	1.32e-255	0.312126	0.746	0.558	4.19e-251	C2
NUP50	5.99e-255	0.268591	0.462	0.273	1.91e-250	C2
F2RL1	1e-252	0.285737	0.559	0.359	3.19e-248	C2
S100A10	2.48e-252	0.25907	0.989	0.982	7.9e-248	C2
FTL	1.41e-246	0.465413	0.987	0.984	4.5e-242	C2
CD99	2.38e-241	0.308902	0.75	0.597	7.59e-237	C2
RAB7A	2.92e-236	0.252979	0.873	0.752	9.28e-232	C2
NDRG2	1.21e-233	0.279616	0.331	0.174	3.85e-229	C2
TFAP2C	1.98e-232	0.287393	0.51	0.322	6.3e-228	C2
CAP1	9.67e-229	0.277513	0.805	0.637	3.08e-224	C2
AKIRIN2	2.05e-228	0.285588	0.662	0.491	6.51e-224	C2
FBLIM1	3.2e-226	0.267232	0.724	0.547	1.02e-221	C2
DBI	1.69e-221	0.435581	0.624	0.462	5.36e-217	C2
CBX6	1.13e-219	0.284023	0.473	0.294	3.6e-215	C2
TNFAIP8	2.05e-213	0.292773	0.553	0.369	6.53e-209	C2
TSPO	2.54e-210	0.267432	0.773	0.623	8.1e-206	C2
CLTB	5.57e-209	0.352396	0.799	0.659	1.77e-204	C2
NRBF2	1.29e-207	0.252115	0.564	0.39	4.1e-203	C2
TPT1-AS1	1.79e-207	0.321287	0.508	0.337	5.7e-203	C2
PLS3	1.48e-204	0.315996	0.651	0.475	4.7e-200	C2
CAPN2	1.65e-203	0.254735	0.784	0.606	5.24e-199	C2
HN1	3.27e-191	0.259387	0.615	0.432	1.04e-186	C2
CALM1	6e-184	0.333605	0.852	0.759	1.91e-179	C2
IL1RL1	3.69e-182	0.574225	0.415	0.264	1.18e-177	C2
PIM1	9.46e-182	0.257094	0.851	0.726	3.01e-177	C2
FAM84A	2.19e-180	0.281412	0.311	0.173	6.96e-176	C2
ANXA1	3.04e-177	0.280531	0.876	0.737	9.67e-173	C2
FABP5	4.64e-176	0.746302	0.426	0.285	1.48e-171	C2
FAM43A	7.36e-174	0.276774	0.294	0.161	2.34e-169	C2
LRRFIP2	4.98e-171	0.264982	0.607	0.453	1.58e-166	C2
ITM2B	1.49e-162	0.29391	0.894	0.831	4.75e-158	C2
ABRACL	2.26e-161	0.265	0.625	0.476	7.19e-157	C2
H1F0	1.82e-160	0.250456	0.792	0.652	5.79e-156	C2
KLF6	1.27e-159	0.266488	0.935	0.869	4.05e-155	C2
PDE4B	3.01e-159	0.281055	0.349	0.217	9.57e-155	C2
HBEGF	7.8e-147	0.285516	0.317	0.187	2.48e-142	C2
NCOA7	1.67e-144	0.472564	0.535	0.415	5.31e-140	C2
PRSS22	8.43e-136	0.418061	0.303	0.182	2.68e-131	C2
TUBB2A	4.78e-132	0.294269	0.772	0.642	1.52e-127	C2
ALCAM	3.27e-124	0.350541	0.263	0.156	1.04e-119	C2
PHLDA3	1.87e-119	0.254465	0.628	0.507	5.96e-115	C2
PALMD	2.61e-110	0.281889	0.277	0.175	8.31e-106	C2
FRMD4B	1.62e-93	0.352294	0.519	0.422	5.14e-89	C2
EDN1	4.23e-77	0.322745	0.587	0.501	1.35e-72	C2
CTSC	2.71e-75	0.375431	0.434	0.338	8.63e-71	C2
TUBA1A	1.05e-65	0.263936	0.797	0.748	3.33e-61	C2
NEAT1	1.39e-56	0.520058	0.421	0.338	4.41e-52	C2
SOSTDC1	3.4e-40	0.46395	0.304	0.246	1.08e-35	C2
MMP10	5.23e-14	0.31623	0.302	0.259	1.67e-09	C2
FST	0.00214007	0.487556	0.317	0.319	1	C2
FOS	0	1.84534	0.918	0.518	0	C3
HSPA1A	0	1.76669	0.918	0.395	0	C3
HSPA1B	0	1.58262	0.886	0.347	0	C3
JUND	0	1.54404	0.822	0.326	0	C3
FOSB	0	1.53593	0.776	0.253	0	C3
RACK1	0	1.45642	0.805	0.182	0	C3
BTG2	0	1.43169	0.793	0.412	0	C3
HES1	0	1.33306	0.821	0.577	0	C3
KRT15	0	1.29746	0.902	0.488	0	C3
GADD45B	0	1.29683	0.811	0.5	0	C3
SELENOP	0	1.28112	0.723	0.151	0	C3
DNAJB1	0	1.27824	0.838	0.527	0	C3
NR4A1	0	1.21705	0.675	0.2	0	C3
ABI3BP	0	1.20984	0.602	0.117	0	C3
SFRP1	0	1.20412	0.59	0.264	0	C3
ATF3	0	1.20228	0.718	0.414	0	C3
SPON2	0	1.19466	0.813	0.295	0	C3
EGR3	0	1.14692	0.703	0.247	0	C3
DUSP2	0	1.08745	0.645	0.381	0	C3
EGR1	0	1.08224	0.817	0.598	0	C3
SOCS3	0	1.05256	0.623	0.352	0	C3
PTCH1	0	1.0489	0.673	0.142	0	C3
ID3	0	1.01117	0.61	0.275	0	C3
JUN	0	1.00856	0.966	0.918	0	C3
CXCL14	0	0.993883	0.791	0.405	0	C3
VCAN	0	0.991803	0.636	0.221	0	C3
PDGFA	0	0.991771	0.75	0.29	0	C3
BGN	0	0.959412	0.697	0.234	0	C3
BNC2	0	0.957152	0.691	0.2	0	C3
TFAP2B	0	0.951279	0.713	0.239	0	C3
ATP5MC2	0	0.944686	0.707	0.165	0	C3
ZFP36	0	0.94337	0.866	0.837	0	C3
RHOB	0	0.942578	0.839	0.603	0	C3
JUNB	0	0.920163	0.939	0.939	0	C3
RPS24	0	0.913685	0.988	0.985	0	C3
IRX2	0	0.912445	0.856	0.565	0	C3
TMCO3	0	0.895111	0.651	0.317	0	C3
IER5L	0	0.894161	0.537	0.15	0	C3
RPL12	0	0.874927	0.978	0.976	0	C3
IER2	0	0.866461	0.92	0.903	0	C3
DNAJB4	0	0.861075	0.552	0.168	0	C3
MT-ATP6	0	0.857398	0.968	0.949	0	C3
HSP90AA1	0	0.850903	0.977	0.96	0	C3
DAPL1	0	0.846776	0.689	0.305	0	C3
ATP5MG	0	0.846091	0.691	0.166	0	C3
COL18A1	0	0.8314	0.652	0.242	0	C3
PTCH2	0	0.829909	0.534	0.111	0	C3
NOP53	0	0.829156	0.611	0.134	0	C3
ATP5F1E	0	0.826589	0.704	0.169	0	C3
NRARP	0	0.811789	0.483	0.092	0	C3
RARRES2	0	0.808921	0.588	0.186	0	C3
EDIL3	0	0.797246	0.468	0.197	0	C3
RPS4X	0	0.794197	0.98	0.99	0	C3
CRNN	0	0.79316	0.267	0.046	0	C3
APOE	0	0.787761	0.716	0.467	0	C3
XIST	0	0.773489	0.419	0.225	0	C3
RPS3A	0	0.772836	0.992	0.997	0	C3
INTS6	0	0.735235	0.584	0.323	0	C3
BCAM	0	0.725053	0.864	0.58	0	C3
TSPAN4	0	0.720271	0.557	0.208	0	C3
RPL29	0	0.717343	0.976	0.985	0	C3
MT-ND5	0	0.713562	0.908	0.848	0	C3
RPL34	0	0.712183	0.99	0.996	0	C3
MT-ND3	0	0.704123	0.924	0.892	0	C3
IRF1	0	0.697084	0.688	0.467	0	C3
MIDN	0	0.690376	0.605	0.338	0	C3
SINHCAF	0	0.685803	0.532	0.122	0	C3
ZFP36L1	0	0.680045	0.828	0.684	0	C3
CDKN1C	0	0.679152	0.37	0.088	0	C3
ATP5PF	0	0.678353	0.609	0.154	0	C3
TBX1	0	0.67484	0.503	0.161	0	C3
HTRA1	0	0.673952	0.628	0.331	0	C3
ATP5F1A	0	0.669841	0.571	0.138	0	C3
SERTAD1	0	0.658552	0.662	0.572	0	C3
GNAS	0	0.65837	0.86	0.717	0	C3
RPS8	0	0.654588	0.988	0.995	0	C3
RPL3	0	0.65249	0.98	0.991	0	C3
DUSP1	0	0.652385	0.806	0.697	0	C3
SOX4	0	0.649452	0.955	0.814	0	C3
UCP2	0	0.648007	0.379	0.095	0	C3
NFIX	0	0.645172	0.558	0.191	0	C3
FGFR3	0	0.642428	0.49	0.133	0	C3
MT-CO3	0	0.641734	0.983	0.976	0	C3
RPL7A	0	0.64088	0.977	0.989	0	C3
TLE4	0	0.639432	0.505	0.22	0	C3
ELOB	0	0.639242	0.602	0.154	0	C3
ATP5F1D	0	0.638431	0.56	0.14	0	C3
RPL37	0	0.636613	0.984	0.988	0	C3
STAT3	0	0.6363	0.677	0.485	0	C3
CD81	0	0.634597	0.622	0.256	0	C3
RPL5	0	0.626092	0.978	0.99	0	C3
NCKAP5L	0	0.624739	0.466	0.131	0	C3
RPL39	0	0.623033	0.986	0.992	0	C3
KCNQ1OT1	0	0.622712	0.437	0.229	0	C3
MT-CYB	0	0.622257	0.965	0.95	0	C3
RPL18	0	0.62111	0.982	0.994	0	C3
HSPB1	0	0.619248	0.815	0.685	0	C3
SOX18	0	0.615772	0.327	0.058	0	C3
POU3F1	0	0.615256	0.46	0.187	0	C3
RTRAF	0	0.61415	0.549	0.14	0	C3
CHCHD7	0	0.612277	0.624	0.387	0	C3
HHIP	0	0.610842	0.346	0.065	0	C3
MDK	0	0.60978	0.606	0.331	0	C3
MTRNR2L12	0	0.608429	0.479	0.191	0	C3
EFNA1	0	0.608393	0.76	0.628	0	C3
DDX3X	0	0.601019	0.724	0.572	0	C3
ID2	0	0.600779	0.372	0.165	0	C3
RPS11	0	0.599706	0.964	0.981	0	C3
BEX3	0	0.594429	0.505	0.128	0	C3
TRIR	0	0.594253	0.53	0.134	0	C3
ATP5PO	0	0.59211	0.533	0.136	0	C3
RPL30	0	0.589232	0.987	0.994	0	C3
RPL41	0	0.58786	0.994	0.998	0	C3
LRIG3	0	0.586107	0.557	0.232	0	C3
SLC38A2	0	0.583313	0.799	0.683	0	C3
RGS16	0	0.582634	0.28	0.055	0	C3
SLC39A14	0	0.582103	0.575	0.345	0	C3
RXRA	0	0.581476	0.453	0.123	0	C3
ATP5MC3	0	0.579634	0.557	0.147	0	C3
C9orf16	0	0.579	0.629	0.392	0	C3
DNAJA1	0	0.577581	0.808	0.796	0	C3
CCNL1	0	0.576707	0.796	0.708	0	C3
ATP5F1B	0	0.57185	0.535	0.14	0	C3
EPCAM	0	0.571232	0.78	0.563	0	C3
RPL13	0	0.571007	0.992	0.998	0	C3
ARID1B	0	0.569403	0.506	0.221	0	C3
SETBP1	0	0.566372	0.468	0.156	0	C3
ATP5MPL	0	0.562199	0.516	0.137	0	C3
SCD5	0	0.560899	0.501	0.196	0	C3
RPS28	0	0.557094	0.975	0.979	0	C3
MT-CO2	0	0.555024	0.973	0.974	0	C3
TXNIP	0	0.549913	0.447	0.164	0	C3
SEM1	0	0.548381	0.533	0.141	0	C3
JPT1	0	0.547689	0.462	0.124	0	C3
GJB6	0	0.546952	0.877	0.7	0	C3
PCNT	0	0.54652	0.43	0.175	0	C3
CIRBP	0	0.541801	0.893	0.839	0	C3
RASD1	0	0.540542	0.367	0.135	0	C3
CAVIN1	0	0.540343	0.392	0.081	0	C3
MT-CO1	0	0.538221	0.986	0.982	0	C3
RPL10A	0	0.537604	0.979	0.993	0	C3
RPLP0	0	0.534053	0.984	0.991	0	C3
LGR5	0	0.531118	0.425	0.122	0	C3
FGFR2	0	0.530934	0.449	0.14	0	C3
RPL22	0	0.530514	0.961	0.977	0	C3
ATP5MD	0	0.528764	0.514	0.14	0	C3
NORAD	0	0.52668	0.423	0.107	0	C3
ITM2A	0	0.525412	0.471	0.163	0	C3
LRRC75A	0	0.524649	0.419	0.154	0	C3
EEF1B2	0	0.523192	0.927	0.921	0	C3
HSPA2	0	0.522466	0.355	0.108	0	C3
RPS9	0	0.52169	0.97	0.986	0	C3
NFIA	0	0.518777	0.428	0.132	0	C3
FUS	0	0.51673	0.883	0.846	0	C3
RAMP1	0	0.516471	0.491	0.209	0	C3
TOB1	0	0.514152	0.587	0.389	0	C3
MAGI1	0	0.513831	0.446	0.189	0	C3
SELENOW	0	0.509723	0.477	0.132	0	C3
ATP5F1C	0	0.506209	0.486	0.132	0	C3
MAF	0	0.503937	0.444	0.189	0	C3
STAC2	0	0.50267	0.339	0.084	0	C3
RPL35A	0	0.502105	0.984	0.994	0	C3
TGM3	0	0.502086	0.281	0.051	0	C3
OGFRL1	0	0.501886	0.449	0.217	0	C3
CYP2W1	0	0.501513	0.299	0.048	0	C3
RPL10	0	0.50108	0.991	0.998	0	C3
RPSA	0	0.499295	0.969	0.984	0	C3
NTRK3	0	0.498604	0.333	0.063	0	C3
LHX2	0	0.498524	0.411	0.137	0	C3
RPL6	0	0.49621	0.978	0.992	0	C3
TCEAL9	0	0.494884	0.393	0.103	0	C3
MT-ND4	0	0.493728	0.98	0.981	0	C3
RPS27	0	0.492292	0.988	0.993	0	C3
SELENOH	0	0.491805	0.439	0.112	0	C3
SELENOF	0	0.490119	0.45	0.118	0	C3
FZD7	0	0.489641	0.469	0.261	0	C3
RPL11	0	0.487039	0.981	0.995	0	C3
KIF12	0	0.485406	0.361	0.078	0	C3
NR4A2	0	0.485028	0.302	0.078	0	C3
NFIB	0	0.480686	0.851	0.686	0	C3
LMO3	0	0.479038	0.258	0.07	0	C3
RPS3	0	0.475657	0.985	0.996	0	C3
RPS12	0	0.475338	0.993	0.998	0	C3
COPS9	0	0.4747	0.448	0.127	0	C3
RPS5	0	0.469333	0.971	0.99	0	C3
TUT4	0	0.468538	0.359	0.088	0	C3
COL27A1	0	0.465316	0.411	0.201	0	C3
RNF152	0	0.462572	0.603	0.379	0	C3
RPS15A	0	0.462514	0.986	0.995	0	C3
RPL9	0	0.461265	0.984	0.995	0	C3
EEF1A1	0	0.457852	0.997	1	0	C3
ELOC	0	0.457623	0.419	0.113	0	C3
RPL32	0	0.456452	0.991	0.998	0	C3
C12orf57	0	0.45393	0.741	0.65	0	C3
JDP2	0	0.450802	0.313	0.074	0	C3
KANSL1	0	0.450125	0.446	0.224	0	C3
BCL6	0	0.44995	0.331	0.091	0	C3
PIK3R1	0	0.447583	0.42	0.222	0	C3
NSD3	0	0.445019	0.358	0.086	0	C3
PTMA	0	0.444408	0.994	0.987	0	C3
FTX	0	0.444045	0.314	0.123	0	C3
GNAI2	0	0.443609	0.635	0.452	0	C3
RPS14	0	0.443279	0.989	0.997	0	C3
DYNLL1	0	0.438632	0.845	0.785	0	C3
TIMP3	0	0.436533	0.306	0.109	0	C3
EDN2	0	0.436283	0.3	0.082	0	C3
ATP5ME	0	0.430408	0.398	0.112	0	C3
NLRP1	0	0.430392	0.399	0.193	0	C3
KLF9	0	0.42969	0.343	0.127	0	C3
TFDP2	0	0.428555	0.405	0.17	0	C3
RPL18A	0	0.428235	0.98	0.993	0	C3
MTSS1	0	0.42812	0.493	0.288	0	C3
RPL23	0	0.425785	0.954	0.977	0	C3
YPEL2	0	0.425589	0.276	0.076	0	C3
STMP1	0	0.423572	0.395	0.111	0	C3
EMP2	0	0.423153	0.769	0.633	0	C3
PELI2	0	0.421476	0.329	0.121	0	C3
ZBTB20	0	0.421351	0.33	0.122	0	C3
RPS18	0	0.42086	0.996	0.999	0	C3
RPLP1	0	0.420496	0.997	0.999	0	C3
SH3BGRL	0	0.416357	0.508	0.26	0	C3
H3F3A	0	0.41559	0.963	0.969	0	C3
TOMM7	0	0.412371	0.838	0.805	0	C3
RPL28	0	0.411851	0.975	0.986	0	C3
SHOX2	0	0.410057	0.288	0.081	0	C3
STMN1	0	0.409359	0.768	0.573	0	C3
ATP5PB	0	0.409191	0.379	0.109	0	C3
PFDN5	0	0.408916	0.899	0.905	0	C3
CBX4	0	0.408852	0.314	0.109	0	C3
NFIL3	0	0.40878	0.327	0.126	0	C3
HLA-DPA1	0	0.40844	0.299	0.075	0	C3
SSBP3	0	0.408282	0.367	0.141	0	C3
SELENOK	0	0.408265	0.356	0.096	0	C3
RPS15	0	0.405945	0.984	0.995	0	C3
PSD3	0	0.403897	0.458	0.273	0	C3
ATP5IF1	0	0.403665	0.342	0.082	0	C3
MSI2	0	0.401047	0.368	0.152	0	C3
GAS1	0	0.400047	0.273	0.114	0	C3
MALAT1	0	0.397542	1	1	0	C3
SLC26A2	0	0.397258	0.362	0.175	0	C3
NACA	0	0.394914	0.972	0.989	0	C3
NIN	0	0.394607	0.293	0.106	0	C3
POLR2J3.1	0	0.393316	0.283	0.08	0	C3
RBM3	0	0.392697	0.805	0.736	0	C3
BCL11B	0	0.391814	0.364	0.16	0	C3
REX1BD	0	0.389223	0.348	0.085	0	C3
SLC25A36	0	0.388394	0.505	0.326	0	C3
IGFBP5	0	0.387445	0.343	0.105	0	C3
UBB	0	0.387201	0.942	0.952	0	C3
TNRC6C	0	0.386765	0.361	0.165	0	C3
CASZ1	0	0.386627	0.422	0.228	0	C3
RPL36	0	0.386181	0.968	0.983	0	C3
ZBTB10	0	0.38332	0.334	0.123	0	C3
NECTIN2	0	0.382092	0.31	0.072	0	C3
OGA	0	0.380422	0.307	0.083	0	C3
RPL21	0	0.378898	0.984	0.996	0	C3
CHSY1	0	0.37874	0.328	0.147	0	C3
NUMA1	0	0.377172	0.348	0.153	0	C3
CXADR	0	0.375848	0.796	0.664	0	C3
ATP5MF	0	0.375612	0.362	0.107	0	C3
WLS	0	0.373698	0.409	0.204	0	C3
RUNX1T1	0	0.37332	0.288	0.082	0	C3
ATP5PD	0	0.373308	0.36	0.108	0	C3
FERMT1	0	0.372905	0.404	0.198	0	C3
MCRIP1	0	0.372866	0.337	0.097	0	C3
NPTN	0	0.368785	0.396	0.172	0	C3
SORL1	0	0.36562	0.367	0.184	0	C3
RPS23	0	0.364903	0.987	0.996	0	C3
COL11A1	0	0.364471	0.251	0.063	0	C3
RPS7	0	0.363242	0.987	0.997	0	C3
EFEMP1	0	0.361693	0.336	0.115	0	C3
SMIM26	0	0.359334	0.323	0.09	0	C3
H2AFX	0	0.359252	0.351	0.172	0	C3
TP63	0	0.357637	0.456	0.252	0	C3
NUCKS1	0	0.356986	0.828	0.762	0	C3
PNRC1	0	0.354361	0.871	0.786	0	C3
PPDPF	0	0.352693	0.81	0.748	0	C3
PLAG1	0	0.350874	0.289	0.111	0	C3
MEGF6	0	0.347977	0.257	0.059	0	C3
KLHL24	0	0.347409	0.332	0.138	0	C3
MT-ND1	0	0.347166	0.961	0.965	0	C3
SEPHS2	0	0.338831	0.274	0.064	0	C3
ALDH7A1	0	0.335871	0.318	0.132	0	C3
PCMTD2	0	0.335636	0.287	0.103	0	C3
RPL37A	0	0.334843	0.977	0.991	0	C3
NBDY	0	0.334177	0.309	0.088	0	C3
RPS6	0	0.333956	0.985	0.995	0	C3
MARCKSL1	0	0.333731	0.853	0.769	0	C3
RPS27A	0	0.332828	0.992	0.999	0	C3
LAMA5	0	0.33147	0.285	0.097	0	C3
TMEM19	0	0.331461	0.328	0.149	0	C3
CLDN1	0	0.327857	0.811	0.675	0	C3
C3orf58	0	0.327758	0.28	0.117	0	C3
ATP5MC1	0	0.323652	0.293	0.08	0	C3
RPS19	0	0.322232	0.991	0.998	0	C3
AFDN	0	0.318092	0.259	0.069	0	C3
RPS13	0	0.3178	0.981	0.994	0	C3
RPS25	0	0.316643	0.969	0.989	0	C3
ERBIN	0	0.315427	0.26	0.072	0	C3
HMGB1	0	0.305654	0.932	0.909	0	C3
NREP	0	0.288225	0.262	0.089	0	C3
RPS21	0	0.282856	0.948	0.959	0	C3
RTF2	0	0.275377	0.261	0.077	0	C3
RPL19	0	0.274321	0.985	0.996	0	C3
RPL8	0	0.273761	0.98	0.996	0	C3
NIPSNAP2	0	0.272464	0.26	0.078	0	C3
RPS2	0	0.270018	0.987	0.997	0	C3
LGALS3BP	0	0.260681	0.265	0.107	0	C3
ANTXR1	2.66e-306	0.272728	0.258	0.107	8.48e-302	C3
ZFC3H1	1.88e-304	0.420594	0.507	0.337	5.99e-300	C3
STIM2	2.66e-304	0.338694	0.353	0.178	8.47e-300	C3
ARL4A	3.07e-303	0.555379	0.618	0.471	9.78e-299	C3
ING1	3.53e-303	0.33314	0.341	0.173	1.12e-298	C3
PITX2	6.28e-302	0.310018	0.295	0.134	2e-297	C3
DDHD1	7.04e-300	0.321957	0.284	0.127	2.24e-295	C3
SMARCA2	2.15e-297	0.300846	0.287	0.13	6.85e-293	C3
CASC15	1.99e-294	0.44308	0.482	0.299	6.34e-290	C3
WEE1	2.16e-291	0.432076	0.491	0.317	6.88e-287	C3
TMEM98	3.79e-289	0.357006	0.453	0.282	1.21e-284	C3
CRIP2	8.85e-289	0.386222	0.482	0.307	2.81e-284	C3
FAM133B	3.15e-281	0.447252	0.692	0.617	1e-276	C3
R3HDM2	1.22e-279	0.338315	0.385	0.218	3.89e-275	C3
SLC7A8	3.02e-278	0.420484	0.36	0.195	9.62e-274	C3
FAM20C	1.12e-277	0.272587	0.261	0.115	3.58e-273	C3
LNPEP	1.36e-273	0.310538	0.31	0.153	4.34e-269	C3
MT-ND4L	2.44e-271	0.406432	0.541	0.385	7.75e-267	C3
NT5DC2	4.79e-270	0.304975	0.378	0.212	1.52e-265	C3
HSP90AB1	1.46e-266	0.327729	0.97	0.969	4.64e-262	C3
POLR2L	1.08e-265	0.370258	0.7	0.602	3.42e-261	C3
GTF2I	7.08e-265	0.408555	0.57	0.43	2.25e-260	C3
BOC	2.38e-264	0.25606	0.252	0.11	7.57e-260	C3
PCM1	4.21e-262	0.388925	0.533	0.387	1.34e-257	C3
SIK3	4.24e-261	0.317163	0.306	0.155	1.35e-256	C3
TTC3	4.48e-259	0.403676	0.601	0.474	1.42e-254	C3
FCGRT	1.18e-256	0.291828	0.362	0.203	3.77e-252	C3
NUFIP2	2.2e-256	0.408749	0.484	0.341	7.02e-252	C3
SDC2	1.53e-255	0.359187	0.548	0.379	4.86e-251	C3
TRA2A	1.94e-254	0.416842	0.589	0.463	6.16e-250	C3
RPS26	2.51e-254	0.354094	0.89	0.93	7.98e-250	C3
TCF4	3.94e-253	0.291112	0.26	0.117	1.25e-248	C3
NUDT4	6.86e-251	0.392706	0.451	0.297	2.18e-246	C3
AFMID	8.08e-244	0.276414	0.267	0.126	2.57e-239	C3
ASXL1	3.91e-242	0.331551	0.356	0.205	1.24e-237	C3
MLEC	5.38e-241	0.394885	0.529	0.392	1.71e-236	C3
CPE	9.26e-241	0.271259	0.295	0.146	2.95e-236	C3
ELF2	1.93e-239	0.332048	0.379	0.226	6.14e-235	C3
NASP	1.66e-237	0.387809	0.565	0.433	5.27e-233	C3
TRA2B	4.24e-237	0.388005	0.732	0.684	1.35e-232	C3
SH3KBP1	6.16e-235	0.267007	0.259	0.123	1.96e-230	C3
LGR4	8.35e-235	0.260053	0.26	0.121	2.66e-230	C3
WNK1	1.3e-232	0.359	0.656	0.552	4.15e-228	C3
SREBF1	2.3e-229	0.275073	0.286	0.145	7.32e-225	C3
FBLN1	6.05e-228	0.416109	0.334	0.189	1.93e-223	C3
CRYL1	1.23e-224	0.273692	0.292	0.151	3.9e-220	C3
LTBP1	2.19e-224	0.282844	0.265	0.13	6.96e-220	C3
MYLIP	2.18e-222	0.371279	0.329	0.178	6.94e-218	C3
CREBRF	3.37e-222	0.291659	0.325	0.179	1.07e-217	C3
KALRN	4.49e-222	0.32828	0.319	0.176	1.43e-217	C3
PRDX2	2.41e-220	0.2911	0.648	0.497	7.66e-216	C3
CCNG2	1.47e-219	0.296379	0.364	0.216	4.69e-215	C3
B3GALNT2	1.79e-218	0.33138	0.273	0.14	5.69e-214	C3
MEX3C	1.51e-217	0.277706	0.321	0.178	4.8e-213	C3
SLC6A6	1.79e-217	0.32319	0.277	0.142	5.7e-213	C3
BTG1	2.15e-215	0.255123	0.849	0.839	6.83e-211	C3
KIDINS220	1.48e-207	0.314567	0.358	0.217	4.72e-203	C3
SOX11	4.09e-206	0.297603	0.467	0.307	1.3e-201	C3
MAFB	2.59e-203	0.328709	0.555	0.389	8.25e-199	C3
NF1	5.22e-203	0.358167	0.426	0.289	1.66e-198	C3
COL7A1	1.34e-202	0.282377	0.272	0.143	4.27e-198	C3
MEX3A	3.72e-202	0.276181	0.337	0.196	1.18e-197	C3
FHL1	1.17e-201	0.255663	0.287	0.149	3.72e-197	C3
GALNT11	2.1e-198	0.367825	0.426	0.293	6.67e-194	C3
CDK13	5.83e-198	0.300321	0.314	0.18	1.86e-193	C3
MXRA7	6.29e-198	0.252529	0.33	0.192	2e-193	C3
GABPB1-AS1	1.44e-195	0.415157	0.492	0.36	4.59e-191	C3
DDX39B	8.35e-195	0.284003	0.342	0.203	2.66e-190	C3
SMG1	3.32e-192	0.369157	0.479	0.359	1.06e-187	C3
CYR61	5.08e-190	0.39706	0.683	0.536	1.62e-185	C3
AKAP13	6.09e-190	0.323794	0.388	0.254	1.94e-185	C3
TRIM28	3e-189	0.313132	0.481	0.361	9.56e-185	C3
MGMT	4.2e-188	0.254255	0.319	0.186	1.34e-183	C3
ZMIZ1	6.41e-184	0.276195	0.325	0.193	2.04e-179	C3
PTPRF	4.23e-183	0.351466	0.487	0.359	1.35e-178	C3
UBE2S	2.02e-182	0.377858	0.556	0.463	6.41e-178	C3
EIF3L	1.8e-181	0.325762	0.732	0.742	5.72e-177	C3
PLD3	2.24e-180	0.3048	0.475	0.347	7.14e-176	C3
EIF3F	1.05e-179	0.289307	0.693	0.666	3.35e-175	C3
TRIM8	1.37e-179	0.296794	0.322	0.196	4.37e-175	C3
ID1	4.09e-178	0.357293	0.346	0.205	1.3e-173	C3
BPTF	2.97e-177	0.332824	0.529	0.426	9.45e-173	C3
MTRNR2L8	1.65e-176	0.281588	0.267	0.143	5.26e-172	C3
RSRP1	3.35e-176	0.365157	0.552	0.46	1.07e-171	C3
DSP	8.43e-176	0.334815	0.905	0.905	2.68e-171	C3
DDX6	9.71e-176	0.316042	0.548	0.45	3.09e-171	C3
ABHD5	1.99e-175	0.338424	0.389	0.258	6.33e-171	C3
PEMT	1.05e-174	0.27191	0.286	0.167	3.36e-170	C3
REL	1.37e-172	0.428049	0.636	0.567	4.36e-168	C3
C9orf3	4.67e-170	0.312644	0.475	0.351	1.49e-165	C3
KLF10	3.24e-168	0.39197	0.736	0.73	1.03e-163	C3
CHD3	3.74e-166	0.289949	0.418	0.29	1.19e-161	C3
HR	6.68e-165	0.306422	0.457	0.328	2.13e-160	C3
ZMYM2	2.18e-162	0.334106	0.434	0.313	6.95e-158	C3
GAK	5.64e-162	0.307254	0.364	0.249	1.79e-157	C3
LGALS8	4.59e-161	0.304651	0.397	0.278	1.46e-156	C3
CDC42EP4	9.01e-160	0.284815	0.338	0.215	2.87e-155	C3
KTN1	4.2e-159	0.421457	0.836	0.863	1.34e-154	C3
UQCRB	5.22e-159	0.26322	0.769	0.759	1.66e-154	C3
HEXIM1	8.33e-159	0.363964	0.396	0.28	2.65e-154	C3
ETFB	1.24e-158	0.257163	0.444	0.315	3.93e-154	C3
BMPR2	7.83e-156	0.269259	0.327	0.207	2.49e-151	C3
LMO4	2.4e-155	0.253737	0.757	0.68	7.64e-151	C3
APEX1	5.9e-153	0.272793	0.598	0.505	1.88e-148	C3
FAM53C	2.24e-152	0.268036	0.275	0.162	7.14e-148	C3
HSPA8	2.5e-151	0.37513	0.819	0.785	7.96e-147	C3
SLC39A4	3.74e-149	0.264428	0.281	0.169	1.19e-144	C3
HNRNPU	1.22e-148	0.354844	0.826	0.848	3.9e-144	C3
GPBP1	1.05e-146	0.341553	0.685	0.655	3.34e-142	C3
CLU	2.15e-146	0.281935	0.277	0.161	6.85e-142	C3
APP	6.79e-146	0.264801	0.772	0.767	2.16e-141	C3
BOK	1.74e-145	0.328098	0.399	0.293	5.54e-141	C3
RYBP	3.11e-143	0.276032	0.433	0.322	9.91e-139	C3
UGP2	4.62e-143	0.277014	0.687	0.633	1.47e-138	C3
TNRC6B	6.36e-143	0.284248	0.394	0.274	2.02e-138	C3
CTBP1	9.08e-140	0.269638	0.373	0.262	2.89e-135	C3
ALKBH7	1.9e-139	0.262585	0.434	0.328	6.04e-135	C3
SH3BP2	3.05e-137	0.258235	0.28	0.173	9.72e-133	C3
RAB21	2.65e-135	0.325777	0.535	0.459	8.42e-131	C3
SKIL	1.44e-134	0.381841	0.565	0.494	4.59e-130	C3
CDKN2AIP	3.12e-132	0.289157	0.365	0.26	9.94e-128	C3
BOD1L1	1.61e-130	0.287001	0.385	0.281	5.13e-126	C3
WSB1	1.63e-127	0.294883	0.713	0.697	5.19e-123	C3
ANXA4	7.73e-127	0.269025	0.489	0.401	2.46e-122	C3
EIF4B	3.08e-126	0.256042	0.626	0.593	9.81e-122	C3
ITGB8	4.76e-123	0.355784	0.459	0.364	1.51e-118	C3
ARL5B	1.02e-120	0.31781	0.37	0.269	3.23e-116	C3
HSPA5	4.74e-117	0.259292	0.759	0.74	1.51e-112	C3
SYNE2	7.01e-113	0.311262	0.546	0.468	2.23e-108	C3
CSRNP1	3.43e-111	0.292628	0.401	0.308	1.09e-106	C3
ILF3	1.9e-109	0.268876	0.562	0.502	6.04e-105	C3
FARP1	1.2e-107	0.258777	0.329	0.233	3.81e-103	C3
XPO1	2.67e-106	0.266204	0.334	0.241	8.49e-102	C3
SCP2	6.13e-104	0.268341	0.522	0.452	1.95e-99	C3
ARIH1	1.91e-103	0.289605	0.419	0.338	6.07e-99	C3
RBM25	7.95e-101	0.263547	0.704	0.701	2.53e-96	C3
WDFY2	9.71e-101	0.303262	0.394	0.311	3.09e-96	C3
RSBN1L	1.2e-98	0.261812	0.477	0.402	3.81e-94	C3
PTPN14	1.44e-98	0.262254	0.402	0.314	4.59e-94	C3
ZNF292	1.58e-98	0.256398	0.514	0.443	5.04e-94	C3
FBXO30	4.82e-97	0.252941	0.29	0.199	1.53e-92	C3
ARC	6.44e-96	0.426562	0.417	0.326	2.05e-91	C3
KLF13	1.05e-95	0.254892	0.394	0.312	3.35e-91	C3
ATP2A2	4.11e-95	0.262565	0.476	0.407	1.31e-90	C3
AFF4	3.25e-93	0.280236	0.547	0.502	1.03e-88	C3
GOLGB1	6.56e-91	0.290804	0.467	0.402	2.09e-86	C3
SPEN	7.33e-91	0.257963	0.365	0.282	2.33e-86	C3
SOSTDC1	2.99e-89	0.26928	0.342	0.237	9.51e-85	C3
CITED2	1.11e-88	0.331295	0.487	0.407	3.52e-84	C3
NFKBIZ	5.34e-84	0.261289	0.352	0.267	1.7e-79	C3
VGLL4	1.88e-81	0.258978	0.488	0.427	5.99e-77	C3
MBNL1	1.42e-75	0.284473	0.4	0.333	4.51e-71	C3
NKTR	1.14e-71	0.279452	0.477	0.424	3.62e-67	C3
BAZ2B	5.02e-71	0.252155	0.403	0.338	1.6e-66	C3
EGR2	9.86e-71	0.28206	0.488	0.416	3.14e-66	C3
BRD2	7.34e-61	0.260186	0.698	0.727	2.33e-56	C3
BAG3	1.11e-57	0.309384	0.43	0.386	3.54e-53	C3
NFKBIA	4.33e-53	0.262406	0.841	0.899	1.38e-48	C3
HMGCS1	6.88e-51	0.333227	0.347	0.292	2.19e-46	C3
HSPH1	1.16e-38	0.46329	0.534	0.534	3.68e-34	C3
CEBPD	0.00691085	0.38491	0.552	0.632	1	C3
PIM1	0	1.08328	0.929	0.729	0	C4
CAV1	0	1.03612	0.972	0.85	0	C4
SAT1	0	0.986974	0.965	0.785	0	C4
SELK	0	0.865443	0.694	0.504	0	C4
PNRC1	0	0.840679	0.856	0.796	0	C4
CTNNAL1	0	0.813994	0.631	0.371	0	C4
ARID5B	0	0.748634	0.868	0.764	0	C4
ARL13B	0	0.718902	0.503	0.294	0	C4
IER3	0	0.709564	0.974	0.952	0	C4
FHL2	0	0.688755	0.928	0.79	0	C4
MBIP	0	0.687019	0.543	0.355	0	C4
KRT18	0	0.680468	0.579	0.312	0	C4
KRT8	0	0.676497	0.729	0.548	0	C4
ARF4	0	0.674199	0.815	0.729	0	C4
PPP2CA	0	0.67164	0.835	0.724	0	C4
TAF1D	0	0.669675	0.844	0.737	0	C4
SNAI2	0	0.669392	0.671	0.489	0	C4
ABI1	0	0.659425	0.768	0.615	0	C4
FAM60A	0	0.656195	0.618	0.389	0	C4
RPS10	0	0.643889	0.947	0.931	0	C4
CREB5	0	0.641721	0.743	0.586	0	C4
TPT1-AS1	0	0.638659	0.561	0.347	0	C4
EPB41L4A-AS1	0	0.631913	0.716	0.592	0	C4
HNRNPDL	0	0.631693	0.907	0.847	0	C4
UBC	0	0.630866	0.995	0.99	0	C4
OSER1	0	0.630097	0.636	0.484	0	C4
SERPINB5	0	0.627326	0.866	0.677	0	C4
PHF1	0	0.62717	0.599	0.376	0	C4
WBP5	0	0.614695	0.555	0.362	0	C4
EIF1B	0	0.583155	0.794	0.714	0	C4
HNRNPC	0	0.561551	0.93	0.882	0	C4
RSRC2	0	0.560791	0.847	0.784	0	C4
SRSF11	0	0.509708	0.857	0.808	0	C4
LAPTM4A	0	0.50629	0.884	0.874	0	C4
MORF4L2	0	0.501441	0.783	0.706	0	C4
EIF4A2	0	0.490407	0.919	0.88	0	C4
RPS17	0	0.481409	0.979	0.822	0	C4
ZFAS1	0	0.473336	0.976	0.949	0	C4
RHEB	0	0.4572	0.859	0.774	0	C4
VAPA	0	0.443008	0.875	0.857	0	C4
GNB2L1	0	0.433795	0.958	0.649	0	C4
RAC1	0	0.429973	0.968	0.926	0	C4
UBE2D3	0	0.428379	0.948	0.896	0	C4
YBX3	0	0.419192	0.951	0.94	0	C4
EIF1	2.86e-307	0.279446	0.998	0.991	9.1e-303	C4
DNAJB6	4.05e-302	0.642006	0.875	0.838	1.29e-297	C4
CLDN6	5.99e-301	0.70101	0.585	0.344	1.9e-296	C4
HNRNPK	4.82e-297	0.363629	0.934	0.924	1.53e-292	C4
FAM46A	1.01e-296	0.711875	0.412	0.207	3.2e-292	C4
DNAJB9	1.53e-296	0.810484	0.558	0.405	4.88e-292	C4
ALDOA	2.59e-291	0.799289	0.843	0.66	8.25e-287	C4
BTG3	4.47e-287	0.53636	0.772	0.699	1.42e-282	C4
HLA-E	2.72e-284	0.472307	0.9	0.857	8.67e-280	C4
HNRNPH3	2.76e-282	0.584029	0.81	0.781	8.79e-278	C4
KRT19	1.36e-277	1.00165	0.392	0.188	4.33e-273	C4
BTF3	3.62e-269	0.287388	0.985	0.976	1.15e-264	C4
CSNK1A1	2.47e-268	0.384602	0.91	0.863	7.85e-264	C4
EZR	3.34e-265	0.435977	0.912	0.868	1.06e-260	C4
EIF4H	1.35e-264	0.415549	0.816	0.751	4.3e-260	C4
PERP	5.81e-264	0.355943	0.995	0.982	1.85e-259	C4
GJA1	1.4e-263	0.540868	0.829	0.723	4.47e-259	C4
TCP1	9.26e-260	0.448936	0.836	0.791	2.95e-255	C4
ATF4	3.52e-259	0.370189	0.925	0.824	1.12e-254	C4
TMED2	1.69e-256	0.505748	0.79	0.743	5.38e-252	C4
YWHAE	3.07e-255	0.34012	0.954	0.939	9.78e-251	C4
TES	2.2e-254	0.596133	0.617	0.48	6.99e-250	C4
HNRNPA0	6.89e-253	0.402876	0.888	0.874	2.19e-248	C4
RAB5A	2.62e-250	0.460143	0.674	0.579	8.35e-246	C4
ETF1	3.27e-250	0.499596	0.692	0.599	1.04e-245	C4
SNHG8	6.87e-248	0.565323	0.793	0.765	2.18e-243	C4
RBM39	1.25e-247	0.412228	0.891	0.902	3.97e-243	C4
DUSP6	2.36e-247	0.519787	0.708	0.534	7.51e-243	C4
PTP4A1	7.17e-236	0.498903	0.706	0.612	2.28e-231	C4
ARF1	1.79e-234	0.363201	0.847	0.813	5.69e-230	C4
SMS	2.1e-234	0.421844	0.882	0.844	6.68e-230	C4
GNL1	1.25e-232	0.464554	0.633	0.515	3.99e-228	C4
HSP90AB1	1.33e-230	0.514928	0.978	0.968	4.22e-226	C4
CNN3	4.9e-227	0.523112	0.682	0.554	1.56e-222	C4
HOTAIRM1	1.03e-226	0.510803	0.419	0.247	3.28e-222	C4
PNISR	2.15e-224	0.399413	0.803	0.777	6.84e-220	C4
LRRC1	6.11e-222	0.517793	0.47	0.313	1.95e-217	C4
UBE2B	3.97e-214	0.418488	0.773	0.761	1.26e-209	C4
SLC2A1	4.01e-212	0.988861	0.502	0.378	1.27e-207	C4
PALLD	1.02e-208	0.448452	0.721	0.581	3.25e-204	C4
SON	1.12e-206	0.37287	0.866	0.859	3.57e-202	C4
HSPD1	5.59e-203	0.573864	0.767	0.733	1.78e-198	C4
NFE2L2	7.31e-202	0.383931	0.829	0.806	2.33e-197	C4
SRPK2	3.73e-201	0.48151	0.641	0.542	1.19e-196	C4
HBP1	4.46e-198	0.475789	0.578	0.465	1.42e-193	C4
PPP2R2A	9.66e-197	0.402518	0.761	0.708	3.07e-192	C4
GABARAPL1	2.34e-195	0.529633	0.484	0.342	7.43e-191	C4
EIF4E	7.48e-195	0.413174	0.708	0.632	2.38e-190	C4
MYL12B	7.67e-195	0.272344	0.967	0.957	2.44e-190	C4
F2R	1.32e-194	0.582098	0.577	0.464	4.2e-190	C4
NFIB	2.56e-192	0.488517	0.785	0.709	8.15e-188	C4
SBDS	1.12e-191	0.413256	0.747	0.691	3.57e-187	C4
BASP1	1.56e-191	0.463491	0.769	0.698	4.97e-187	C4
ETS2	5.63e-191	0.437088	0.707	0.602	1.79e-186	C4
CAV2	1.03e-190	0.412404	0.8	0.711	3.29e-186	C4
C19orf43	5.61e-190	0.343046	0.761	0.582	1.78e-185	C4
REL	7.41e-190	0.425308	0.682	0.567	2.36e-185	C4
HNRNPA2B1	1.31e-188	0.372495	0.944	0.962	4.18e-184	C4
ARRDC3	3.15e-187	0.70275	0.441	0.298	1e-182	C4
CLK1	6.15e-186	0.448446	0.595	0.495	1.96e-181	C4
DST	1.85e-183	0.443254	0.88	0.789	5.89e-179	C4
RPS20	2.2e-181	0.362193	0.981	0.981	7.01e-177	C4
HMGA1	6.95e-180	0.443278	0.878	0.764	2.21e-175	C4
ARF6	6.02e-178	0.371598	0.777	0.715	1.91e-173	C4
GLTSCR2	5.76e-176	0.415161	0.647	0.502	1.83e-171	C4
BHLHE40	1.07e-175	0.470873	0.522	0.381	3.4e-171	C4
PTRF	3.38e-174	0.457617	0.621	0.458	1.08e-169	C4
ZNF143	1.76e-171	0.380622	0.331	0.189	5.61e-167	C4
TGIF1	2.63e-171	0.376494	0.801	0.729	8.36e-167	C4
DUSP10	3.97e-171	0.519586	0.626	0.528	1.26e-166	C4
DNAJB11	1.14e-170	0.632916	0.591	0.54	3.63e-166	C4
SRRM1	4.77e-169	0.372518	0.741	0.722	1.52e-164	C4
TCEB1	7.23e-169	0.346889	0.726	0.568	2.3e-164	C4
HNRNPA3	1.88e-167	0.410466	0.802	0.83	5.98e-163	C4
HSPA5	3.86e-167	0.729469	0.739	0.745	1.23e-162	C4
SEMA6A	1.42e-164	0.444889	0.311	0.17	4.52e-160	C4
SEC61B	2.01e-161	0.419643	0.836	0.842	6.4e-157	C4
ARPP19	2.62e-161	0.444959	0.592	0.521	8.34e-157	C4
PFDN2	2.95e-161	0.324868	0.874	0.81	9.38e-157	C4
CLIC1	2.05e-160	0.270742	0.944	0.855	6.51e-156	C4
MRFAP1	1.76e-159	0.36579	0.793	0.766	5.61e-155	C4
RPLP2	6.56e-159	0.31593	0.989	0.989	2.09e-154	C4
CAPZA2	6.58e-159	0.353374	0.757	0.722	2.09e-154	C4
2022-03-05	4.68e-158	0.428373	0.562	0.479	1.49e-153	C4
PVRL2	5.39e-158	0.403555	0.496	0.361	1.71e-153	C4
PMAIP1	5.55e-157	0.445086	0.716	0.615	1.77e-152	C4
XBP1	9.37e-155	0.500575	0.672	0.594	2.98e-150	C4
CXADR	4.71e-153	0.443152	0.728	0.684	1.5e-148	C4
WBSCR22	3.1e-152	0.396407	0.575	0.452	9.86e-148	C4
PAPOLA	2.88e-149	0.398795	0.662	0.643	9.17e-145	C4
CAB39	2.23e-148	0.379316	0.647	0.55	7.11e-144	C4
MAP1LC3A	2e-146	0.416461	0.479	0.351	6.35e-142	C4
DDIT3	5.14e-146	0.51834	0.489	0.387	1.63e-141	C4
SRSF3	2.01e-145	0.423463	0.86	0.881	6.39e-141	C4
RPL27A	2.39e-144	0.310997	0.964	0.966	7.6e-140	C4
TAX1BP1	3.72e-142	0.32517	0.767	0.778	1.18e-137	C4
YY1	3.12e-140	0.373429	0.668	0.638	9.94e-136	C4
KMT2E	4.13e-140	0.389585	0.663	0.63	1.31e-135	C4
NXPH4	4.65e-140	0.520742	0.312	0.189	1.48e-135	C4
FRMD6	2.26e-139	0.436345	0.502	0.402	7.18e-135	C4
CNBP	4.28e-139	0.280205	0.87	0.861	1.36e-134	C4
PDGFC	3.39e-138	0.419581	0.402	0.271	1.08e-133	C4
UBAP1	2.91e-137	0.376112	0.621	0.531	9.27e-133	C4
CYCS	4e-137	0.314091	0.863	0.831	1.27e-132	C4
RNF145	1.26e-136	0.438953	0.522	0.432	4.01e-132	C4
PGF	4.74e-133	0.799523	0.399	0.289	1.51e-128	C4
SERP1	5.66e-133	0.505405	0.745	0.761	1.8e-128	C4
IGF2BP2	5.91e-133	0.372975	0.66	0.603	1.88e-128	C4
WTAP	6.11e-133	0.613448	0.708	0.707	1.95e-128	C4
RP11-390P2.4	6.53e-133	0.469865	0.29	0.167	2.08e-128	C4
PXDC1	9.45e-133	0.370762	0.587	0.495	3.01e-128	C4
UGDH	1.47e-131	0.487061	0.474	0.365	4.67e-127	C4
HNRNPA1	1.95e-131	0.318035	0.912	0.932	6.21e-127	C4
ALKBH5	7.06e-131	0.512534	0.411	0.31	2.25e-126	C4
HSP90B1	5.17e-130	0.50325	0.769	0.791	1.64e-125	C4
PPP1CB	2.66e-128	0.526821	0.843	0.864	8.46e-124	C4
GADD45A	5.92e-127	0.739656	0.743	0.705	1.88e-122	C4
BTG1	1.4e-126	0.290314	0.838	0.841	4.44e-122	C4
EVA1A	2.32e-126	0.462856	0.441	0.326	7.38e-122	C4
CCNI	3.06e-125	0.332939	0.868	0.908	9.72e-121	C4
CCT2	9.58e-125	0.317698	0.787	0.766	3.05e-120	C4
GPBP1	1.28e-124	0.353928	0.686	0.658	4.07e-120	C4
CDC42	3.29e-124	0.341109	0.853	0.862	1.05e-119	C4
PRPF38B	1.24e-123	0.358033	0.693	0.672	3.94e-119	C4
SEC63	1.44e-123	0.403954	0.644	0.635	4.6e-119	C4
NDUFA4L2	1.89e-123	0.593194	0.303	0.175	6e-119	C4
HILPDA	3.73e-123	1.00161	0.315	0.208	1.19e-118	C4
NAMPT	3.24e-122	0.404415	0.723	0.698	1.03e-117	C4
LGALS3	3.83e-122	0.315991	0.835	0.786	1.22e-117	C4
LUC7L2	3.01e-120	0.365985	0.56	0.5	9.56e-116	C4
KLF10	2.63e-119	0.386533	0.758	0.728	8.37e-115	C4
SLC2A3	5.57e-118	0.591362	0.32	0.207	1.77e-113	C4
SUMO1	2.38e-116	0.275947	0.778	0.779	7.58e-112	C4
JMJD1C	3.5e-115	0.396724	0.635	0.604	1.11e-110	C4
ST13	2.66e-114	0.315775	0.77	0.785	8.46e-110	C4
RNF11	5.9e-114	0.361622	0.569	0.513	1.88e-109	C4
SNRPA1	1.43e-113	0.385761	0.537	0.476	4.54e-109	C4
BCL10	9.53e-113	0.373584	0.526	0.448	3.03e-108	C4
RAB1A	1.33e-112	0.345651	0.681	0.669	4.24e-108	C4
ARHGAP29	8.78e-112	0.536437	0.553	0.473	2.79e-107	C4
CRY1	2.18e-111	0.390032	0.357	0.251	6.93e-107	C4
FAM110B	2.26e-111	0.383196	0.341	0.231	7.2e-107	C4
MAP2K1	1.16e-110	0.375756	0.495	0.418	3.67e-106	C4
PCBP1	2.17e-110	0.26405	0.795	0.793	6.89e-106	C4
KLF6	1.18e-109	0.29141	0.922	0.877	3.75e-105	C4
BARX2	1.47e-109	0.454248	0.558	0.479	4.67e-105	C4
ILF2	1.9e-109	0.330895	0.798	0.793	6.05e-105	C4
PGRMC2	2.41e-109	0.372325	0.475	0.401	7.65e-105	C4
AKAP17A	7.31e-109	0.349011	0.433	0.342	2.32e-104	C4
CHMP2B	2.52e-108	0.39177	0.574	0.527	8.03e-104	C4
OAZ1	6.15e-108	0.251399	0.94	0.931	1.96e-103	C4
CYSTM1	1.25e-107	0.406104	0.607	0.569	3.99e-103	C4
POLR1D	1.28e-105	0.293617	0.77	0.788	4.09e-101	C4
ANKRD12	5.83e-103	0.348247	0.624	0.594	1.86e-98	C4
NUDT3	4.17e-102	0.406444	0.428	0.35	1.33e-97	C4
MAFF	1.51e-101	0.358002	0.582	0.522	4.81e-97	C4
YTHDF2	1.59e-101	0.329085	0.671	0.649	5.06e-97	C4
TNFRSF12A	1.9e-101	0.260679	0.922	0.791	6.06e-97	C4
MAPRE1	2.71e-101	0.340332	0.575	0.539	8.61e-97	C4
SDCBP	1.38e-100	0.327288	0.621	0.58	4.4e-96	C4
ARL6IP1	3.17e-100	0.35135	0.609	0.586	1.01e-95	C4
TSPAN5	4.72e-99	0.417898	0.4	0.304	1.5e-94	C4
PIM3	1.87e-98	0.407189	0.691	0.668	5.96e-94	C4
HDAC2	9.67e-98	0.289702	0.725	0.72	3.08e-93	C4
PAIP2	1.27e-97	0.292421	0.679	0.683	4.04e-93	C4
TSPYL2	1.61e-97	0.331631	0.357	0.256	5.14e-93	C4
DDR1	4.43e-96	0.354717	0.607	0.576	1.41e-91	C4
IFRD1	6.28e-96	0.345358	0.67	0.653	2e-91	C4
TAF7	7.15e-96	0.277133	0.784	0.798	2.27e-91	C4
SETD5	7.67e-96	0.385151	0.472	0.401	2.44e-91	C4
YTHDC1	1.07e-95	0.378495	0.554	0.517	3.4e-91	C4
RPS12	1.31e-94	0.319946	0.997	0.997	4.17e-90	C4
PJA2	2.56e-93	0.352352	0.412	0.323	8.15e-89	C4
SRSF4	1.18e-92	0.326802	0.601	0.575	3.77e-88	C4
UBB	1.78e-92	0.387268	0.931	0.952	5.65e-88	C4
PTTG1	6.13e-92	0.306632	0.278	0.175	1.95e-87	C4
TERF2IP	8.09e-91	0.361491	0.588	0.577	2.58e-86	C4
NDRG1	9.48e-91	0.948106	0.592	0.602	3.02e-86	C4
ATG101	2e-90	0.323601	0.587	0.561	6.36e-86	C4
SEC61G	3.94e-90	0.431532	0.835	0.863	1.25e-85	C4
PPP1R13L	5.52e-90	0.327716	0.508	0.436	1.76e-85	C4
KIAA0907	7.75e-90	0.316157	0.349	0.254	2.47e-85	C4
WHSC1L1	3.18e-89	0.314609	0.387	0.296	1.01e-84	C4
BRD4	7.13e-89	0.319757	0.575	0.552	2.27e-84	C4
ADIPOR1	7.98e-89	0.328576	0.54	0.483	2.54e-84	C4
FJX1	1.29e-88	0.456426	0.422	0.332	4.1e-84	C4
YPEL5	1.83e-88	0.322555	0.579	0.542	5.84e-84	C4
CD164	3.47e-88	0.282608	0.67	0.667	1.1e-83	C4
FOXP1	4.85e-88	0.403946	0.429	0.342	1.54e-83	C4
SERINC1	1.47e-87	0.326738	0.522	0.479	4.67e-83	C4
ZFAND3	4.6e-87	0.334586	0.407	0.331	1.47e-82	C4
DDAH2	5.77e-87	0.373857	0.636	0.61	1.84e-82	C4
RARA	5.81e-87	0.340952	0.291	0.198	1.85e-82	C4
COPS2	1.48e-86	0.332562	0.487	0.438	4.71e-82	C4
SQSTM1	5.1e-86	0.372441	0.777	0.8	1.62e-81	C4
GSPT1	4.9e-85	0.323174	0.602	0.571	1.56e-80	C4
PRRG4	1.12e-84	0.426842	0.508	0.454	3.55e-80	C4
PSMD12	3.36e-83	0.299537	0.61	0.599	1.07e-78	C4
RAB14	4.3e-82	0.300804	0.568	0.54	1.37e-77	C4
SUCO	5.77e-81	0.36556	0.406	0.329	1.84e-76	C4
CRK	1.76e-80	0.30421	0.582	0.559	5.61e-76	C4
AGO2	5.14e-80	0.337534	0.499	0.443	1.64e-75	C4
HIF1A	5.21e-80	0.371181	0.559	0.529	1.66e-75	C4
VEGFA	1.97e-78	0.468331	0.275	0.187	6.26e-74	C4
CHMP4B	5.27e-78	0.298102	0.576	0.53	1.68e-73	C4
TBPL1	6.24e-78	0.361028	0.386	0.313	1.98e-73	C4
PLK2	6.93e-78	0.628939	0.559	0.532	2.2e-73	C4
MKRN1	4.46e-77	0.341693	0.499	0.466	1.42e-72	C4
RNF24	6.4e-76	0.351528	0.319	0.237	2.03e-71	C4
AHI1	2.65e-75	0.303822	0.319	0.233	8.43e-71	C4
C12orf29	3.14e-75	0.352196	0.406	0.339	9.98e-71	C4
RAB8B	4.4e-75	0.310423	0.271	0.185	1.4e-70	C4
MED10	9.01e-75	0.250702	0.727	0.724	2.87e-70	C4
CCT8	1.71e-74	0.269659	0.732	0.743	5.45e-70	C4
NSFL1C	1.12e-73	0.296212	0.567	0.54	3.55e-69	C4
RELB	1.28e-73	0.318047	0.506	0.459	4.08e-69	C4
IFNGR1	1.74e-73	0.29576	0.672	0.636	5.54e-69	C4
QKI	1.97e-73	0.285645	0.594	0.565	6.26e-69	C4
NXF1	3.86e-73	0.327006	0.345	0.266	1.23e-68	C4
RNF5	7.17e-73	0.336523	0.441	0.389	2.28e-68	C4
SRP68	1.58e-72	0.302002	0.502	0.457	5.04e-68	C4
SOX4	1.83e-72	0.429515	0.856	0.839	5.81e-68	C4
SNRNP48	2.13e-71	0.31642	0.334	0.255	6.79e-67	C4
MAP1LC3B	4e-71	0.264231	0.724	0.747	1.27e-66	C4
RBM7	5.49e-71	0.368314	0.496	0.465	1.75e-66	C4
PPP1R18	9.37e-71	0.3277	0.492	0.423	2.98e-66	C4
RAP1A	3.03e-70	0.325606	0.446	0.4	9.63e-66	C4
SWAP70	8.73e-70	0.34189	0.408	0.342	2.78e-65	C4
PAWR	1.11e-69	0.281781	0.704	0.713	3.52e-65	C4
C4orf3	1.74e-69	0.394494	0.649	0.682	5.54e-65	C4
AK6	2.41e-69	0.300127	0.58	0.545	7.67e-65	C4
STK17A	4.75e-69	0.314458	0.631	0.586	1.51e-64	C4
RNF10	5.12e-69	0.309035	0.499	0.469	1.63e-64	C4
NHSL1	1.26e-68	0.350047	0.324	0.241	4e-64	C4
IP6K2	2.41e-68	0.324701	0.578	0.579	7.66e-64	C4
ETNK1	3.27e-67	0.328266	0.361	0.289	1.04e-62	C4
ISCU	9.17e-67	0.27486	0.548	0.529	2.92e-62	C4
NAP1L1	1.55e-66	0.256287	0.815	0.829	4.94e-62	C4
HDAC5	2e-66	0.30875	0.294	0.214	6.36e-62	C4
BZW1	9.42e-66	0.252347	0.743	0.753	3e-61	C4
SFPQ	3.58e-65	0.328094	0.808	0.865	1.14e-60	C4
KMT2A	8.49e-65	0.303844	0.458	0.407	2.7e-60	C4
C3orf17	1.77e-64	0.260697	0.298	0.22	5.63e-60	C4
MGEA5	2.04e-64	0.283868	0.333	0.259	6.5e-60	C4
AKIRIN1	2.78e-64	0.335299	0.575	0.577	8.84e-60	C4
LINC00152	8.43e-64	0.423665	0.356	0.279	2.68e-59	C4
FAM210A	4.34e-63	0.306481	0.295	0.223	1.38e-58	C4
RIPK2	1.06e-62	0.361608	0.339	0.269	3.38e-58	C4
CALR	1.81e-62	0.352761	0.704	0.768	5.75e-58	C4
TRAPPC2P1	4.67e-62	0.280992	0.31	0.237	1.49e-57	C4
CCNG1	5.37e-62	0.311813	0.398	0.343	1.71e-57	C4
PPP1R10	5.39e-62	0.49926	0.457	0.433	1.71e-57	C4
CEBPZ	6.32e-62	0.303968	0.479	0.438	2.01e-57	C4
MYLIP	1.46e-61	0.380544	0.278	0.198	4.66e-57	C4
NFKBIA	4.18e-61	0.280119	0.874	0.89	1.33e-56	C4
CLINT1	9e-61	0.303277	0.463	0.428	2.86e-56	C4
P4HA1	1.09e-60	0.349367	0.262	0.186	3.45e-56	C4
ZC3H15	2.75e-60	0.276422	0.605	0.616	8.75e-56	C4
KDM6B	8.19e-59	0.290428	0.471	0.423	2.61e-54	C4
CCDC107	1.83e-58	0.372292	0.377	0.327	5.83e-54	C4
EFNA1	3.3e-58	0.283934	0.681	0.65	1.05e-53	C4
SARNP	5.37e-58	0.276132	0.376	0.313	1.71e-53	C4
LITAF	2.54e-57	0.28292	0.707	0.727	8.09e-53	C4
C1orf52	3.21e-57	0.283723	0.466	0.432	1.02e-52	C4
CAMTA1	3.54e-57	0.272205	0.572	0.579	1.13e-52	C4
RAB3IP	1.45e-56	0.294217	0.352	0.288	4.62e-52	C4
MBNL2	9.55e-56	0.282078	0.327	0.254	3.04e-51	C4
STX3	2.94e-55	0.329065	0.375	0.322	9.35e-51	C4
REXO2	4.14e-55	0.338727	0.547	0.549	1.32e-50	C4
RIOK1	4.31e-55	0.289558	0.454	0.422	1.37e-50	C4
MAPK6	7.96e-55	0.294981	0.472	0.445	2.53e-50	C4
RICTOR	2.98e-54	0.337035	0.271	0.204	9.49e-50	C4
PPIG	1.21e-53	0.270133	0.653	0.696	3.85e-49	C4
RBPJ	1.82e-53	0.283882	0.485	0.464	5.79e-49	C4
NCOA7	6.97e-53	0.425006	0.495	0.431	2.22e-48	C4
CDV3	1.5e-52	0.261348	0.551	0.548	4.78e-48	C4
PPP6C	2.5e-52	0.269926	0.351	0.297	7.97e-48	C4
RBMX	1.9e-51	0.272664	0.62	0.646	6.06e-47	C4
ARL8B	3.77e-51	0.272418	0.509	0.492	1.2e-46	C4
UBE2H	1.7e-50	0.32951	0.481	0.46	5.42e-46	C4
EAPP	2.12e-50	0.267579	0.493	0.482	6.76e-46	C4
PPHLN1	2.16e-50	0.275047	0.483	0.467	6.88e-46	C4
RAB9A	9.49e-50	0.281545	0.45	0.416	3.02e-45	C4
LDHA	1.92e-49	0.836469	0.802	0.86	6.12e-45	C4
NFAT5	5.27e-49	0.266923	0.428	0.382	1.68e-44	C4
SDC4	1.06e-48	0.425632	0.545	0.538	3.38e-44	C4
STK40	1.12e-48	0.272074	0.372	0.319	3.58e-44	C4
WAC	1.43e-48	0.250501	0.55	0.551	4.54e-44	C4
SSR1	3.2e-48	0.320576	0.513	0.528	1.02e-43	C4
PHIP	4.46e-48	0.295499	0.439	0.401	1.42e-43	C4
NR3C1	6.64e-48	0.33224	0.407	0.368	2.11e-43	C4
NIFK	1.32e-47	0.251755	0.644	0.648	4.19e-43	C4
COPS3	2.72e-47	0.302712	0.485	0.477	8.66e-43	C4
DMD	4.51e-47	0.281257	0.327	0.265	1.44e-42	C4
SPTSSA	8.86e-47	0.326914	0.57	0.569	2.82e-42	C4
DAXX	1.15e-46	0.275373	0.444	0.413	3.65e-42	C4
KCTD9	1.56e-46	0.304291	0.389	0.346	4.98e-42	C4
CALU	1.99e-46	0.302768	0.539	0.547	6.32e-42	C4
NEDD9	2.49e-46	0.277723	0.268	0.199	7.91e-42	C4
SMNDC1	3.92e-46	0.267135	0.405	0.371	1.25e-41	C4
CLDND1	6.72e-46	0.277009	0.459	0.425	2.14e-41	C4
PAFAH1B2	1.7e-45	0.283205	0.453	0.433	5.41e-41	C4
PITPNB	3.27e-45	0.261552	0.521	0.518	1.04e-40	C4
LY6K	4.85e-45	0.27695	0.344	0.279	1.54e-40	C4
NAB2	1.2e-44	0.303648	0.309	0.257	3.82e-40	C4
FILIP1L	8.67e-44	0.386219	0.347	0.285	2.76e-39	C4
PNPLA8	2.21e-43	0.276264	0.413	0.386	7.04e-39	C4
MIR22HG	5.61e-43	0.378971	0.437	0.415	1.78e-38	C4
SAR1A	5.69e-43	0.286464	0.502	0.501	1.81e-38	C4
RNF152	1.22e-42	0.341203	0.473	0.415	3.88e-38	C4
PNRC2	1.39e-42	0.329583	0.56	0.57	4.44e-38	C4
FSCN1	1.78e-42	0.332842	0.688	0.697	5.67e-38	C4
GNG12	2.68e-42	0.286615	0.552	0.545	8.52e-38	C4
TDRP	1.06e-41	0.283777	0.327	0.278	3.37e-37	C4
CHD1	1.09e-41	0.277173	0.429	0.399	3.45e-37	C4
NEDD4L	1.16e-41	0.264778	0.438	0.395	3.68e-37	C4
PHF20	3.24e-41	0.277641	0.459	0.436	1.03e-36	C4
ERRFI1	3.82e-41	0.358159	0.54	0.517	1.22e-36	C4
HNRNPL	5.46e-41	0.251651	0.341	0.291	1.74e-36	C4
HAT1	6.37e-41	0.276031	0.453	0.441	2.03e-36	C4
PJA1	6.95e-41	0.253244	0.395	0.355	2.21e-36	C4
FOSL2	1.06e-40	0.278338	0.395	0.358	3.39e-36	C4
PGM3	5.35e-40	0.411717	0.32	0.282	1.7e-35	C4
F2RL1	7.71e-40	0.279162	0.43	0.394	2.45e-35	C4
SNHG12	2.65e-39	0.273278	0.316	0.265	8.42e-35	C4
C5orf38	3.96e-39	0.327553	0.446	0.405	1.26e-34	C4
PIP5K1A	5.28e-39	0.300247	0.315	0.267	1.68e-34	C4
HERPUD1	9.66e-39	0.628509	0.587	0.646	3.07e-34	C4
MSMO1	2.2e-38	0.287386	0.421	0.389	6.99e-34	C4
HIPK2	2.44e-38	0.275191	0.311	0.261	7.78e-34	C4
TRAF4	5.64e-38	0.278443	0.52	0.518	1.79e-33	C4
SLC3A2	1.82e-37	0.298527	0.894	0.924	5.78e-33	C4
ARC	3.66e-37	0.395926	0.39	0.337	1.16e-32	C4
DCP1A	4.04e-37	0.26506	0.391	0.368	1.29e-32	C4
NFKB1	6.53e-37	0.277723	0.36	0.321	2.08e-32	C4
GOLGA4	3.25e-36	0.261753	0.566	0.604	1.03e-31	C4
UBE2G1	3.3e-36	0.265381	0.464	0.455	1.05e-31	C4
HMCES	4.55e-36	0.254005	0.393	0.367	1.45e-31	C4
ELF1	8.24e-36	0.26906	0.486	0.492	2.62e-31	C4
EWSR1	1.24e-35	0.367297	0.536	0.592	3.94e-31	C4
MRPS6	5.69e-35	0.332124	0.564	0.555	1.81e-30	C4
KDELR2	1.21e-34	0.261383	0.601	0.65	3.84e-30	C4
KDM7A	2.38e-34	0.269298	0.334	0.292	7.59e-30	C4
IRX4	2.49e-34	0.328195	0.502	0.492	7.94e-30	C4
DCAF12	2.5e-34	0.285804	0.355	0.322	7.94e-30	C4
SREK1	3.62e-34	0.25726	0.531	0.555	1.15e-29	C4
DLG1	2.56e-33	0.314128	0.354	0.326	8.14e-29	C4
FNIP1	1.03e-32	0.256863	0.367	0.341	3.29e-28	C4
CAMLG	1.34e-32	0.257945	0.502	0.522	4.27e-28	C4
GATA3	1.46e-32	0.32475	0.473	0.459	4.66e-28	C4
AZIN1	1.57e-32	0.299051	0.429	0.425	5e-28	C4
IRS1	2.22e-32	0.268126	0.264	0.215	7.08e-28	C4
MANF	2.57e-32	0.664058	0.424	0.442	8.17e-28	C4
BAZ1A	1.15e-31	0.283921	0.594	0.628	3.64e-27	C4
VIMP	1.2e-31	0.365083	0.55	0.532	3.81e-27	C4
ZFP36L2	1.8e-31	0.295466	0.849	0.867	5.71e-27	C4
SURF4	1.99e-31	0.272692	0.441	0.448	6.33e-27	C4
PCMTD1	2.44e-31	0.252608	0.395	0.373	7.75e-27	C4
GPR87	5.12e-31	0.280596	0.442	0.418	1.63e-26	C4
IGF1R	5.36e-31	0.305656	0.315	0.276	1.71e-26	C4
PPIL4	1.09e-30	0.257635	0.419	0.408	3.47e-26	C4
BAG3	1.19e-30	0.253189	0.411	0.393	3.79e-26	C4
HERC4	4.06e-30	0.26608	0.34	0.307	1.29e-25	C4
KLF7	1.28e-28	0.283749	0.34	0.307	4.09e-24	C4
DR1	1.08e-27	0.269757	0.416	0.416	3.44e-23	C4
MPZL2	2.99e-27	0.256026	0.484	0.475	9.51e-23	C4
KRT14	1.19e-25	0.256764	0.986	0.987	3.77e-21	C4
TMTC3	2.78e-25	0.255615	0.27	0.235	8.86e-21	C4
ANXA5	8.47e-24	0.257047	0.702	0.737	2.7e-19	C4
OAZ2	1.04e-23	0.278246	0.368	0.362	3.3e-19	C4
SEMA4B	9.77e-23	0.26244	0.35	0.324	3.11e-18	C4
BCLAF1	3.14e-22	0.262804	0.565	0.623	9.99e-18	C4
ELMSAN1	7.23e-22	0.261273	0.301	0.273	2.3e-17	C4
DNAJC3	1.7e-21	0.356667	0.353	0.35	5.4e-17	C4
CCDC85B	9.09e-20	0.500261	0.388	0.394	2.89e-15	C4
MIR4435-2HG	9.69e-20	0.337059	0.262	0.232	3.08e-15	C4
ERP44	1.02e-19	0.289234	0.406	0.426	3.25e-15	C4
HNRNPH1	9.06e-19	0.269494	0.707	0.767	2.88e-14	C4
CDK2AP2	4.43e-18	0.341353	0.266	0.249	1.41e-13	C4
HIST1H4C	2.08e-17	0.254525	0.466	0.471	6.61e-13	C4
SEC11C	2.25e-16	0.30012	0.238	0.353	7.15e-12	C4
SLC39A7	6.86e-16	0.300821	0.393	0.421	2.18e-11	C4
HSPH1	3.46e-14	0.283348	0.502	0.538	1.1e-09	C4
BPGM	4.8e-14	0.293526	0.374	0.364	1.53e-09	C4
SF3B5	1.61e-13	0.265779	0.655	0.75	5.13e-09	C4
IQCG	4.03e-13	0.266286	0.335	0.332	1.28e-08	C4
TSPYL1	2.35e-12	0.252343	0.405	0.426	7.48e-08	C4
PDIA4	5.23e-12	0.359244	0.323	0.335	1.66e-07	C4
IDI1	2.13e-11	0.368146	0.382	0.401	6.79e-07	C4
INHBA	7.2e-10	0.370116	0.581	0.604	2.29e-05	C4
CAPNS2	1.89e-08	0.272536	0.358	0.366	0.000601473	C4
FKBP4	2.4e-07	0.292752	0.411	0.443	0.00764578	C4
TPI1	6.19e-07	0.257141	0.77	0.873	0.0196951	C4
INSR	7.03e-07	0.251559	0.294	0.297	0.0223712	C4
MRPL18	5.22e-06	0.251122	0.487	0.543	0.166051	C4
GPNMB	5.95e-06	0.3018	0.457	0.492	0.189271	C4
TAGLN3	0.000101585	0.312296	0.304	0.302	1	C4
DDIT4	0.000306217	0.513596	0.581	0.685	1	C4
HMGB2	0	1.52057	0.891	0.231	0	C5
CENPF	0	1.34666	0.67	0.028	0	C5
STMN1	0	1.29672	0.98	0.596	0	C5
HMGN2	0	1.28997	0.963	0.624	0	C5
TUBA1B	0	1.28103	0.987	0.853	0	C5
HIST1H4C	0	1.27209	0.799	0.458	0	C5
HMGB1	0	1.19681	0.998	0.91	0	C5
TOP2A	0	1.16448	0.578	0.01	0	C5
MKI67	0	1.10745	0.631	0.008	0	C5
CKS1B	0	1.10106	0.902	0.41	0	C5
NUSAP1	0	1.06767	0.661	0.038	0	C5
DUT	0	1.0639	0.85	0.37	0	C5
PCNA	0	1.04738	0.771	0.256	0	C5
SMC4	0	1.02506	0.802	0.185	0	C5
MAD2L1	0	0.988635	0.768	0.045	0	C5
DEK	0	0.984927	0.97	0.669	0	C5
H2AFZ	0	0.980608	0.982	0.841	0	C5
CDK1	0	0.977429	0.68	0.014	0	C5
UBE2T	0	0.956509	0.652	0.055	0	C5
PTTG1	0	0.952594	0.699	0.166	0	C5
UBE2C	0	0.896413	0.519	0.011	0	C5
SMC2	0	0.837404	0.744	0.094	0	C5
TK1	0	0.824479	0.607	0.011	0	C5
RRM2	0	0.811251	0.444	0.005	0	C5
MCM7	0	0.806352	0.776	0.274	0	C5
CCNB1	0	0.802586	0.513	0.039	0	C5
ZWINT	0	0.800226	0.678	0.029	0	C5
TMPO	0	0.785568	0.765	0.186	0	C5
KIAA0101	0	0.762442	0.347	0.009	0	C5
H2AFX	0	0.737741	0.709	0.187	0	C5
ORC6	0	0.731503	0.691	0.052	0	C5
NUCKS1	0	0.723079	0.983	0.767	0	C5
NASP	0	0.72159	0.887	0.441	0	C5
CENPW	0	0.720875	0.672	0.071	0	C5
MCM3	0	0.704162	0.649	0.158	0	C5
CKS2	0	0.685187	0.681	0.192	0	C5
BIRC5	0	0.684779	0.524	0.011	0	C5
HELLS	0	0.67943	0.592	0.076	0	C5
PSIP1	0	0.677751	0.702	0.171	0	C5
TYMS	0	0.667164	0.508	0.019	0	C5
DNAJC9	0	0.660403	0.689	0.186	0	C5
CENPU	0	0.657993	0.623	0.071	0	C5
ASPM	0	0.656932	0.392	0.006	0	C5
USP1	0	0.652109	0.752	0.307	0	C5
H2AFV	0	0.650218	0.827	0.386	0	C5
FEN1	0	0.642927	0.573	0.125	0	C5
FAM111B	0	0.637621	0.476	0.019	0	C5
MELK	0	0.631669	0.526	0.012	0	C5
PCLAF	0	0.61583	0.274	0.011	0	C5
RAD51AP1	0	0.611922	0.528	0.018	0	C5
GGH	0	0.611435	0.715	0.167	0	C5
KIF22	0	0.606519	0.618	0.109	0	C5
NUF2	0	0.587993	0.478	0.008	0	C5
CDCA4	0	0.584698	0.659	0.242	0	C5
CDT1	0	0.575633	0.503	0.039	0	C5
TPX2	0	0.574822	0.451	0.011	0	C5
CDC20	0	0.574549	0.405	0.024	0	C5
UHRF1	0	0.574523	0.527	0.045	0	C5
SKA2	0	0.568943	0.629	0.143	0	C5
ANP32E	0	0.565201	0.681	0.233	0	C5
DNMT1	0	0.563933	0.678	0.234	0	C5
GMNN	0	0.561775	0.524	0.058	0	C5
ATAD2	0	0.556453	0.552	0.062	0	C5
PBK	0	0.555109	0.481	0.005	0	C5
RRM1	0	0.548641	0.581	0.111	0	C5
FAM111A	0	0.542276	0.5	0.071	0	C5
CENPK	0	0.53259	0.516	0.028	0	C5
ATAD5	0	0.530881	0.533	0.052	0	C5
GINS2	0	0.526317	0.481	0.04	0	C5
CCNB2	0	0.525145	0.332	0.005	0	C5
LMNB1	0	0.52338	0.504	0.038	0	C5
KIF20B	0	0.523068	0.496	0.093	0	C5
MIS18BP1	0	0.518288	0.599	0.134	0	C5
DTYMK	0	0.516224	0.67	0.232	0	C5
CLSPN	0	0.5145	0.423	0.014	0	C5
CDCA5	0	0.511691	0.471	0.01	0	C5
PRC1	0	0.508697	0.478	0.03	0	C5
CHAF1A	0	0.49777	0.485	0.04	0	C5
KIF23	0	0.497189	0.456	0.019	0	C5
CHEK1	0	0.493904	0.528	0.048	0	C5
MYBL2	0	0.491496	0.409	0.005	0	C5
DIAPH3	0	0.484371	0.431	0.01	0	C5
PKMYT1	0	0.481797	0.44	0.01	0	C5
CKAP2	0	0.480166	0.509	0.073	0	C5
VRK1	0	0.476463	0.567	0.09	0	C5
TMSB15A	0	0.463926	0.435	0.036	0	C5
CDCA7	0	0.452382	0.416	0.029	0	C5
RFC4	0	0.452166	0.541	0.14	0	C5
BRCA2	0	0.435568	0.44	0.025	0	C5
NCAPG	0	0.432997	0.416	0.005	0	C5
CEP55	0	0.42741	0.408	0.006	0	C5
RAD51	0	0.422879	0.341	0.01	0	C5
RFC3	0	0.418205	0.487	0.07	0	C5
ECT2	0	0.417201	0.406	0.037	0	C5
MCM4	0	0.411626	0.498	0.106	0	C5
MCM5	0	0.410929	0.422	0.058	0	C5
CENPH	0	0.407643	0.497	0.081	0	C5
MCM6	0	0.406834	0.432	0.055	0	C5
CDC6	0	0.406599	0.378	0.02	0	C5
MIS18A	0	0.405419	0.523	0.113	0	C5
CKAP2L	0	0.404849	0.371	0.007	0	C5
CENPE	0	0.40223	0.306	0.011	0	C5
SKA3	0	0.399162	0.371	0.007	0	C5
CENPN	0	0.392422	0.42	0.033	0	C5
TACC3	0	0.390707	0.379	0.02	0	C5
CCDC34	0	0.388628	0.447	0.098	0	C5
CCNA2	0	0.387552	0.35	0.006	0	C5
ESCO2	0	0.3852	0.331	0.005	0	C5
AURKB	0	0.384803	0.335	0.002	0	C5
ASF1B	0	0.383818	0.342	0.006	0	C5
DHFR	0	0.381533	0.379	0.037	0	C5
GTSE1	0	0.380856	0.346	0.008	0	C5
KIFC1	0	0.377816	0.377	0.012	0	C5
PTN	0	0.362755	0.384	0.065	0	C5
SGOL1	0	0.360479	0.301	0.004	0	C5
FANCI	0	0.358921	0.379	0.022	0	C5
HJURP	0	0.358547	0.304	0.003	0	C5
KIF2C	0	0.353249	0.328	0.006	0	C5
CDKN3	0	0.34612	0.281	0.012	0	C5
BRCA1	0	0.345445	0.359	0.019	0	C5
TRIP13	0	0.344897	0.389	0.043	0	C5
MSH2	0	0.344042	0.477	0.128	0	C5
ZWILCH	0	0.342185	0.431	0.077	0	C5
KIF11	0	0.341912	0.313	0.006	0	C5
ANLN	0	0.340479	0.363	0.031	0	C5
TCF19	0	0.337057	0.37	0.048	0	C5
ITGB3BP	0	0.333252	0.465	0.104	0	C5
MCM10	0	0.332487	0.321	0.009	0	C5
CENPA	0	0.331038	0.268	0.009	0	C5
NDC80	0	0.330741	0.342	0.015	0	C5
WDR76	0	0.315724	0.33	0.035	0	C5
CDCA8	0	0.31258	0.307	0.006	0	C5
RACGAP1	0	0.310836	0.356	0.036	0	C5
MTHFD1	0	0.309059	0.394	0.089	0	C5
SPC25	0	0.308697	0.292	0.004	0	C5
MCM2	0	0.305737	0.302	0.023	0	C5
LRR1	0	0.302768	0.436	0.105	0	C5
FOXM1	0	0.300602	0.313	0.003	0	C5
RHNO1	0	0.300538	0.412	0.091	0	C5
MND1	0	0.291508	0.326	0.011	0	C5
TTK	0	0.290878	0.319	0.012	0	C5
MASTL	0	0.287509	0.364	0.052	0	C5
KIF15	0	0.28427	0.279	0.007	0	C5
FAM83D	0	0.279737	0.281	0.016	0	C5
DTL	0	0.277747	0.258	0.006	0	C5
MMS22L	0	0.276895	0.318	0.052	0	C5
ARHGAP11A	0	0.273146	0.28	0.007	0	C5
LIG1	0	0.269367	0.326	0.047	0	C5
RMI2	0	0.25912	0.291	0.022	0	C5
TROAP	0	0.258759	0.257	0.002	0	C5
NCAPG2	0	0.255474	0.293	0.019	0	C5
PARPBP	0	0.251187	0.283	0.014	0	C5
TMEM97	1.12e-306	0.27192	0.426	0.104	3.56e-302	C5
GPSM2	2.3e-305	0.267813	0.327	0.067	7.32e-301	C5
RNASEH2A	4.58e-304	0.372802	0.379	0.091	1.46e-299	C5
LSM4	7.49e-300	0.577287	0.866	0.477	2.38e-295	C5
ACAT2	6.95e-297	0.399029	0.536	0.167	2.21e-292	C5
FBXO5	2.56e-293	0.33201	0.394	0.097	8.15e-289	C5
ALDH7A1	4.07e-291	0.358354	0.521	0.154	1.3e-286	C5
CBX5	7e-289	0.488377	0.706	0.29	2.23e-284	C5
GAPDH	1.51e-288	0.607215	0.999	0.971	4.81e-284	C5
CENPQ	3.18e-284	0.250403	0.349	0.078	1.01e-279	C5
POLD3	4.44e-284	0.316228	0.44	0.119	1.41e-279	C5
FBLN1	1.27e-283	0.441489	0.606	0.202	4.04e-279	C5
PRDX2	3.02e-282	0.596184	0.903	0.511	9.62e-278	C5
PARP1	1.01e-280	0.542365	0.764	0.348	3.21e-276	C5
HMGB3	5.49e-277	0.494379	0.674	0.266	1.75e-272	C5
NUDT1	8.41e-275	0.426786	0.666	0.263	2.68e-270	C5
CDC25B	4.5e-269	0.355348	0.406	0.106	1.43e-264	C5
HADH	4.86e-269	0.286891	0.423	0.115	1.55e-264	C5
RFC2	4.1e-267	0.385421	0.543	0.184	1.3e-262	C5
HIST1H1D	1.03e-263	0.317404	0.257	0.049	3.28e-259	C5
TOPBP1	2.9e-262	0.262715	0.436	0.121	9.21e-258	C5
RPL39L	5.68e-261	0.375676	0.584	0.209	1.81e-256	C5
C19orf48	1.45e-260	0.436646	0.659	0.259	4.62e-256	C5
YEATS4	2.03e-260	0.352698	0.586	0.205	6.45e-256	C5
CKLF	1.88e-253	0.303884	0.444	0.13	5.97e-249	C5
CRNDE	2.19e-251	0.485091	0.662	0.275	6.96e-247	C5
TMEM106C	5.3e-250	0.464127	0.663	0.278	1.69e-245	C5
PHIP	2.9e-243	0.443793	0.801	0.39	9.23e-239	C5
SLBP	2.46e-241	0.640021	0.8	0.45	7.82e-237	C5
BARD1	2.4e-239	0.29668	0.388	0.107	7.65e-235	C5
SLC25A5	1.32e-238	0.509028	0.977	0.832	4.19e-234	C5
EZH2	9.72e-238	0.29972	0.493	0.158	3.09e-233	C5
ALYREF	6.22e-235	0.359881	0.528	0.184	1.98e-230	C5
HAUS6	4.95e-232	0.277078	0.453	0.141	1.57e-227	C5
LRRCC1	1.26e-229	0.328815	0.521	0.177	4.02e-225	C5
SCCPDH	5.87e-229	0.257889	0.315	0.077	1.87e-224	C5
MDK	3.46e-227	0.590759	0.763	0.369	1.1e-222	C5
PTMA	3.34e-220	0.459113	1	0.988	1.06e-215	C5
MAZ	4.23e-219	0.372809	0.627	0.257	1.35e-214	C5
RANBP1	1.81e-213	0.59319	0.913	0.639	5.77e-209	C5
SIVA1	1.48e-212	0.502711	0.797	0.45	4.72e-208	C5
SUMO2	2.93e-210	0.369771	0.994	0.94	9.33e-206	C5
RPA1	4.48e-210	0.297322	0.507	0.181	1.43e-205	C5
EXOSC9	9.47e-210	0.307193	0.511	0.185	3.01e-205	C5
RPA3	3.19e-209	0.367156	0.613	0.255	1.02e-204	C5
LDHB	1.45e-208	0.509925	0.878	0.572	4.62e-204	C5
TOR3A	1.88e-208	0.302823	0.491	0.172	5.99e-204	C5
RCN2	4.57e-205	0.432632	0.878	0.522	1.45e-200	C5
SMC1A	8.85e-203	0.335332	0.591	0.24	2.81e-198	C5
KPNA2	1.7e-201	0.511652	0.692	0.339	5.42e-197	C5
H3F3A	1.08e-199	0.456522	0.999	0.967	3.42e-195	C5
SMC3	6.74e-199	0.457937	0.819	0.477	2.15e-194	C5
NT5DC2	1.26e-198	0.329167	0.581	0.231	4.02e-194	C5
SYNE2	1.63e-196	0.527331	0.82	0.47	5.19e-192	C5
UBE2S	5.19e-196	0.580574	0.797	0.469	1.65e-191	C5
PPIH	7.28e-192	0.267956	0.513	0.19	2.31e-187	C5
TFDP1	1.84e-190	0.368989	0.631	0.286	5.85e-186	C5
MT1E	2.65e-190	0.619111	0.654	0.319	8.44e-186	C5
SNRPB	1.05e-189	0.436229	0.971	0.855	3.34e-185	C5
LSM5	5.16e-189	0.425623	0.874	0.542	1.64e-184	C5
SAE1	1.18e-188	0.315869	0.589	0.246	3.75e-184	C5
LSM3	4.34e-187	0.434966	0.88	0.602	1.38e-182	C5
RAD21	2.29e-183	0.44584	0.834	0.527	7.28e-179	C5
HNRNPA2B1	7.21e-182	0.379593	0.995	0.958	2.29e-177	C5
MZT2B	8.01e-182	0.434633	0.934	0.706	2.55e-177	C5
EBP	2.02e-179	0.33039	0.623	0.276	6.43e-175	C5
SNRPA	4.8e-178	0.269031	0.502	0.193	1.53e-173	C5
HNRNPA1	8.06e-178	0.370606	0.995	0.927	2.56e-173	C5
SAC3D1	1.87e-177	0.261806	0.404	0.137	5.94e-173	C5
CACYBP	2.53e-177	0.423634	0.827	0.489	8.04e-173	C5
HMGXB4	2.53e-177	0.284182	0.498	0.191	8.04e-173	C5
PIK3R1	9.22e-175	0.446173	0.575	0.248	2.93e-170	C5
ANP32B	1.25e-174	0.417333	0.927	0.673	3.97e-170	C5
BCL11B	6e-172	0.264777	0.499	0.187	1.91e-167	C5
CENPX	7.87e-172	0.326397	0.309	0.092	2.5e-167	C5
MZT1	1.09e-168	0.336732	0.659	0.314	3.47e-164	C5
CALM2	1.15e-166	0.428496	0.976	0.851	3.67e-162	C5
PRKDC	1.06e-165	0.422378	0.677	0.346	3.39e-161	C5
SUZ12	1.09e-165	0.307589	0.582	0.255	3.45e-161	C5
PAFAH1B3	2.32e-164	0.314205	0.685	0.328	7.38e-160	C5
HNRNPR	7.95e-164	0.403912	0.917	0.667	2.53e-159	C5
HNRNPD	1.24e-163	0.411124	0.905	0.653	3.93e-159	C5
BAZ1B	2.54e-162	0.345746	0.665	0.33	8.09e-158	C5
SLC39A14	7.43e-161	0.467733	0.706	0.377	2.36e-156	C5
CBX3	6.02e-160	0.406876	0.903	0.634	1.92e-155	C5
CSE1L	2.73e-158	0.268882	0.548	0.234	8.68e-154	C5
TPRKB	1.32e-157	0.312229	0.702	0.356	4.2e-153	C5
PRDX3	3.88e-157	0.327318	0.772	0.418	1.23e-152	C5
SRP9	7.24e-157	0.395951	0.935	0.731	2.31e-152	C5
MZT2A	1.54e-155	0.347135	0.803	0.466	4.89e-151	C5
NUP107	2.87e-152	0.260254	0.546	0.233	9.15e-148	C5
TUSC1	4.21e-152	0.381308	0.573	0.267	1.34e-147	C5
HNRNPAB	6.65e-152	0.378424	0.897	0.633	2.12e-147	C5
FUS	4.76e-149	0.372911	0.972	0.849	1.52e-144	C5
PMF1	8.32e-149	0.271295	0.57	0.257	2.65e-144	C5
HMGN1	3.25e-146	0.317717	0.989	0.908	1.03e-141	C5
FDPS	1.36e-145	0.339401	0.672	0.35	4.34e-141	C5
HSP90AA1	2.02e-144	0.403222	0.998	0.962	6.41e-140	C5
EXOSC8	1.93e-143	0.348632	0.694	0.37	6.13e-139	C5
AKR1B1	1.06e-142	0.769333	0.556	0.276	3.38e-138	C5
EMP2	5.52e-142	0.398561	0.913	0.649	1.76e-137	C5
COMMD4	8.71e-142	0.273197	0.492	0.214	2.77e-137	C5
CEP57	3.95e-141	0.268562	0.631	0.3	1.26e-136	C5
HACD3	3.11e-140	0.257701	0.483	0.2	9.89e-136	C5
RPA2	1.59e-139	0.281539	0.47	0.2	5.06e-135	C5
H2AFY	9.95e-139	0.372923	0.889	0.649	3.17e-134	C5
TMEM14A	1.22e-138	0.269672	0.532	0.236	3.87e-134	C5
HNRNPA3	7.76e-138	0.337171	0.968	0.821	2.47e-133	C5
PPP1CC	5.27e-137	0.318533	0.794	0.476	1.68e-132	C5
PHGDH	4.24e-135	0.373497	0.926	0.624	1.35e-130	C5
RFC1	1.09e-132	0.308449	0.671	0.349	3.48e-128	C5
CTCF	1.48e-132	0.264893	0.661	0.334	4.72e-128	C5
SSRP1	1.13e-127	0.358862	0.754	0.449	3.59e-123	C5
TAF15	1.11e-126	0.25408	0.561	0.267	3.53e-122	C5
PSMB8	1.27e-126	0.251516	0.547	0.255	4.05e-122	C5
TPR	9.72e-126	0.337261	0.876	0.603	3.09e-121	C5
SUPT16H	6.44e-125	0.301711	0.67	0.364	2.05e-120	C5
GMPS	9.72e-125	0.254113	0.571	0.276	3.09e-120	C5
RIF1	2.62e-124	0.262512	0.629	0.318	8.34e-120	C5
TFAP2B	6.84e-122	0.342899	0.634	0.318	2.18e-117	C5
IDH2	1.4e-121	0.272261	0.694	0.372	4.47e-117	C5
ADI1	1.55e-121	0.295304	0.833	0.499	4.95e-117	C5
WNT5A	1.26e-120	0.271677	0.309	0.111	3.99e-116	C5
CHCHD7	1.46e-119	0.389343	0.723	0.421	4.65e-115	C5
ETFB	2.55e-119	0.303678	0.63	0.328	8.12e-115	C5
CTSV	2.47e-117	0.316389	0.762	0.442	7.86e-113	C5
LMO3	5.11e-117	0.274168	0.287	0.099	1.63e-112	C5
ERH	6.09e-114	0.311305	0.943	0.76	1.94e-109	C5
HSPB11	9.91e-114	0.266273	0.59	0.3	3.15e-109	C5
RBBP7	1.47e-113	0.285073	0.715	0.41	4.69e-109	C5
TCEAL9	2.8e-113	0.281557	0.371	0.15	8.92e-109	C5
DCTN3	3.8e-112	0.277874	0.69	0.382	1.21e-107	C5
VKORC1	1.21e-111	0.285411	0.653	0.357	3.83e-107	C5
HAT1	1.22e-111	0.271955	0.747	0.43	3.88e-107	C5
HNRNPM	3.47e-110	0.317337	0.941	0.761	1.1e-105	C5
ELOC	1.08e-109	0.278849	0.387	0.163	3.45e-105	C5
JPT1	3.26e-108	0.458198	0.4	0.181	1.04e-103	C5
ATP5F1C	1.26e-107	0.375545	0.417	0.192	4.02e-103	C5
GNAS	2.83e-107	0.455582	0.919	0.737	9.01e-103	C5
PBRM1	4.53e-107	0.264894	0.691	0.396	1.44e-102	C5
UCP2	1.85e-105	0.354976	0.347	0.142	5.89e-101	C5
RBBP4	5.12e-105	0.283696	0.762	0.47	1.63e-100	C5
NID1	1.44e-104	0.262396	0.31	0.121	4.58e-100	C5
SMARCC1	1.51e-104	0.266569	0.709	0.413	4.81e-100	C5
CCAR1	6.67e-103	0.270954	0.718	0.422	2.12e-98	C5
ARL6IP1	9.07e-103	0.481739	0.826	0.579	2.89e-98	C5
LY6E	5.51e-102	0.2502	0.552	0.278	1.75e-97	C5
BEX3	7.39e-102	0.378856	0.412	0.192	2.35e-97	C5
ATP5MC3	1.6e-98	0.43146	0.437	0.217	5.1e-94	C5
SNRPF	9.82e-98	0.28538	0.9	0.678	3.12e-93	C5
PSMC3	1.15e-97	0.31674	0.84	0.583	3.67e-93	C5
SLC25A3	1.4e-97	0.261007	0.975	0.868	4.47e-93	C5
VCAN	4.87e-97	0.328793	0.553	0.291	1.55e-92	C5
ATP5MPL	1.12e-96	0.368922	0.42	0.202	3.56e-92	C5
HNRNPU	5.53e-96	0.263469	0.962	0.84	1.76e-91	C5
RBMX	3.36e-95	0.277908	0.883	0.634	1.07e-90	C5
NFIB	4.77e-94	0.284555	0.939	0.709	1.52e-89	C5
SEM1	5.64e-93	0.346505	0.425	0.208	1.8e-88	C5
SRSF10	7.73e-93	0.304901	0.855	0.618	2.46e-88	C5
SUMO3	3.02e-92	0.280134	0.762	0.483	9.62e-88	C5
HTRA1	3.25e-92	0.274289	0.658	0.378	1.03e-87	C5
TRIR	2.52e-91	0.327741	0.415	0.203	8.01e-87	C5
ATP5F1B	9.26e-91	0.349934	0.423	0.208	2.95e-86	C5
SNRPD1	1.21e-90	0.283859	0.913	0.704	3.84e-86	C5
ARL6IP6	1.12e-89	0.254283	0.693	0.404	3.55e-85	C5
RAB13	1.96e-89	0.294526	0.784	0.519	6.24e-85	C5
TNF	4.56e-89	0.258684	0.332	0.139	1.45e-84	C5
SNRPE	5.81e-89	0.318631	0.925	0.749	1.85e-84	C5
SRSF7	1.3e-88	0.295421	0.95	0.782	4.12e-84	C5
RTRAF	3.27e-88	0.309919	0.425	0.21	1.04e-83	C5
MDH1	4.55e-88	0.263496	0.822	0.568	1.45e-83	C5
LGALS1	6.49e-87	0.501321	0.737	0.494	2.07e-82	C5
HMGN3	1.1e-86	0.260821	0.835	0.534	3.5e-82	C5
TECR	1.38e-86	0.253101	0.785	0.502	4.4e-82	C5
ATP5MD	6.51e-84	0.29586	0.415	0.204	2.07e-79	C5
DDX39A	2.76e-83	0.362988	0.709	0.479	8.79e-79	C5
BNC2	3.27e-83	0.301439	0.53	0.285	1.04e-78	C5
BUB3	1.37e-82	0.28493	0.701	0.444	4.34e-78	C5
MGST1	3.19e-82	0.282307	0.82	0.577	1.01e-77	C5
ELOB	1.13e-79	0.371051	0.438	0.232	3.61e-75	C5
MT-ND4	1.58e-79	0.269397	0.99	0.98	5.04e-75	C5
B2M	7.99e-79	0.35187	0.997	0.96	2.54e-74	C5
TUBB	1.89e-78	0.412308	0.985	0.902	6.02e-74	C5
KPNB1	5.8e-78	0.295039	0.854	0.632	1.85e-73	C5
ATP5PF	9.22e-78	0.350621	0.439	0.234	2.93e-73	C5
ATP5PO	9.52e-77	0.253792	0.41	0.205	3.03e-72	C5
MLEC	1.21e-76	0.251311	0.681	0.408	3.86e-72	C5
MT-CO3	3.72e-75	0.468542	0.993	0.976	1.18e-70	C5
RARRES2	4e-75	0.30366	0.477	0.255	1.27e-70	C5
TKT	7.64e-74	0.253525	0.767	0.525	2.43e-69	C5
MT1G	1.73e-73	0.416894	0.294	0.131	5.5e-69	C5
SRSF2	5.57e-72	0.265908	0.946	0.805	1.77e-67	C5
EDIL3	2.76e-71	0.399688	0.438	0.242	8.77e-67	C5
ATP5MG	5.62e-68	0.35741	0.457	0.26	1.79e-63	C5
CYGB	1.02e-66	0.422309	0.483	0.292	3.25e-62	C5
CCT5	2.66e-66	0.292949	0.895	0.704	8.46e-62	C5
BDKRB1	7.77e-65	0.264959	0.333	0.164	2.47e-60	C5
ATP5F1E	1.24e-64	0.365076	0.459	0.265	3.94e-60	C5
MT-CO1	4.28e-64	0.320832	0.99	0.982	1.36e-59	C5
MT-CYB	4.9e-64	0.299562	0.982	0.952	1.56e-59	C5
NDUFS5	7.49e-63	0.310185	0.914	0.766	2.38e-58	C5
MYL9	3.96e-62	0.338796	0.461	0.266	1.26e-57	C5
DCN	5.85e-62	0.261244	0.325	0.155	1.86e-57	C5
ILF2	1.23e-61	0.32403	0.936	0.788	3.91e-57	C5
PDGFA	6.38e-61	0.270354	0.592	0.37	2.03e-56	C5
MT-CO2	3.06e-59	0.369104	0.987	0.973	9.74e-55	C5
HLA-B	6.2e-58	0.26802	0.961	0.881	1.97e-53	C5
PCSK1N	1.29e-56	0.253969	0.448	0.261	4.09e-52	C5
TPM1	6.31e-55	0.322001	0.842	0.624	2.01e-50	C5
VIM	1.65e-54	0.52255	0.61	0.427	5.26e-50	C5
WFDC2	8e-54	0.283993	0.304	0.157	2.55e-49	C5
HES1	1.63e-53	0.295424	0.841	0.616	5.17e-49	C5
STOML2	4.64e-53	0.250681	0.8	0.592	1.48e-48	C5
KTN1	1.26e-52	0.483675	0.947	0.854	4.01e-48	C5
CHI3L1	8.4e-51	0.250454	0.404	0.227	2.67e-46	C5
CXCL14	2.07e-50	0.309116	0.65	0.473	6.58e-46	C5
CD81	2.79e-50	0.262471	0.493	0.32	8.88e-46	C5
PTMS	8.67e-50	0.361943	0.796	0.606	2.76e-45	C5
CCT3	5.7e-49	0.255068	0.84	0.658	1.81e-44	C5
COX6C	2.95e-45	0.250326	0.964	0.838	9.38e-41	C5
IRX2	5.34e-44	0.310919	0.778	0.615	1.7e-39	C5
MT-ATP6	9.91e-42	0.351001	0.979	0.951	3.15e-37	C5
HSPA1A	1.88e-41	0.322745	0.678	0.488	5.98e-37	C5
HSPA1B	5.01e-38	0.255595	0.623	0.444	1.59e-33	C5
MT-ND5	1.61e-36	0.325795	0.941	0.856	5.12e-32	C5
APOE	4.15e-36	0.335235	0.648	0.51	1.32e-31	C5
CYP1B1	1.03e-34	0.365912	0.454	0.316	3.26e-30	C5
GPX1	2.27e-14	0.251689	0.479	0.426	7.23e-10	C5
ODC1	2.66e-14	0.506162	0.576	0.527	8.45e-10	C5
CNFN	0	4.1794	0.861	0.218	0	C6
CRCT1	0	4.15747	0.942	0.292	0	C6
LCE3D	0	4.1556	0.825	0.166	0	C6
SLPI	0	4.09503	0.787	0.139	0	C6
SPRR2E	0	4.0893	0.726	0.167	0	C6
APOBEC3A	0	4.08001	0.905	0.13	0	C6
SPRR2A	0	3.64275	0.66	0.119	0	C6
SPRR1B	0	3.42733	0.903	0.262	0	C6
S100A9	0	3.28551	0.975	0.42	0	C6
SPRR2D	0	3.22415	0.586	0.08	0	C6
S100A8	0	3.09816	0.92	0.358	0	C6
SBSN	0	3.08092	0.858	0.248	0	C6
PRR9	0	3.04961	0.397	0.049	0	C6
LCE3E	0	3.01514	0.621	0.042	0	C6
CSTA	0	2.86881	0.875	0.318	0	C6
IL1R2	0	2.69961	0.926	0.17	0	C6
MMP9	0	2.5963	0.385	0.02	0	C6
ANXA1	0	2.55251	0.995	0.758	0	C6
SPRR2B	0	2.487	0.268	0.028	0	C6
KRTDAP	0	2.32969	0.561	0.147	0	C6
IVL	0	2.21786	0.642	0.064	0	C6
IL36G	0	2.21769	0.812	0.076	0	C6
SDCBP2	0	2.20761	0.973	0.108	0	C6
GGCT	0	2.19384	0.85	0.44	0	C6
SULT2B1	0	2.12277	0.836	0.118	0	C6
IFI27	0	2.11244	0.632	0.095	0	C6
CLDN4	0	2.1083	0.834	0.166	0	C6
RNASE7	0	1.99699	0.615	0.067	0	C6
PPIF	0	1.93823	0.865	0.32	0	C6
IL1RN	0	1.88817	0.973	0.462	0	C6
DSC2	0	1.86857	0.961	0.477	0	C6
KLK10	0	1.8407	0.676	0.076	0	C6
RHCG	0	1.83488	0.754	0.025	0	C6
SERPINB2	0	1.82869	0.956	0.378	0	C6
CTSL	0	1.80003	0.918	0.357	0	C6
LY6D	0	1.79271	0.479	0.073	0	C6
HMOX1	0	1.76561	0.611	0.098	0	C6
EHF	0	1.73217	0.943	0.127	0	C6
IL1RL1	0	1.72306	0.815	0.28	0	C6
TMEM40	0	1.71944	0.953	0.269	0	C6
PLAUR	0	1.67109	0.891	0.327	0	C6
CSTB	0	1.63634	0.986	0.721	0	C6
GLTP	0	1.61009	0.934	0.445	0	C6
PRSS3	0	1.59198	0.874	0.097	0	C6
IL13RA2	0	1.51532	0.508	0.044	0	C6
MXD1	0	1.50217	0.832	0.235	0	C6
MMP1	0	1.47752	0.819	0.284	0	C6
PI3	0	1.46181	0.268	0.03	0	C6
ADIRF	0	1.45744	0.883	0.195	0	C6
TACSTD2	0	1.42057	0.958	0.54	0	C6
NEAT1	0	1.40983	0.981	0.337	0	C6
ELF3	0	1.36817	0.733	0.165	0	C6
FCHSD1	0	1.36807	0.482	0.034	0	C6
ISG20	0	1.33705	0.852	0.208	0	C6
SDHA	0	1.33058	0.884	0.351	0	C6
GPRC5A	0	1.32527	0.746	0.055	0	C6
DMKN	0	1.32328	0.654	0.218	0	C6
SCNN1D	0	1.31253	0.669	0.027	0	C6
WFDC5	0	1.30719	0.682	0.014	0	C6
TGM1	0	1.28426	0.516	0.035	0	C6
SELT	0	1.22985	0.928	0.473	0	C6
HPSE	0	1.21983	0.708	0.024	0	C6
LINC00302	0	1.20987	0.4	0.008	0	C6
IGFBP3	0	1.19643	0.465	0.104	0	C6
TGFA	0	1.1838	0.871	0.095	0	C6
PRDM1	0	1.18078	0.898	0.259	0	C6
CALM2	0	1.17128	0.981	0.852	0	C6
SDR9C7	0	1.15367	0.466	0.031	0	C6
UGCG	0	1.1481	0.837	0.341	0	C6
FAM25A	0	1.11563	0.307	0.009	0	C6
TYMP	0	1.1063	0.884	0.351	0	C6
DSG3	0	1.10478	0.868	0.381	0	C6
SH3BGRL3	0	1.09502	0.993	0.722	0	C6
PRSS8	0	1.08621	0.813	0.185	0	C6
MYL6	0	1.07934	0.998	0.952	0	C6
AKAP12	0	1.07767	0.332	0.051	0	C6
BDH1	0	1.0732	0.733	0.096	0	C6
TJP2	0	1.06859	0.904	0.292	0	C6
CYB5R1	0	1.0419	0.793	0.332	0	C6
TUBB6	0	1.03791	0.926	0.523	0	C6
CD59	0	1.02227	0.995	0.811	0	C6
CRB3	0	1.00209	0.837	0.215	0	C6
SERPINB1	0	0.989654	0.63	0.078	0	C6
PNLIPRP3	0	0.985239	0.708	0.092	0	C6
IL36RN	0	0.985194	0.466	0.019	0	C6
JUP	0	0.982542	0.974	0.651	0	C6
KLK11	0	0.966102	0.495	0.039	0	C6
ELOVL1	0	0.961648	0.767	0.281	0	C6
TMEM45B	0	0.957432	0.669	0.067	0	C6
GNA15	0	0.957196	0.875	0.241	0	C6
CFLAR	0	0.953765	0.809	0.2	0	C6
ARNTL2	0	0.930612	0.791	0.095	0	C6
ACP7	0	0.929114	0.262	0.01	0	C6
TMPRSS11D	0	0.918556	0.503	0.034	0	C6
DENND2C	0	0.917413	0.825	0.172	0	C6
DHRS9	0	0.911673	0.29	0.016	0	C6
MAP3K8	0	0.906068	0.759	0.217	0	C6
GRHL3	0	0.903343	0.722	0.166	0	C6
ALDH1A3	0	0.888147	0.874	0.362	0	C6
WDR66	0	0.863456	0.782	0.18	0	C6
ADRB2	0	0.863019	0.527	0.139	0	C6
EPN3	0	0.856994	0.395	0.029	0	C6
PTPN12	0	0.846518	0.855	0.329	0	C6
BZW1	0	0.843154	0.98	0.745	0	C6
ADAM8	0	0.826715	0.58	0.093	0	C6
ORMDL2	0	0.825892	0.829	0.306	0	C6
TPT1	0	0.800524	1	0.995	0	C6
C6orf132	0	0.79822	0.708	0.179	0	C6
GPX3	0	0.7904	0.297	0.01	0	C6
ANXA11	0	0.785734	0.721	0.152	0	C6
NOP10	0	0.781171	0.963	0.648	0	C6
KLF3	0	0.775291	0.787	0.267	0	C6
EPHB3	0	0.773895	0.59	0.096	0	C6
UBE2D3	0	0.770199	0.995	0.899	0	C6
MFSD12	0	0.762171	0.677	0.18	0	C6
CHMP2A	0	0.75607	0.946	0.575	0	C6
PPARD	0	0.753564	0.813	0.185	0	C6
RNF223	0	0.752983	0.551	0.025	0	C6
SQRDL	0	0.751504	0.742	0.2	0	C6
GRAMD3	0	0.751182	0.641	0.069	0	C6
MLLT4	0	0.727061	0.844	0.277	0	C6
OASL	0	0.725115	0.3	0.011	0	C6
RIT1	0	0.716129	0.783	0.25	0	C6
HEPHL1	0	0.714871	0.45	0.01	0	C6
SDR16C5	0	0.705642	0.719	0.229	0	C6
LRP10	0	0.692586	0.843	0.347	0	C6
MAOA	0	0.688862	0.523	0.027	0	C6
MED8	0	0.6888	0.783	0.298	0	C6
GRHL1	0	0.688486	0.608	0.106	0	C6
PLCXD1	0	0.684088	0.566	0.035	0	C6
TRAF1	0	0.682799	0.342	0.022	0	C6
PNP	0	0.667261	0.752	0.245	0	C6
EHD4	0	0.662087	0.787	0.286	0	C6
ELK3	0	0.661517	0.865	0.329	0	C6
GK	0	0.66143	0.499	0.026	0	C6
LYPD5	0	0.656607	0.287	0.018	0	C6
PVRL4	0	0.648113	0.654	0.162	0	C6
ANKRD22	0	0.644793	0.431	0.069	0	C6
CD68	0	0.641656	0.537	0.05	0	C6
C1orf116	0	0.637642	0.76	0.235	0	C6
RORA	0	0.626366	0.614	0.12	0	C6
MGLL	0	0.614551	0.584	0.141	0	C6
LPIN1	0	0.612666	0.518	0.113	0	C6
OAS1	0	0.608406	0.299	0.011	0	C6
SEMA3C	0	0.60621	0.541	0.037	0	C6
AMPD3	0	0.605703	0.571	0.023	0	C6
SPSB1	0	0.605242	0.575	0.146	0	C6
CERS3	0	0.60054	0.484	0.063	0	C6
CLDN7	0	0.599987	0.311	0.017	0	C6
JHDM1D-AS1	0	0.599937	0.656	0.12	0	C6
OXSR1	0	0.590043	0.729	0.221	0	C6
RHBDL2	0	0.589213	0.559	0.027	0	C6
TMEM30B	0	0.581425	0.519	0.051	0	C6
CST6	0	0.576993	0.291	0.022	0	C6
GBA2	0	0.574084	0.453	0.078	0	C6
FAM101B	0	0.570723	0.444	0.072	0	C6
EPHX3	0	0.559513	0.441	0.016	0	C6
PIK3IP1	0	0.556463	0.456	0.047	0	C6
MPZL3	0	0.555912	0.448	0.078	0	C6
TTC9	0	0.552654	0.569	0.045	0	C6
METRNL	0	0.546483	0.534	0.071	0	C6
SPRR1A	0	0.545316	0.35	0.012	0	C6
CEACAM6	0	0.541628	0.299	0.004	0	C6
TMEM79	0	0.540544	0.494	0.118	0	C6
ZNF185	0	0.538528	0.477	0.082	0	C6
FXYD5	0	0.527494	0.644	0.183	0	C6
RNF222	0	0.520486	0.383	0.017	0	C6
AKR1C1	0	0.514757	0.465	0.088	0	C6
ABCA12	0	0.509158	0.531	0.07	0	C6
DSG1	0	0.503687	0.394	0.025	0	C6
TRPV3	0	0.503492	0.552	0.092	0	C6
NPR2	0	0.500048	0.318	0.011	0	C6
OSBPL1A	0	0.498593	0.44	0.081	0	C6
ADGRF1	0	0.490472	0.37	0.015	0	C6
PLA2G4E	0	0.490298	0.457	0.032	0	C6
EPS8L1	0	0.488919	0.322	0.042	0	C6
PLBD1	0	0.474006	0.32	0.032	0	C6
KCNK6	0	0.468105	0.533	0.112	0	C6
ECM1	0	0.46324	0.369	0.044	0	C6
MREG	0	0.452385	0.517	0.072	0	C6
MBOAT2	0	0.450741	0.58	0.145	0	C6
APOBEC3B	0	0.42661	0.441	0.015	0	C6
OAS3	0	0.416731	0.388	0.031	0	C6
DNAJC5	0	0.409259	0.591	0.128	0	C6
SLC5A1	0	0.394402	0.33	0.036	0	C6
GALNT6	0	0.389503	0.404	0.051	0	C6
MAPK13	0	0.387636	0.484	0.077	0	C6
TNNT1	0	0.383801	0.316	0.009	0	C6
HS3ST1	0	0.382195	0.291	0.023	0	C6
STRIP2	0	0.368918	0.378	0.011	0	C6
CEACAM1	0	0.367933	0.308	0.018	0	C6
LINC01127	0	0.358587	0.257	0.01	0	C6
RP6-65G23.3	0	0.3501	0.312	0.03	0	C6
STEAP4	0	0.346053	0.299	0.013	0	C6
FAM83A	0	0.339384	0.281	0.032	0	C6
ST3GAL6	0	0.339337	0.367	0.036	0	C6
C19orf33	0	0.329148	0.371	0.059	0	C6
KIF13B	0	0.327213	0.388	0.051	0	C6
DCUN1D3	0	0.32212	0.352	0.045	0	C6
EVA1B	0	0.320126	0.418	0.067	0	C6
C15orf62	0	0.318283	0.287	0.012	0	C6
TTC39A	0	0.31583	0.314	0.021	0	C6
PLEKHN1	0	0.302788	0.372	0.036	0	C6
ELOVL7	0	0.296995	0.418	0.059	0	C6
SIRPA	0	0.294694	0.353	0.042	0	C6
FAM46B	0	0.287173	0.263	0.025	0	C6
KAT2B	0	0.276582	0.276	0.029	0	C6
ALOXE3	0	0.273886	0.314	0.031	0	C6
PAOX	0	0.269797	0.344	0.051	0	C6
ESRP2	0	0.269457	0.335	0.044	0	C6
PLA2G4D	0	0.266539	0.252	0.016	0	C6
CCDC64B	0	0.266515	0.281	0.012	0	C6
NFATC2	0	0.259616	0.298	0.02	0	C6
B3GNT8	0	0.259357	0.304	0.031	0	C6
CHMP4C	0	0.25749	0.346	0.039	0	C6
CWH43	0	0.256237	0.298	0.037	0	C6
ITPKC	1.6e-305	0.525849	0.652	0.192	5.09e-301	C6
ST3GAL1	9.03e-305	0.52294	0.484	0.115	2.87e-300	C6
MPP5	1.75e-304	0.269447	0.423	0.084	5.57e-300	C6
PTPRE	4.22e-302	0.610221	0.627	0.185	1.34e-297	C6
PKP1	1.35e-301	1.35973	0.773	0.346	4.31e-297	C6
ACTB	1.35e-299	1.07845	1	0.992	4.28e-295	C6
LYPD3	2.1e-297	1.17933	0.739	0.266	6.69e-293	C6
KIF13A	4.12e-295	0.521544	0.587	0.164	1.31e-290	C6
ZNF750	4.89e-293	0.448239	0.504	0.121	1.56e-288	C6
HOPX	1.01e-291	1.95929	0.444	0.103	3.22e-287	C6
ACOX1	5.62e-291	0.677462	0.589	0.175	1.79e-286	C6
AC013461.1	6.65e-290	0.591342	0.807	0.296	2.12e-285	C6
KIAA1551	1.22e-288	0.636745	0.595	0.176	3.89e-284	C6
S100A7	5.06e-288	1.96598	0.699	0.247	1.61e-283	C6
CBX6	5.16e-286	0.79693	0.79	0.317	1.64e-281	C6
SLC31A2	5.69e-283	0.624747	0.755	0.29	1.81e-278	C6
IRF7	2.44e-282	0.657729	0.568	0.164	7.76e-278	C6
LYRM1	2.78e-282	0.453365	0.516	0.133	8.85e-278	C6
EPS8L2	5.71e-282	0.347836	0.497	0.12	1.82e-277	C6
ZCCHC6	1e-280	0.373948	0.508	0.126	3.19e-276	C6
CARHSP1	1.1e-279	0.854904	0.873	0.434	3.5e-275	C6
SAMD9	9.97e-279	0.41916	0.335	0.061	3.17e-274	C6
MMP24-AS1	6.92e-278	0.341023	0.488	0.116	2.2e-273	C6
VOPP1	1.08e-275	0.58212	0.545	0.157	3.43e-271	C6
MMP3	1.4e-275	1.03238	0.782	0.275	4.44e-271	C6
[truncated: 722 more rows]
