# Supplementary material for: LY6D marks pre-existing resistant basosquamous tumor subpopulations
Source: Nat Commun. 2022 Dec 6;13:7520. doi: 10.1038/s41467-022-35020-y (PMC9726704; doi:10.1038/s41467-022-35020-y)
Supplement: Supplementary file 4 — Supplementary Data 2 [file 41467_2022_35020_MOESM4_ESM.xlsx]

## Sheet: Supp_Table_S2
Marker gene cuttoff are defaults from Seruat's 'FindMarkers' function: min.pct = 0.1, logfc.threshold = 0.25
gene	p_val	avg_logFC	pct.1	pct.2	p_val_adj	cluster
Igfbp6	0	1.23604	0.858	0.376	0	C1
Fth1	0	1.0925	0.995	0.987	0	C1
Fgf5	0	0.963116	0.876	0.365	0	C1
Rpl22l1	0	0.85013	0.982	0.923	0	C1
Ftl1	0	0.660765	0.999	0.998	0	C1
Igfbp7	5.06e-308	0.90023	0.975	0.932	9.79e-304	C1
Ly6e	6.87e-274	0.912104	0.922	0.653	1.33e-269	C1
Prdm8	4.59e-264	0.733582	0.694	0.19	8.87e-260	C1
Slc39a14	4.98e-241	0.785698	0.861	0.529	9.63e-237	C1
Rhoc	1.5e-228	0.736973	0.821	0.459	2.9e-224	C1
Dcn	6.39e-220	1.00688	0.815	0.412	1.24e-215	C1
Eif1	1.82e-183	0.390374	0.998	0.997	3.53e-179	C1
Pthlh	1.3e-179	1.26377	0.768	0.436	2.51e-175	C1
Tmem176a	3.81e-167	0.523216	0.645	0.263	7.36e-163	C1
Ctsl	2.46e-156	0.72606	0.924	0.794	4.76e-152	C1
Gadd45a	1.79e-154	0.838011	0.833	0.611	3.46e-150	C1
Fabp5	2.19e-152	0.940191	0.804	0.549	4.24e-148	C1
Cdkn2a	9.91e-150	0.516504	0.834	0.464	1.92e-145	C1
Selenom	1.36e-145	0.632826	0.895	0.815	2.63e-141	C1
Fn1	2.11e-144	0.690313	0.581	0.235	4.08e-140	C1
Hcar2	2.61e-143	0.707859	0.783	0.497	5.05e-139	C1
Chchd2	5.16e-139	0.400725	0.979	0.964	9.97e-135	C1
Slc30a4	1.43e-135	0.570826	0.719	0.451	2.76e-131	C1
H19	4.16e-134	0.8888	0.526	0.184	8.05e-130	C1
Mgst2	1.96e-132	0.483168	0.64	0.312	3.79e-128	C1
Thy1	2.18e-131	0.511362	0.651	0.307	4.21e-127	C1
Malat1	1.14e-128	0.423444	0.999	0.995	2.2e-124	C1
Rplp1	1.27e-128	0.284245	0.998	0.997	2.45e-124	C1
Cebpd	6.73e-128	0.878895	0.917	0.836	1.3e-123	C1
Sdc1	1.43e-127	0.452239	0.952	0.85	2.77e-123	C1
Ctsd	1.14e-126	0.448053	0.877	0.716	2.21e-122	C1
Gsta3	1.72e-124	0.454845	0.422	0.122	3.33e-120	C1
Trps1	3.32e-122	0.423478	0.47	0.161	6.41e-118	C1
Cald1	4.45e-122	0.510321	0.896	0.747	8.61e-118	C1
Fmo2	1.29e-120	0.720578	0.453	0.147	2.5e-116	C1
Dbi	1.75e-120	0.568074	0.84	0.624	3.38e-116	C1
Hist1h1c	4.31e-120	0.651382	0.652	0.33	8.33e-116	C1
Fbln5	3.37e-119	0.550217	0.431	0.133	6.51e-115	C1
Ckb	2.39e-118	0.828565	0.842	0.721	4.62e-114	C1
Hist1h2bc	1.65e-115	0.555245	0.664	0.356	3.2e-111	C1
Mgst1	7.33e-115	0.441986	0.593	0.263	1.42e-110	C1
Trf	5.3e-113	0.660867	0.503	0.203	1.03e-108	C1
Krt18	6.37e-113	0.610583	0.448	0.156	1.23e-108	C1
Tacstd2	2.15e-112	0.614457	0.535	0.219	4.17e-108	C1
Pdpn	1.08e-108	0.407174	0.487	0.188	2.1e-104	C1
Selenow	1.78e-106	0.418271	0.908	0.863	3.44e-102	C1
Fam162a	7.14e-106	0.741108	0.779	0.587	1.38e-101	C1
Pbx1	4.15e-105	0.473156	0.784	0.605	8.02e-101	C1
Wif1	5.1e-105	0.685868	0.411	0.133	9.87e-101	C1
Zeb2	7.61e-104	0.363998	0.353	0.092	1.47e-99	C1
Bhlhe40	1.4e-103	0.604062	0.816	0.701	2.71e-99	C1
Ifi202b	1.02e-102	0.504537	0.32	0.073	1.97e-98	C1
Lhfp	1.6e-102	0.409206	0.637	0.353	3.1e-98	C1
Esyt2	1.55e-101	0.472797	0.688	0.452	3e-97	C1
Tmem176b	4.75e-101	0.425827	0.787	0.609	9.18e-97	C1
Spon1	7.16e-101	0.527114	0.414	0.141	1.39e-96	C1
Rbpms	1.04e-99	0.543117	0.654	0.397	2.01e-95	C1
Slc12a2	1.82e-97	0.545454	0.678	0.436	3.52e-93	C1
Smox	2.28e-97	0.502028	0.713	0.484	4.4e-93	C1
Ghr	1.43e-94	0.454267	0.834	0.717	2.76e-90	C1
Atp1b3	2.64e-94	0.415015	0.911	0.814	5.11e-90	C1
Col18a1	2.83e-92	0.468458	0.749	0.589	5.48e-88	C1
Scn7a	7.19e-92	0.310091	0.261	0.052	1.39e-87	C1
Loxl2	6.51e-90	0.361407	0.4	0.148	1.26e-85	C1
Slc3a2	1.04e-88	0.369227	0.96	0.945	2.01e-84	C1
Vdr	1.17e-88	0.472533	0.917	0.883	2.26e-84	C1
Lsp1	2.3e-88	0.387978	0.383	0.135	4.45e-84	C1
Fxyd4	1.67e-87	0.457019	0.308	0.084	3.22e-83	C1
Aff3	1.9e-87	0.467694	0.67	0.458	3.68e-83	C1
Nupr1	3.29e-86	0.418279	0.51	0.23	6.37e-82	C1
Krtcap2	1.09e-85	0.389448	0.83	0.72	2.12e-81	C1
Rarres2	1.37e-85	0.314007	0.352	0.116	2.65e-81	C1
Cpxm1	1.4e-85	0.473871	0.917	0.902	2.7e-81	C1
Nfkbia	1.62e-85	0.575414	0.926	0.933	3.13e-81	C1
Atp5l	1.91e-85	0.281147	0.97	0.967	3.69e-81	C1
Pgam1	1.74e-83	0.476095	0.891	0.852	3.37e-79	C1
Dad1	3.71e-83	0.339452	0.906	0.853	7.17e-79	C1
Ogt	9.98e-83	0.433222	0.846	0.729	1.93e-78	C1
Mmp14	1.81e-82	0.387463	0.802	0.651	3.5e-78	C1
Sfrp5	2.24e-82	0.500307	0.324	0.101	4.33e-78	C1
Efna5	2.42e-82	0.388483	0.806	0.642	4.68e-78	C1
Tcim	8.89e-82	0.661468	0.457	0.204	1.72e-77	C1
Selenok	1.4e-80	0.310492	0.948	0.943	2.71e-76	C1
Nenf	1.85e-80	0.386334	0.768	0.612	3.57e-76	C1
Ly75	2.81e-80	0.366078	0.399	0.163	5.44e-76	C1
Fads1	2.98e-80	0.425073	0.605	0.379	5.77e-76	C1
H3f3b	3.23e-80	0.341194	0.998	0.992	6.25e-76	C1
Cyb5a	5.54e-80	0.380457	0.868	0.789	1.07e-75	C1
Cxcl14	6.28e-80	0.968823	0.876	0.83	1.21e-75	C1
Aldoa	7.54e-80	0.457839	0.917	0.888	1.46e-75	C1
Ptgs2	1.03e-79	0.969154	0.547	0.311	1.98e-75	C1
Cxcl12	1.46e-79	0.628289	0.626	0.418	2.82e-75	C1
Ubc	1.77e-79	0.537798	0.986	0.984	3.42e-75	C1
Dennd4a	1.77e-78	0.526364	0.564	0.341	3.42e-74	C1
Col1a1	1.78e-78	0.398275	0.742	0.61	3.44e-74	C1
Emp3	5.94e-78	0.340729	0.447	0.199	1.15e-73	C1
Ly6a	6.27e-77	0.454242	0.271	0.07	1.21e-72	C1
Serpinh1	1.56e-76	0.397873	0.93	0.901	3.01e-72	C1
Vgll3	9.85e-76	0.2623	0.332	0.113	1.9e-71	C1
Srsf5	5.62e-75	0.372803	0.896	0.844	1.09e-70	C1
Rasgrp2	1.98e-74	0.31086	0.369	0.14	3.84e-70	C1
Serpina3n	2.22e-74	0.620709	0.375	0.149	4.3e-70	C1
Ost4	6.18e-74	0.366142	0.803	0.692	1.19e-69	C1
Zbtb16	1.87e-73	0.372631	0.329	0.115	3.61e-69	C1
Bgn	4.72e-73	0.353079	0.897	0.868	9.12e-69	C1
Slc15a2	9.3e-73	0.367958	0.442	0.211	1.8e-68	C1
Egln1	2.11e-72	0.509924	0.706	0.538	4.08e-68	C1
Tsc22d3	7.2e-72	0.71108	0.762	0.634	1.39e-67	C1
Bri3	1.64e-71	0.283123	0.94	0.923	3.17e-67	C1
Slc7a8	3.51e-71	0.396408	0.696	0.482	6.79e-67	C1
Hacd2	1.01e-70	0.364712	0.542	0.324	1.95e-66	C1
Fbn1	1.13e-70	0.341609	0.425	0.198	2.19e-66	C1
Ddit4	2.59e-70	0.570709	0.685	0.495	5.01e-66	C1
Tmed2	5.32e-70	0.288379	0.944	0.938	1.03e-65	C1
Col1a2	1.58e-68	0.369073	0.727	0.591	3.05e-64	C1
Ntng1	5.95e-68	0.400289	0.355	0.143	1.15e-63	C1
Laptm4a	5.26e-67	0.280721	0.909	0.893	1.02e-62	C1
Ccdc91	5.81e-67	0.403335	0.597	0.397	1.12e-62	C1
Vav3	6.09e-67	0.255858	0.299	0.101	1.18e-62	C1
Serp1	8.65e-64	0.345412	0.857	0.803	1.67e-59	C1
Slc39a10	3.16e-63	0.529002	0.617	0.423	6.11e-59	C1
Adm	2.36e-62	0.625008	0.372	0.167	4.57e-58	C1
Anxa3	2.47e-62	0.322917	0.459	0.238	4.77e-58	C1
Ypel3	6.66e-61	0.378868	0.664	0.484	1.29e-56	C1
Rsrc2	4.73e-60	0.325866	0.877	0.826	9.15e-56	C1
Srp14	1.74e-59	0.287966	0.855	0.796	3.36e-55	C1
Rerg	2.29e-59	0.360421	0.72	0.576	4.43e-55	C1
Col8a1	5.19e-59	0.256266	0.262	0.085	1e-54	C1
Mapk6	7.93e-59	0.432287	0.613	0.44	1.53e-54	C1
Vegfa	2.84e-58	0.507125	0.611	0.423	5.49e-54	C1
Wbp1l	1.78e-57	0.327313	0.505	0.305	3.45e-53	C1
Gas6	1.94e-57	0.379529	0.945	0.958	3.74e-53	C1
Gpx1	2.04e-57	0.305707	0.872	0.821	3.94e-53	C1
Sorcs2	3.04e-57	0.347909	0.71	0.581	5.87e-53	C1
Tspan3	7.4e-57	0.305303	0.793	0.695	1.43e-52	C1
Fam180a	2.83e-56	0.331385	0.323	0.134	5.48e-52	C1
Bsg	3.85e-56	0.420803	0.856	0.831	7.45e-52	C1
Dapl1	5.59e-56	0.325765	0.352	0.158	1.08e-51	C1
Lrrc1	6.55e-56	0.313147	0.495	0.3	1.27e-51	C1
Cltb	1.16e-55	0.40787	0.789	0.725	2.25e-51	C1
1810058I24Rik	1.37e-55	0.335278	0.787	0.698	2.64e-51	C1
Oplah	4.64e-55	0.310394	0.48	0.284	8.98e-51	C1
Fndc1	7.13e-55	0.414203	0.861	0.83	1.38e-50	C1
Manf	1.98e-54	0.450323	0.821	0.765	3.83e-50	C1
Enah	2.3e-54	0.32543	0.822	0.745	4.46e-50	C1
Higd1a	8.78e-54	0.581027	0.773	0.702	1.7e-49	C1
Pdia3	1.02e-53	0.305711	0.898	0.877	1.97e-49	C1
Atraid	1.88e-53	0.302681	0.825	0.755	3.64e-49	C1
Slc16a1	2.17e-53	0.362801	0.434	0.243	4.19e-49	C1
Fzd1	2.24e-53	0.346777	0.605	0.411	4.33e-49	C1
Sptssa	7.9e-53	0.3258	0.786	0.688	1.53e-48	C1
Lncpint	1.27e-52	0.336096	0.448	0.254	2.45e-48	C1
Csf3	1.47e-52	1.01649	0.294	0.119	2.83e-48	C1
Sec61g	1.7e-52	0.311534	0.899	0.909	3.28e-48	C1
Klf2	2.15e-52	0.736673	0.625	0.469	4.16e-48	C1
Tbx1	2.31e-52	0.390324	0.827	0.736	4.47e-48	C1
Ltbp3	8.05e-52	0.334962	0.758	0.653	1.56e-47	C1
Prickle1	1.58e-51	0.281539	0.347	0.164	3.06e-47	C1
Selenos	2.54e-51	0.345241	0.735	0.645	4.92e-47	C1
Adamts20	5.76e-51	0.301009	0.433	0.246	1.11e-46	C1
Pls3	7.06e-51	0.295342	0.605	0.427	1.37e-46	C1
Cd34	2.19e-50	0.253373	0.31	0.132	4.24e-46	C1
Gfra2	2.27e-50	0.38955	0.6	0.44	4.39e-46	C1
Pak1	3.74e-50	0.317856	0.378	0.194	7.24e-46	C1
Palld	6.25e-50	0.425579	0.789	0.678	1.21e-45	C1
Gm47283	7.5e-50	0.314293	0.745	0.632	1.45e-45	C1
Fam174a	8.41e-50	0.295722	0.556	0.379	1.63e-45	C1
Spcs1	3.08e-49	0.263515	0.864	0.845	5.95e-45	C1
Trp53i11	3.26e-49	0.27171	0.394	0.204	6.31e-45	C1
Sfswap	5.55e-49	0.278633	0.473	0.282	1.07e-44	C1
Cdh11	1.07e-48	0.281966	0.441	0.25	2.06e-44	C1
Msn	2.46e-48	0.284554	0.841	0.77	4.75e-44	C1
Hif1a	3.52e-48	0.306479	0.755	0.651	6.8e-44	C1
Dnajb9	5.07e-48	0.431453	0.66	0.51	9.81e-44	C1
Grina	5.16e-48	0.317308	0.703	0.58	9.99e-44	C1
Adgrg2	1.24e-47	0.334467	0.409	0.232	2.4e-43	C1
Stx16	1.5e-47	0.297352	0.614	0.455	2.89e-43	C1
Cers4	6.29e-47	0.297375	0.465	0.283	1.22e-42	C1
Hspa8	9.45e-46	0.28506	0.994	0.988	1.83e-41	C1
Map1b	1.01e-45	0.354926	0.363	0.182	1.95e-41	C1
Ero1l	2.81e-45	0.474378	0.489	0.32	5.43e-41	C1
Slc16a3	4.34e-45	0.279868	0.254	0.097	8.4e-41	C1
Igfbp5	6.8e-45	0.584744	0.445	0.261	1.32e-40	C1
Chka	1.39e-44	0.45747	0.707	0.584	2.69e-40	C1
Ppp1r14b	2.03e-44	0.266054	0.883	0.863	3.93e-40	C1
Cd151	4.94e-44	0.281585	0.778	0.689	9.55e-40	C1
Pkm	1.34e-43	0.340296	0.947	0.947	2.58e-39	C1
Luc7l2	1.57e-43	0.256855	0.868	0.831	3.03e-39	C1
Map1lc3b	1.89e-43	0.267004	0.924	0.908	3.66e-39	C1
Gapdh	5.67e-42	0.33337	0.956	0.969	1.1e-37	C1
Rhoj	8.63e-42	0.27032	0.436	0.262	1.67e-37	C1
Cd200	1.24e-41	0.33853	0.848	0.8	2.4e-37	C1
Cxcl1	1.77e-41	0.626111	0.263	0.112	3.42e-37	C1
Shc1	3.54e-41	0.255304	0.542	0.381	6.85e-37	C1
Peak1	7.34e-41	0.310253	0.617	0.492	1.42e-36	C1
Nktr	9.44e-41	0.30703	0.812	0.761	1.83e-36	C1
Tead1	1.62e-40	0.295308	0.73	0.63	3.13e-36	C1
Frmd6	3.16e-40	0.289449	0.606	0.46	6.12e-36	C1
Rnase4	3.55e-40	0.369054	0.832	0.787	6.86e-36	C1
Sirpa	4.29e-40	0.265232	0.415	0.252	8.3e-36	C1
P4ha1	4.78e-40	0.265403	0.467	0.304	9.24e-36	C1
Aebp1	1.65e-39	0.31812	0.562	0.408	3.2e-35	C1
Slpi	1.93e-39	0.308414	0.327	0.166	3.73e-35	C1
Fbln7	4.51e-39	0.307836	0.491	0.33	8.73e-35	C1
Pdlim2	6.08e-39	0.284216	0.501	0.338	1.18e-34	C1
Tmem147	1.17e-38	0.260065	0.661	0.532	2.27e-34	C1
Rasa1	1.47e-38	0.298413	0.575	0.435	2.84e-34	C1
Camk2d	3.37e-38	0.311589	0.507	0.354	6.52e-34	C1
Pold1	4.15e-38	0.321332	0.501	0.36	8.03e-34	C1
Alcam	1.86e-37	0.3071	0.906	0.84	3.59e-33	C1
Spry1	1.91e-37	0.409062	0.428	0.268	3.69e-33	C1
Rcn2	3.97e-37	0.257591	0.649	0.523	7.69e-33	C1
Ldhb	4.82e-37	0.290072	0.776	0.736	9.31e-33	C1
Fam107b	6.17e-37	0.288557	0.591	0.434	1.19e-32	C1
Bnip3	7.49e-37	0.395073	0.41	0.258	1.45e-32	C1
Plod1	1.3e-36	0.258718	0.414	0.26	2.51e-32	C1
Slc35b1	3.39e-36	0.269961	0.573	0.436	6.55e-32	C1
Phlda1	7.36e-36	0.626742	0.654	0.557	1.42e-31	C1
Wls	9.41e-36	0.285182	0.772	0.719	1.82e-31	C1
Hmox1	5.81e-35	0.459552	0.255	0.117	1.12e-30	C1
Uap1	6.74e-35	0.276597	0.576	0.438	1.3e-30	C1
Igf1r	1.09e-34	0.320904	0.782	0.728	2.1e-30	C1
Arglu1	1.23e-34	0.264913	0.84	0.787	2.37e-30	C1
Nudt4	1.37e-34	0.390137	0.641	0.538	2.66e-30	C1
Snx7	1.94e-34	0.384948	0.697	0.603	3.76e-30	C1
Agpat5	3.93e-34	0.25651	0.653	0.54	7.6e-30	C1
Gclc	4.15e-34	0.396833	0.631	0.52	8.02e-30	C1
Wipi1	7.13e-34	0.31617	0.637	0.517	1.38e-29	C1
Col12a1	1.38e-33	0.464303	0.5	0.356	2.67e-29	C1
Mical2	3.09e-33	0.305526	0.648	0.529	5.98e-29	C1
Kdelr2	4.9e-33	0.284457	0.746	0.684	9.48e-29	C1
Kansl1l	2.44e-32	0.253342	0.51	0.365	4.72e-28	C1
Dusp6	6.54e-32	0.327907	0.796	0.724	1.26e-27	C1
Tpi1	2.15e-31	0.375502	0.812	0.788	4.16e-27	C1
Ndufa4l2	2.27e-31	0.420102	0.251	0.122	4.4e-27	C1
Eva1b	2.85e-31	0.27224	0.583	0.471	5.51e-27	C1
Lrig3	3.88e-31	0.290713	0.512	0.387	7.51e-27	C1
Cebpb	9.05e-31	0.251001	0.985	0.986	1.75e-26	C1
Ptp4a1	3.94e-30	0.295221	0.822	0.808	7.62e-26	C1
Itga3	4.45e-30	0.26725	0.608	0.489	8.6e-26	C1
Nrip1	9.58e-30	0.371275	0.859	0.823	1.85e-25	C1
Ldha	2.77e-29	0.313154	0.881	0.889	5.36e-25	C1
Rgs2	8.17e-29	0.555824	0.697	0.653	1.58e-24	C1
Dnajc3	2.48e-28	0.268833	0.729	0.671	4.8e-24	C1
Gm17056	3.45e-27	0.347867	0.33	0.193	6.67e-23	C1
Csrnp1	6.65e-27	0.361868	0.769	0.78	1.29e-22	C1
Ptch1	1.01e-26	0.265856	0.516	0.387	1.95e-22	C1
Socs3	2.66e-26	0.566765	0.76	0.71	5.14e-22	C1
Fbln2	6.89e-26	0.33002	0.542	0.454	1.33e-21	C1
Btbd3	3.7e-25	0.277865	0.506	0.39	7.16e-21	C1
Pgk1	7.74e-25	0.401711	0.733	0.722	1.5e-20	C1
Rnd1	2.1e-24	0.348794	0.418	0.296	4.06e-20	C1
Junb	2.16e-24	0.267412	0.979	0.982	4.17e-20	C1
Hsp90b1	4.5e-24	0.318172	0.797	0.762	8.7e-20	C1
Pam	2.38e-23	0.287494	0.604	0.523	4.6e-19	C1
Cyp2s1	1.04e-22	0.250099	0.463	0.356	2.01e-18	C1
Fam13a	1.04e-21	0.426217	0.364	0.264	2.02e-17	C1
Dusp5	1.12e-21	0.330621	0.569	0.485	2.16e-17	C1
Txnip	6.92e-21	0.280239	0.818	0.742	1.34e-16	C1
Bdnf	9.54e-21	0.330797	0.455	0.342	1.84e-16	C1
Atf5	2.19e-20	0.277106	0.52	0.427	4.23e-16	C1
Hsph1	3.56e-20	0.34191	0.544	0.449	6.89e-16	C1
Trib1	3.36e-19	0.315226	0.731	0.718	6.49e-15	C1
Enc1	6.69e-18	0.297727	0.331	0.23	1.29e-13	C1
Spata7	1.17e-16	0.43896	0.362	0.263	2.26e-12	C1
Herpud1	3.78e-15	0.284089	0.535	0.462	7.31e-11	C1
Errfi1	2.69e-13	0.360131	0.76	0.768	5.2e-09	C1
Ptger4	1.98e-12	0.272268	0.453	0.392	3.83e-08	C1
Arrdc3	3.79e-11	0.281861	0.5	0.449	7.33e-07	C1
Mafb	1.88e-10	0.348144	0.514	0.469	3.64e-06	C1
Ier2	1.02e-09	0.265075	0.949	0.962	1.97e-05	C1
Id2	5.84e-09	0.287541	0.595	0.557	0.000112931	C1
Flrt3	8.52e-08	0.269944	0.839	0.861	0.00164748	C1
Rasd1	1.3e-07	0.266133	0.269	0.214	0.00252101	C1
Tagln	1.96e-05	0.25259	0.403	0.357	0.379057	C1
Cxcl10	0.000126611	0.498185	0.362	0.324	1	C1
Sfrp1	0.000137571	0.327487	0.474	0.471	1	C1
Cyr61	0.000252015	0.313436	0.601	0.609	1	C1
Acta2	0.000435582	0.332185	0.312	0.277	1	C1
Ly6d	0	1.82833	0.955	0.32	0	C2
Postn	0	1.19094	0.967	0.496	0	C2
Grem1	0	1.17068	0.79	0.181	0	C2
Rps20	7.99e-293	0.691296	0.999	0.987	1.55e-288	C2
Tgm5	1.32e-251	0.625166	0.526	0.073	2.55e-247	C2
Rps8	1.29e-227	0.524757	1	0.989	2.5e-223	C2
Ly6k	1.09e-225	0.728023	0.777	0.249	2.11e-221	C2
Nrp2	7.57e-210	0.780793	0.828	0.332	1.46e-205	C2
Nrcam	7.18e-198	0.64748	0.74	0.261	1.39e-193	C2
Rps10	8.87e-197	0.516082	0.999	0.984	1.72e-192	C2
Capns2	1.41e-194	0.514952	0.48	0.082	2.74e-190	C2
Rps6	2.05e-193	0.534832	0.996	0.967	3.96e-189	C2
Cacna1d	2.2e-190	0.557822	0.545	0.129	4.26e-186	C2
Gm10260	1.16e-188	0.654844	0.898	0.389	2.25e-184	C2
Rps27a	7.3e-185	0.455807	0.998	0.988	1.41e-180	C2
Ncam1	1.11e-179	0.556449	0.496	0.102	2.14e-175	C2
Rpl26	1.02e-178	0.471339	1	0.985	1.98e-174	C2
Ank	2.1e-178	0.747976	0.831	0.446	4.06e-174	C2
Lgals7	2.33e-178	0.466816	0.997	0.965	4.52e-174	C2
Rack1	6.51e-177	0.518	0.997	0.972	1.26e-172	C2
Rpl7a	2.88e-176	0.497821	0.995	0.935	5.58e-172	C2
Rpl12	9e-173	0.442104	0.997	0.984	1.74e-168	C2
Hoxa7	1.58e-169	0.599809	0.681	0.242	3.06e-165	C2
Cgnl1	2.91e-166	0.565424	0.629	0.208	5.62e-162	C2
Rpl11	3.51e-165	0.415321	0.999	0.979	6.78e-161	C2
Sfn	1.09e-162	0.721197	0.996	0.923	2.11e-158	C2
Gm973	1.04e-157	0.602037	0.863	0.455	2.01e-153	C2
Iffo2	2.08e-157	0.764213	0.905	0.593	4.02e-153	C2
Irx5	6.65e-156	0.563131	0.694	0.266	1.29e-151	C2
Tmem171	1.44e-152	0.426284	0.379	0.063	2.79e-148	C2
Apoc1	2.67e-149	0.580489	0.951	0.472	5.16e-145	C2
Krt14	4.09e-148	0.513899	1	0.954	7.9e-144	C2
Rpl23a	2.09e-143	0.416179	0.994	0.953	4.04e-139	C2
Nrtn	2.45e-143	0.717415	0.94	0.714	4.73e-139	C2
Rpl10a	1.31e-142	0.383618	0.997	0.973	2.53e-138	C2
Klf5	3.75e-139	0.71141	0.725	0.32	7.26e-135	C2
Col2a1	2.96e-136	0.640954	0.419	0.094	5.72e-132	C2
Tgfbi	5.61e-136	0.553015	0.714	0.315	1.08e-131	C2
Crispld1	2.48e-133	0.553975	0.954	0.787	4.79e-129	C2
Rpl18	2.45e-131	0.285537	1	0.989	4.73e-127	C2
Rps18	1.21e-130	0.335509	0.998	0.981	2.34e-126	C2
Cyp4b1	1.77e-127	0.345379	0.408	0.094	3.42e-123	C2
Dusp2	1.89e-127	0.715221	0.364	0.071	3.65e-123	C2
Tnk1	2.9e-126	0.614159	0.719	0.361	5.61e-122	C2
Foxc1	3.89e-126	0.51603	0.527	0.176	7.53e-122	C2
Ptn	2.9e-125	0.637865	0.785	0.421	5.61e-121	C2
Rps7	1.21e-124	0.310722	0.999	0.99	2.33e-120	C2
Cilp	9.75e-123	0.471824	0.777	0.351	1.89e-118	C2
Nbl1	1.61e-122	0.480611	0.747	0.373	3.11e-118	C2
Khdrbs3	2.54e-122	0.44689	0.629	0.247	4.92e-118	C2
Cacna2d2	4.36e-121	0.465059	0.474	0.139	8.44e-117	C2
Rpl22	2.3e-120	0.358076	0.992	0.959	4.44e-116	C2
Tshz2	1.15e-119	0.484125	0.895	0.59	2.23e-115	C2
Mme	2.14e-119	0.453725	0.569	0.209	4.14e-115	C2
Gnai1	7.81e-119	0.352634	0.386	0.086	1.51e-114	C2
Rpl35	6.67e-118	0.38614	0.991	0.946	1.29e-113	C2
Pappa	7.62e-117	0.56032	0.709	0.343	1.47e-112	C2
Rps3	1.5e-116	0.289522	0.997	0.99	2.9e-112	C2
Enpp1	3.48e-116	0.523225	0.763	0.408	6.73e-112	C2
Fmnl2	7.45e-115	0.41808	0.485	0.159	1.44e-110	C2
Fxyd6	2.99e-114	0.490942	0.744	0.394	5.78e-110	C2
Lhx2	4.6e-114	0.455291	0.991	0.893	8.89e-110	C2
Lpar1	5.69e-113	0.410619	0.517	0.183	1.1e-108	C2
Gjb6	3.31e-111	0.525216	0.699	0.341	6.41e-107	C2
Nsg2	5.84e-111	0.488397	0.433	0.13	1.13e-106	C2
Prss22	8.19e-111	0.427361	0.612	0.264	1.58e-106	C2
Anxa1	7.75e-108	0.53263	0.927	0.711	1.5e-103	C2
Jun	1.08e-106	0.6252	0.998	0.966	2.08e-102	C2
H2-D1	8.25e-106	0.546943	0.95	0.71	1.6e-101	C2
Nfix	1.14e-105	0.386906	0.988	0.916	2.2e-101	C2
Cd24a	3.09e-105	0.462516	0.907	0.666	5.98e-101	C2
Casz1	9.64e-104	0.451999	0.862	0.56	1.86e-99	C2
Tfap2b	4.88e-103	0.51571	0.824	0.559	9.44e-99	C2
Rflna	5.17e-103	0.541136	0.638	0.31	1e-98	C2
Nfatc1	7.22e-103	0.452948	0.546	0.218	1.4e-98	C2
Efnb2	8.54e-103	0.482676	0.755	0.436	1.65e-98	C2
Adgrl2	2.71e-102	0.400619	0.614	0.263	5.23e-98	C2
Rpl17	3.91e-101	0.274844	1	0.992	7.56e-97	C2
Tenm2	4.05e-101	0.432328	0.972	0.865	7.84e-97	C2
Rpl5	8.18e-100	0.285922	0.995	0.985	1.58e-95	C2
Cct4	2.78e-99	0.41934	0.877	0.635	5.37e-95	C2
Gata6	6.94e-98	0.342613	0.388	0.11	1.34e-93	C2
H2-K1	5.18e-97	0.488499	0.956	0.725	1e-92	C2
Hk2	2.57e-96	0.473836	0.917	0.728	4.96e-92	C2
Tmem59	1.1e-94	0.366154	0.961	0.854	2.12e-90	C2
Hhip	1.45e-93	0.505614	0.91	0.685	2.8e-89	C2
Tap1	2.15e-92	0.401954	0.698	0.378	4.17e-88	C2
Krt5	3.83e-92	0.370562	0.999	0.931	7.41e-88	C2
Rps28	5.44e-92	0.296567	0.995	0.961	1.05e-87	C2
Nfib	7.32e-92	0.341291	0.998	0.949	1.42e-87	C2
Rtn4	1.02e-91	0.404976	0.953	0.829	1.98e-87	C2
Lin7a	5.02e-91	0.286872	0.274	0.054	9.7e-87	C2
Adgra2	5.23e-91	0.27664	0.328	0.083	1.01e-86	C2
Actg1	8.86e-90	0.411931	0.999	0.99	1.71e-85	C2
Adamts1	2.33e-89	0.527812	0.96	0.867	4.51e-85	C2
Gas1	3.43e-89	0.569963	0.633	0.332	6.63e-85	C2
Itpr2	4.05e-88	0.427027	0.61	0.312	7.83e-84	C2
Set	4.29e-88	0.358014	0.976	0.874	8.29e-84	C2
Wnt4	5.49e-88	0.430651	0.695	0.381	1.06e-83	C2
Hspa1b	6.14e-88	0.496615	0.969	0.844	1.19e-83	C2
Sox9	6.69e-88	0.463541	0.983	0.869	1.29e-83	C2
Clstn1	2.11e-87	0.419293	0.842	0.632	4.07e-83	C2
Fam171b	2.39e-87	0.282591	0.373	0.109	4.63e-83	C2
Ywhae	2.69e-87	0.347769	0.975	0.878	5.2e-83	C2
Adgrl3	1.66e-86	0.35936	0.498	0.198	3.21e-82	C2
Calml3	2.75e-86	0.384195	0.477	0.182	5.31e-82	C2
Crip2	3.17e-86	0.398532	0.93	0.771	6.13e-82	C2
Egr3	1.24e-85	0.489866	0.952	0.854	2.39e-81	C2
Dnajb1	5.44e-85	0.492429	0.968	0.877	1.05e-80	C2
Nrep	2.47e-83	0.363429	0.542	0.243	4.78e-79	C2
Grb14	3.11e-82	0.440753	0.75	0.482	6.01e-78	C2
Eppk1	6.57e-80	0.465061	0.517	0.234	1.27e-75	C2
Foxc2	2.81e-78	0.251183	0.262	0.057	5.44e-74	C2
Hspa1a	4.55e-78	0.644732	0.911	0.72	8.8e-74	C2
Csrp1	5.83e-78	0.545443	0.862	0.714	1.13e-73	C2
Nav2	1.71e-76	0.440195	0.704	0.448	3.3e-72	C2
Dnaja1	4.55e-76	0.480747	0.961	0.884	8.79e-72	C2
Gfra3	6.17e-75	0.333531	0.467	0.19	1.19e-70	C2
Npm1	7.26e-74	0.309835	0.984	0.92	1.4e-69	C2
Ndrg2	1.28e-73	0.401689	0.778	0.534	2.48e-69	C2
Pltp	3.82e-73	0.350387	0.705	0.442	7.39e-69	C2
Alad	6.38e-73	0.435111	0.811	0.579	1.23e-68	C2
Abi3bp	4.37e-72	0.368158	0.634	0.334	8.45e-68	C2
Gjb3	1.31e-71	0.302884	0.412	0.157	2.54e-67	C2
Lmna	2.53e-71	0.385662	0.991	0.969	4.9e-67	C2
Etl4	2.07e-70	0.346133	0.531	0.266	4e-66	C2
Ltbp1	1.31e-69	0.279316	0.339	0.112	2.54e-65	C2
Cyp27a1	1.38e-69	0.32791	0.464	0.199	2.68e-65	C2
Peli2	1.55e-69	0.365574	0.64	0.384	2.99e-65	C2
C1qtnf4	7.19e-68	0.296713	0.605	0.314	1.39e-63	C2
Hadha	7.6e-68	0.378917	0.789	0.587	1.47e-63	C2
H2-T23	2.33e-66	0.326156	0.534	0.272	4.51e-62	C2
Ubb	5.11e-66	0.250914	0.997	0.992	9.88e-62	C2
Fgfr2	4.05e-65	0.376212	0.862	0.697	7.84e-61	C2
Fam234a	1.71e-64	0.322162	0.562	0.295	3.3e-60	C2
Slc35g1	2.53e-64	0.296422	0.549	0.277	4.9e-60	C2
Psmb8	7.46e-64	0.30165	0.54	0.272	1.44e-59	C2
Eif4a1	4.79e-63	0.269284	0.991	0.938	9.26e-59	C2
Egr2	1.24e-61	0.409184	0.576	0.331	2.39e-57	C2
Chd3	2.99e-61	0.356454	0.845	0.666	5.79e-57	C2
Gnmt	4.88e-61	0.354662	0.416	0.169	9.44e-57	C2
Egfl6	6.19e-61	0.358308	0.66	0.414	1.2e-56	C2
Zfp36l2	8.48e-61	0.4321	0.992	0.961	1.64e-56	C2
Nr3c1	3.18e-60	0.345669	0.839	0.674	6.14e-56	C2
Trim29	5.04e-60	0.258783	0.972	0.84	9.74e-56	C2
Lrig1	7.48e-60	0.332035	0.909	0.767	1.45e-55	C2
Vwa2	8.5e-60	0.35587	0.739	0.512	1.64e-55	C2
Fxyd3	8.88e-60	0.255747	0.997	0.951	1.72e-55	C2
Sostdc1	1.27e-59	0.282647	0.609	0.323	2.45e-55	C2
Epb41l4b	1.35e-59	0.331215	0.695	0.452	2.61e-55	C2
Ier3	1.19e-58	0.39244	0.967	0.926	2.3e-54	C2
Atpif1	5.66e-58	0.299164	0.963	0.878	1.1e-53	C2
Endou	9.09e-57	0.332106	0.617	0.367	1.76e-52	C2
H2-Q4	3.27e-56	0.351627	0.589	0.326	6.32e-52	C2
Barx2	5.9e-56	0.335827	0.92	0.758	1.14e-51	C2
Ralgds	9.71e-56	0.387777	0.636	0.389	1.88e-51	C2
Steap4	9.89e-56	0.35145	0.895	0.748	1.91e-51	C2
Fst	4.44e-55	0.721995	0.547	0.309	8.58e-51	C2
Cbx4	4.93e-55	0.354142	0.73	0.539	9.54e-51	C2
Atf3	6.06e-55	0.408632	0.977	0.93	1.17e-50	C2
Eif3i	8.77e-54	0.301189	0.844	0.691	1.7e-49	C2
Tns4	9.18e-54	0.33667	0.593	0.36	1.77e-49	C2
Hnrnpa1	1.51e-52	0.301542	0.897	0.756	2.91e-48	C2
Pim1	1.77e-52	0.408026	0.835	0.683	3.42e-48	C2
Hadhb	3.52e-52	0.315084	0.737	0.545	6.81e-48	C2
Fgfbp1	1.12e-51	0.411469	0.915	0.753	2.17e-47	C2
Pnrc1	1.28e-51	0.260119	0.975	0.929	2.47e-47	C2
H2-Q7	2.09e-51	0.290805	0.48	0.225	4.05e-47	C2
Tnfrsf12a	7.83e-51	0.354745	0.856	0.742	1.51e-46	C2
Ebf1	1.48e-50	0.385477	0.269	0.092	2.86e-46	C2
Snhg11	2.06e-50	0.273573	0.411	0.189	3.99e-46	C2
Vps37b	2.19e-50	0.306793	0.709	0.497	4.23e-46	C2
Rarg	2.34e-50	0.292537	0.689	0.467	4.52e-46	C2
Gata3	1.72e-49	0.432266	0.791	0.622	3.33e-45	C2
Bcl11a	2.61e-49	0.290253	0.577	0.346	5.05e-45	C2
Art3	3.83e-49	0.29455	0.909	0.791	7.4e-45	C2
Fam60a	1.01e-48	0.329404	0.588	0.37	1.96e-44	C2
Srrm2	2.61e-48	0.274896	0.936	0.851	5.04e-44	C2
Lmo1	2.96e-48	0.307938	0.74	0.535	5.73e-44	C2
Thsd1	6.64e-48	0.257124	0.418	0.206	1.28e-43	C2
Mtus1	8.75e-48	0.28465	0.482	0.265	1.69e-43	C2
Rab14	2.33e-47	0.257578	0.912	0.788	4.51e-43	C2
Wnt6	7.43e-47	0.288705	0.686	0.459	1.44e-42	C2
Ncald	8.02e-47	0.302503	0.514	0.293	1.55e-42	C2
Cited2	9.53e-47	0.529911	0.613	0.412	1.84e-42	C2
Ndufa11	1.01e-46	0.324116	0.949	0.872	1.95e-42	C2
Lgr6	1.52e-46	0.287646	0.598	0.377	2.94e-42	C2
Rai14	2.36e-46	0.260429	0.952	0.864	4.56e-42	C2
Slc16a7	5.49e-46	0.259685	0.535	0.312	1.06e-41	C2
Acbd6	3.94e-45	0.272988	0.698	0.502	7.62e-41	C2
Moxd1	2.15e-44	0.27509	0.522	0.316	4.15e-40	C2
Srf	2.17e-44	0.329652	0.727	0.553	4.19e-40	C2
Plekhf2	5.14e-44	0.289997	0.629	0.415	9.93e-40	C2
Hspb8	5.4e-44	0.290955	0.419	0.214	1.04e-39	C2
H2-Q6	1.31e-43	0.308291	0.402	0.191	2.54e-39	C2
Tgfb3	1.49e-43	0.307396	0.629	0.43	2.88e-39	C2
Zfand5	3.43e-43	0.367208	0.938	0.897	6.64e-39	C2
Myl9	9.9e-43	0.393676	0.63	0.415	1.91e-38	C2
Atp6v1b1	1.04e-42	0.254045	0.503	0.293	2.01e-38	C2
Qsox1	1.3e-42	0.279954	0.574	0.363	2.52e-38	C2
Serpinb5	1.36e-42	0.27568	0.897	0.753	2.63e-38	C2
2010111I01Rik	2.69e-42	0.304998	0.784	0.62	5.2e-38	C2
Nr4a3	2.75e-42	0.368878	0.546	0.342	5.32e-38	C2
3632451O06Rik	3.42e-42	0.321965	0.519	0.33	6.62e-38	C2
Fam241a	4e-42	0.270369	0.565	0.355	7.73e-38	C2
Ndel1	4.31e-42	0.296694	0.736	0.572	8.33e-38	C2
Tgfb2	6.95e-42	0.381324	0.428	0.232	1.34e-37	C2
Ptprf	7.55e-42	0.253617	0.914	0.797	1.46e-37	C2
Net1	1.44e-41	0.29934	0.706	0.536	2.79e-37	C2
Trp53inp1	1.62e-41	0.366899	0.65	0.443	3.14e-37	C2
Sorl1	5.69e-41	0.282762	0.714	0.501	1.1e-36	C2
Syf2	6.58e-41	0.268638	0.726	0.557	1.27e-36	C2
Sdcbp	6.93e-41	0.292878	0.807	0.665	1.34e-36	C2
Ahcyl1	2.9e-40	0.277183	0.874	0.786	5.61e-36	C2
Nt5e	6.22e-39	0.25489	0.36	0.175	1.2e-34	C2
Arhgdib	2.7e-38	0.275931	0.71	0.528	5.23e-34	C2
Hoxc8	3.54e-38	0.301909	0.673	0.494	6.84e-34	C2
Zfp703	1.35e-37	0.310257	0.745	0.58	2.6e-33	C2
Rflnb	3.1e-37	0.253649	0.426	0.234	5.99e-33	C2
Topors	4.33e-37	0.285157	0.66	0.49	8.37e-33	C2
Camta1	5.97e-37	0.270575	0.714	0.551	1.15e-32	C2
Sh3bp4	9.13e-37	0.274357	0.781	0.64	1.76e-32	C2
Col27a1	1.36e-36	0.284698	0.564	0.36	2.63e-32	C2
Arc	1.43e-35	0.370369	0.522	0.328	2.77e-31	C2
Cxadr	1.14e-34	0.296032	0.863	0.763	2.21e-30	C2
Dst	1.32e-34	0.343837	0.915	0.807	2.56e-30	C2
Clic4	1.56e-34	0.295704	0.844	0.743	3.01e-30	C2
Thbs1	1.86e-34	0.37745	0.837	0.736	3.6e-30	C2
Fam84a	1.97e-34	0.26342	0.383	0.201	3.8e-30	C2
Cdk6	2.66e-34	0.272198	0.727	0.585	5.15e-30	C2
Abca1	3.21e-34	0.263031	0.648	0.459	6.2e-30	C2
Frem2	3.64e-34	0.254145	0.427	0.253	7.04e-30	C2
Dhrs3	8.07e-34	0.252923	0.501	0.316	1.56e-29	C2
Wsb1	1.53e-33	0.258246	0.745	0.605	2.96e-29	C2
Tm4sf1	4.43e-33	0.546189	0.598	0.433	8.57e-29	C2
Nr4a1	7.49e-33	0.251409	0.97	0.925	1.45e-28	C2
Braf	1.9e-32	0.254789	0.723	0.587	3.67e-28	C2
Fos	7.24e-32	0.460807	0.978	0.941	1.4e-27	C2
Rasl11a	7.97e-32	0.303053	0.584	0.389	1.54e-27	C2
Tpm1	9.71e-32	0.296857	0.962	0.932	1.88e-27	C2
Hbegf	3.09e-31	0.31186	0.587	0.4	5.98e-27	C2
Afdn	6.4e-31	0.258553	0.772	0.635	1.24e-26	C2
Fosb	7.18e-31	0.261681	0.961	0.901	1.39e-26	C2
Zfp503	1.42e-30	0.264188	0.487	0.316	2.75e-26	C2
Rgcc	4.35e-28	0.254074	0.346	0.186	8.41e-24	C2
Stim1	3.14e-26	0.26056	0.609	0.478	6.08e-22	C2
Dlx2	3.92e-26	0.295757	0.649	0.492	7.58e-22	C2
Sgk1	2e-25	0.288357	0.881	0.819	3.86e-21	C2
Cdkn1a	1.8e-20	0.25038	0.706	0.579	3.47e-16	C2
Edn2	1.53e-18	0.319973	0.347	0.223	2.95e-14	C2
Txnip	3.96e-16	0.314989	0.828	0.756	7.67e-12	C2
Cxcl9	1.26e-14	0.256536	0.286	0.179	2.43e-10	C2
Apoc1	2.95e-169	0.821736	0.965	0.501	5.7e-165	C3
Tnc	8.07e-168	0.848044	0.722	0.275	1.56e-163	C3
Rps10	3.55e-166	0.514714	0.997	0.985	6.87e-162	C3
Rack1	4.45e-163	0.555022	0.997	0.973	8.61e-159	C3
Gm10260	1.85e-150	0.624727	0.917	0.419	3.57e-146	C3
Il11ra1	2.42e-150	0.706497	0.951	0.74	4.67e-146	C3
Rps6	1.48e-147	0.514431	0.999	0.969	2.86e-143	C3
Rpl11	7.57e-145	0.423595	1	0.981	1.46e-140	C3
H2-D1	1.74e-142	0.791472	0.977	0.72	3.37e-138	C3
Rps8	1.81e-142	0.445489	1	0.99	3.49e-138	C3
Slc39a8	2.48e-142	0.758562	0.903	0.576	4.79e-138	C3
Rpl26	4.58e-140	0.45279	1	0.986	8.86e-136	C3
H2-K1	9.16e-140	0.773852	0.974	0.737	1.77e-135	C3
Rps27a	1.82e-138	0.43228	0.997	0.989	3.53e-134	C3
Rpl12	6.07e-127	0.402698	0.997	0.984	1.17e-122	C3
Rpl7a	1.01e-122	0.461651	0.996	0.939	1.95e-118	C3
Angptl4	9.11e-120	0.76677	0.808	0.473	1.76e-115	C3
Rpl35	7.18e-119	0.445993	0.996	0.948	1.39e-114	C3
Cilp	1.45e-116	0.766645	0.77	0.381	2.8e-112	C3
Ifitm2	2.61e-105	0.423615	0.989	0.944	5.05e-101	C3
Rps18	8.7e-99	0.319928	1	0.981	1.68e-94	C3
Fgfr3	8.03e-98	0.539274	0.82	0.505	1.55e-93	C3
Sfn	7.44e-94	0.49437	0.993	0.928	1.44e-89	C3
Rpl10a	1.03e-92	0.334788	0.996	0.974	2e-88	C3
Rpl8	1.07e-92	0.258444	1	0.99	2.07e-88	C3
Azin1	1.83e-92	0.644924	0.909	0.757	3.54e-88	C3
Sorl1	1.1e-91	0.493745	0.811	0.495	2.13e-87	C3
H3f3a	1.2e-91	0.296475	1	0.989	2.33e-87	C3
Rps20	4.3e-89	0.353974	0.999	0.988	8.31e-85	C3
Pde4b	2.77e-88	0.540038	0.794	0.526	5.36e-84	C3
N4bp3	1.48e-85	0.544772	0.787	0.529	2.85e-81	C3
Rps4x	1.16e-83	0.275111	1	0.991	2.24e-79	C3
Abi3bp	1.33e-83	0.526684	0.673	0.346	2.58e-79	C3
Dmd	4.48e-81	0.507052	0.851	0.631	8.66e-77	C3
Set	5.75e-81	0.390801	0.982	0.88	1.11e-76	C3
Apoe	1.62e-80	0.386684	1	0.988	3.13e-76	C3
Col27a1	2.06e-80	0.544019	0.658	0.354	3.98e-76	C3
Eif4a1	7.02e-80	0.362317	0.988	0.942	1.36e-75	C3
Rpl5	7.19e-79	0.280695	1	0.985	1.39e-74	C3
Trim29	2.44e-78	0.389592	0.984	0.846	4.71e-74	C3
Rpl22	1.99e-77	0.317547	0.996	0.961	3.84e-73	C3
Crim1	7.95e-74	0.473603	0.88	0.684	1.54e-69	C3
Ucp2	4.54e-73	0.35933	0.992	0.95	8.79e-69	C3
Tpm1	2.52e-72	0.415176	0.985	0.929	4.88e-68	C3
Cpe	6.38e-72	0.310254	0.99	0.859	1.23e-67	C3
Tnfrsf12a	1.06e-71	0.473118	0.886	0.743	2.04e-67	C3
Slit3	3.77e-70	0.462291	0.753	0.529	7.28e-66	C3
Hnrnpab	3.26e-69	0.376765	0.947	0.844	6.31e-65	C3
Rpl23a	7.68e-69	0.305656	0.997	0.955	1.49e-64	C3
Tenm2	2.52e-68	0.390131	0.973	0.872	4.88e-64	C3
Lamc1	6.72e-67	0.45851	0.813	0.611	1.3e-62	C3
Nfib	9.35e-67	0.330663	1	0.952	1.81e-62	C3
Fhod3	6.38e-66	0.502881	0.725	0.475	1.23e-61	C3
Creb5	4.16e-65	0.413669	0.986	0.905	8.05e-61	C3
Pappa	2.07e-64	0.470138	0.663	0.377	4.01e-60	C3
Mt2	9.1e-64	0.53311	0.886	0.689	1.76e-59	C3
Gm12840	3.1e-63	0.535298	0.703	0.459	6e-59	C3
Ywhae	8.63e-63	0.320758	0.974	0.884	1.67e-58	C3
Clic4	4.56e-62	0.428106	0.891	0.741	8.82e-58	C3
Tnfrsf4	2.59e-61	0.425182	0.504	0.246	5e-57	C3
Cux1	1.8e-60	0.739882	0.748	0.568	3.48e-56	C3
Atpif1	3.01e-60	0.325358	0.966	0.883	5.82e-56	C3
H2-Q7	3.6e-60	0.386164	0.522	0.234	6.96e-56	C3
Rps28	1.59e-59	0.27175	0.993	0.964	3.07e-55	C3
Lmo4	2.08e-59	0.399136	0.975	0.889	4.03e-55	C3
Pmepa1	4.24e-59	0.387041	0.962	0.872	8.2e-55	C3
Krt5	7.35e-59	0.302247	0.997	0.936	1.42e-54	C3
Itgb6	3.3e-58	0.313519	0.386	0.146	6.39e-54	C3
Tmem59	8.64e-57	0.327885	0.958	0.862	1.67e-52	C3
Gm20186	1.39e-56	0.456918	0.943	0.844	2.68e-52	C3
F3	2.42e-55	0.707419	0.783	0.606	4.69e-51	C3
Slco3a1	8.06e-55	0.420268	0.775	0.582	1.56e-50	C3
Kdm6b	1.41e-54	0.380916	0.865	0.698	2.73e-50	C3
Atox1	2.07e-54	0.304995	0.986	0.905	3.99e-50	C3
Cct4	3.4e-54	0.354698	0.845	0.658	6.57e-50	C3
Smoc2	4.31e-54	0.357444	0.98	0.849	8.34e-50	C3
Ybx1	1.07e-53	0.282072	0.986	0.926	2.07e-49	C3
Lhx2	3.91e-53	0.348452	0.98	0.902	7.56e-49	C3
Dlx2	7.67e-53	0.484423	0.73	0.486	1.48e-48	C3
Mfap2	9.64e-53	0.389099	0.629	0.393	1.86e-48	C3
Lbh	1.2e-52	0.458194	0.721	0.512	2.32e-48	C3
Prdx1	1.35e-52	0.293033	0.974	0.909	2.6e-48	C3
Adgrg1	2.61e-52	0.389261	0.796	0.615	5.05e-48	C3
Eif5a	6.35e-52	0.269747	0.986	0.944	1.23e-47	C3
Arf1	1.92e-49	0.276072	0.958	0.895	3.71e-45	C3
Plaur	2.28e-49	0.420238	0.495	0.262	4.41e-45	C3
Serpinb5	7.38e-49	0.339472	0.898	0.762	1.43e-44	C3
Uqcrh	6.3e-48	0.272984	0.965	0.889	1.22e-43	C3
Coq10b	2.65e-47	0.358977	0.936	0.829	5.13e-43	C3
Pnp	2.83e-47	0.386302	0.918	0.814	5.48e-43	C3
Elob	2.95e-46	0.275799	0.974	0.919	5.71e-42	C3
H2-Q4	3.91e-46	0.3305	0.59	0.344	7.56e-42	C3
Alad	9.87e-46	0.366811	0.789	0.599	1.91e-41	C3
Ptprf	1.19e-45	0.312166	0.926	0.802	2.31e-41	C3
C1qtnf12	8.39e-45	0.340196	0.678	0.468	1.62e-40	C3
Cntfr	1.89e-44	0.338937	0.898	0.757	3.66e-40	C3
Nxn	3.66e-44	0.376794	0.668	0.477	7.07e-40	C3
Park7	3.78e-44	0.313797	0.875	0.74	7.32e-40	C3
Cdc42	4.45e-44	0.290146	0.941	0.846	8.6e-40	C3
Gfra3	1.72e-43	0.324535	0.436	0.215	3.32e-39	C3
Gnmt	1.79e-43	0.491371	0.403	0.188	3.45e-39	C3
Ckmt1	1.97e-43	0.35484	0.608	0.391	3.82e-39	C3
Ube2i	2.27e-43	0.291832	0.943	0.853	4.39e-39	C3
Rel	3.01e-43	0.365265	0.668	0.464	5.82e-39	C3
Eif3i	1.77e-42	0.286869	0.856	0.699	3.43e-38	C3
Urah	2.3e-42	0.323111	0.869	0.722	4.45e-38	C3
H2-Q6	2.11e-41	0.296399	0.428	0.2	4.09e-37	C3
Col4a2	7.59e-41	0.305192	0.911	0.747	1.47e-36	C3
Basp1	3.74e-40	0.333048	0.903	0.771	7.23e-36	C3
Dsc3	3.77e-40	0.294052	0.887	0.762	7.28e-36	C3
Sardh	1.91e-39	0.29668	0.422	0.223	3.69e-35	C3
Vcp	2.47e-39	0.276194	0.916	0.805	4.78e-35	C3
Pfn1	1.63e-38	0.266537	0.971	0.905	3.15e-34	C3
Srrm2	3.14e-38	0.281213	0.932	0.857	6.08e-34	C3
Marcksl1	1.01e-37	0.276898	0.895	0.771	1.96e-33	C3
Iffo2	3.48e-37	0.283438	0.837	0.628	6.73e-33	C3
Fgfr2	8.4e-37	0.287294	0.856	0.709	1.62e-32	C3
Ppp2ca	1.34e-36	0.253548	0.918	0.826	2.6e-32	C3
Psmb9	5.09e-36	0.250533	0.392	0.199	9.84e-32	C3
Rtn4	7.39e-36	0.253002	0.933	0.842	1.43e-31	C3
Clstn1	1.18e-35	0.274923	0.813	0.652	2.27e-31	C3
Arl5b	5.39e-35	0.331063	0.763	0.627	1.04e-30	C3
Minos1	4.41e-34	0.265867	0.879	0.76	8.53e-30	C3
Afdn	4.62e-34	0.306536	0.785	0.642	8.94e-30	C3
Hspg2	9.62e-34	0.281647	0.71	0.546	1.86e-29	C3
Tle1	1.35e-33	0.262385	0.462	0.257	2.61e-29	C3
S100a14	1.48e-33	0.256255	0.869	0.718	2.85e-29	C3
Fscn1	1.87e-33	0.339468	0.484	0.29	3.61e-29	C3
Casz1	3.99e-33	0.254572	0.797	0.594	7.71e-29	C3
Capzb	4.85e-33	0.257034	0.793	0.642	9.38e-29	C3
Lypd3	1.8e-32	0.286151	0.838	0.696	3.49e-28	C3
Acbd6	1.83e-32	0.269837	0.681	0.518	3.53e-28	C3
B2m	3.38e-32	0.352144	0.913	0.864	6.55e-28	C3
Tnfrsf18	4.43e-32	0.251174	0.365	0.188	8.58e-28	C3
G3bp1	4.85e-32	0.258366	0.842	0.718	9.37e-28	C3
Mt1	5.22e-32	0.302809	0.937	0.881	1.01e-27	C3
Ssbp3	7.46e-32	0.255599	0.733	0.564	1.44e-27	C3
Trp63	1.15e-31	0.292127	0.871	0.77	2.23e-27	C3
Magoh	2.15e-31	0.251703	0.845	0.718	4.17e-27	C3
Ier3	1.78e-30	0.268909	0.962	0.93	3.44e-26	C3
Scp2	4.27e-30	0.251973	0.771	0.655	8.25e-26	C3
Nfkb1	1.15e-29	0.323753	0.896	0.827	2.23e-25	C3
Ttc19	3.18e-29	0.263391	0.696	0.564	6.16e-25	C3
Fosl1	3.99e-29	0.31552	0.601	0.422	7.72e-25	C3
Txn1	5.14e-29	0.322465	0.903	0.821	9.94e-25	C3
Epha2	6.47e-29	0.275789	0.565	0.391	1.25e-24	C3
Jak1	7.88e-29	0.263308	0.688	0.532	1.52e-24	C3
Top1	1.22e-28	0.257166	0.975	0.949	2.37e-24	C3
Traf4	1.55e-28	0.265961	0.624	0.462	2.99e-24	C3
Mfge8	2.82e-28	0.259819	0.734	0.581	5.45e-24	C3
Fam83g	2.9e-28	0.288169	0.526	0.352	5.6e-24	C3
Ralgds	3.24e-28	0.336086	0.582	0.416	6.26e-24	C3
Wnt4	3.68e-28	0.26843	0.608	0.419	7.11e-24	C3
Acly	7.09e-28	0.261045	0.781	0.681	1.37e-23	C3
Cib2	7.77e-28	0.259131	0.662	0.52	1.5e-23	C3
Epcam	9.16e-27	0.254073	0.871	0.765	1.77e-22	C3
Tspan5	1.08e-26	0.256207	0.571	0.398	2.08e-22	C3
Prss35	1.73e-25	0.323265	0.407	0.252	3.35e-21	C3
Hmgcs2	1.85e-25	0.322432	0.488	0.318	3.58e-21	C3
Epb41l4b	2.44e-25	0.27153	0.631	0.481	4.72e-21	C3
Gem	3.26e-24	0.295323	0.703	0.557	6.31e-20	C3
1190002N15Rik	3.97e-24	0.260766	0.632	0.5	7.68e-20	C3
Fam110a	4.81e-22	0.252681	0.632	0.487	9.31e-18	C3
Cdkn1c	3.48e-21	0.250443	0.386	0.24	6.73e-17	C3
Msmo1	4.52e-21	0.328876	0.811	0.733	8.75e-17	C3
Hsd11b2	8.66e-21	0.339483	0.425	0.276	1.68e-16	C3
Slc30a1	6.28e-20	0.269871	0.598	0.485	1.22e-15	C3
Cbr4	1.39e-19	0.276653	0.41	0.279	2.69e-15	C3
Abhd2	3.5e-19	0.251801	0.467	0.326	6.77e-15	C3
Pxdc1	2.43e-18	0.282731	0.481	0.339	4.7e-14	C3
Myl9	5.06e-18	0.251494	0.583	0.439	9.79e-14	C3
Ugdh	2.66e-15	0.266746	0.635	0.551	5.15e-11	C3
Sqle	3.52e-15	0.266795	0.67	0.571	6.82e-11	C3
Plet1	1.52e-11	0.253082	0.865	0.83	2.94e-07	C3
Idi1	2.68e-11	0.268488	0.379	0.279	5.18e-07	C3
Fdps	9.1e-10	0.282756	0.473	0.397	1.76e-05	C3
Chil1	0.000126482	0.349848	0.331	0.282	1	C3
Pclaf	0	1.91965	0.911	0.042	0	C4
Mki67	0	1.59718	0.842	0.037	0	C4
Top2a	0	1.48471	0.78	0.038	0	C4
Birc5	0	1.27661	0.784	0.022	0	C4
Cenpf	0	1.24902	0.667	0.025	0	C4
Ccna2	0	0.926351	0.687	0.009	0	C4
Cdca3	0	0.871959	0.677	0.023	0	C4
Tk1	0	0.850241	0.756	0.053	0	C4
Ccnb2	0	0.84568	0.581	0.014	0	C4
Pbk	0	0.840357	0.691	0.009	0	C4
Spc24	0	0.8334	0.732	0.026	0	C4
Cdk1	0	0.822595	0.636	0.017	0	C4
Cenpe	0	0.811636	0.601	0.018	0	C4
Racgap1	0	0.794415	0.67	0.02	0	C4
Cdca8	0	0.784589	0.622	0.017	0	C4
Tpx2	0	0.762794	0.636	0.02	0	C4
Knl1	0	0.759992	0.639	0.007	0	C4
Kif23	0	0.688751	0.577	0.021	0	C4
Nusap1	0	0.652647	0.488	0.007	0	C4
Kif11	0	0.632409	0.498	0.009	0	C4
Tacc3	0	0.629288	0.646	0.034	0	C4
Cenpm	0	0.62214	0.667	0.026	0	C4
Ccnb1	0	0.604255	0.485	0.007	0	C4
Spc25	0	0.583913	0.564	0.009	0	C4
Mad2l1	0	0.562216	0.687	0.045	0	C4
Diaph3	0	0.538621	0.649	0.025	0	C4
Aurkb	0	0.531707	0.488	0.006	0	C4
Knstrn	0	0.50678	0.491	0.013	0	C4
Ncapg	0	0.492538	0.533	0.008	0	C4
Kif15	0	0.489586	0.502	0.005	0	C4
Ect2	0	0.477198	0.515	0.016	0	C4
Anln	0	0.475995	0.454	0.009	0	C4
Melk	0	0.438239	0.519	0.004	0	C4
Esco2	0	0.433758	0.481	0.003	0	C4
Shcbp1	0	0.432101	0.526	0.017	0	C4
Arhgap11a	0	0.428248	0.488	0.013	0	C4
Neil3	0	0.414202	0.443	0.003	0	C4
Depdc1a	0	0.402983	0.392	0.003	0	C4
Bub1	0	0.38479	0.481	0.005	0	C4
Hmmr	0	0.377664	0.375	0.002	0	C4
Ska1	0	0.322169	0.375	0.001	0	C4
Nuf2	0	0.313694	0.443	0.003	0	C4
Kif4	0	0.299366	0.385	0.002	0	C4
Bub1b	7.07e-307	0.43527	0.436	0.008	1.37e-302	C4
Plk1	7.74e-305	0.386694	0.368	0.002	1.5e-300	C4
Rad51ap1	5.37e-304	0.396041	0.485	0.014	1.04e-299	C4
Aspm	1.55e-296	0.39151	0.371	0.003	3e-292	C4
Kif20a	5.84e-296	0.390228	0.385	0.004	1.13e-291	C4
Kif22	2.63e-292	0.398558	0.46	0.013	5.08e-288	C4
Sgo1	1.87e-291	0.356534	0.392	0.005	3.61e-287	C4
Ndc80	6.95e-286	0.329092	0.371	0.004	1.34e-281	C4
Cdkn3	8.42e-286	0.428637	0.381	0.005	1.63e-281	C4
Ube2c	1.23e-285	1.05823	0.512	0.021	2.38e-281	C4
Rad51	1.9e-278	0.457849	0.557	0.029	3.68e-274	C4
Cit	5.28e-275	0.330939	0.423	0.011	1.02e-270	C4
Pimreg	7.88e-273	0.287242	0.323	0.001	1.52e-268	C4
Prc1	5.34e-269	0.874277	0.619	0.044	1.03e-264	C4
Foxm1	5.41e-269	0.359635	0.454	0.015	1.05e-264	C4
Mis18bp1	3.66e-268	0.364235	0.399	0.009	7.08e-264	C4
Uhrf1	1.01e-264	0.675864	0.729	0.071	1.96e-260	C4
Cep55	7.86e-263	0.281203	0.337	0.003	1.52e-258	C4
Ckap2l	2.68e-259	0.472833	0.481	0.021	5.18e-255	C4
Nek2	1.12e-251	0.348385	0.354	0.006	2.16e-247	C4
Fignl1	4.72e-248	0.308233	0.436	0.016	9.13e-244	C4
Kif20b	5.96e-248	0.493554	0.498	0.026	1.15e-243	C4
Cdc25c	8.11e-239	0.300717	0.296	0.002	1.57e-234	C4
Smc2	1.05e-238	0.861086	0.777	0.102	2.04e-234	C4
Asf1b	7.7e-233	0.354126	0.43	0.018	1.49e-228	C4
Plk4	9.92e-231	0.483045	0.598	0.049	1.92e-226	C4
Ncapd2	7.27e-227	0.520195	0.639	0.061	1.41e-222	C4
Aurka	1.09e-226	0.347364	0.347	0.008	2.12e-222	C4
Gmnn	1.24e-222	0.469379	0.55	0.041	2.4e-218	C4
Cenpw	4.01e-221	0.4099	0.526	0.037	7.75e-217	C4
Zwilch	3.45e-219	0.26097	0.419	0.019	6.67e-215	C4
Cks2	1.83e-208	0.891304	0.784	0.122	3.54e-204	C4
Cdc45	4.56e-207	0.304836	0.44	0.024	8.81e-203	C4
Hells	1.07e-205	0.769536	0.687	0.088	2.07e-201	C4
Hist1h2ap	8.87e-205	0.900621	0.388	0.018	1.72e-200	C4
Sgo2a	1.66e-202	0.319896	0.357	0.013	3.21e-198	C4
Brca1	1.99e-202	0.263539	0.388	0.017	3.85e-198	C4
Lockd	8.37e-198	0.45099	0.522	0.043	1.62e-193	C4
Cdca2	8.89e-198	0.287903	0.361	0.014	1.72e-193	C4
Hist1h2ak	1.93e-195	0.740923	0.368	0.016	3.74e-191	C4
Cenpa	5.72e-195	1.2964	0.67	0.093	1.11e-190	C4
Cdc20	3.77e-193	0.72309	0.447	0.03	7.29e-189	C4
Mcm3	8.28e-193	0.686415	0.674	0.088	1.6e-188	C4
Hist1h2ae	2.34e-191	0.500587	0.375	0.018	4.53e-187	C4
Stmn1	8.23e-187	1.84012	0.997	0.403	1.59e-182	C4
Pole	1.07e-186	0.269248	0.395	0.022	2.07e-182	C4
Selenoh	1.52e-181	1.02903	0.935	0.264	2.93e-177	C4
Mcm6	3.33e-177	0.713232	0.687	0.103	6.44e-173	C4
Clspn	4.32e-177	0.275146	0.385	0.022	8.36e-173	C4
Incenp	1.4e-171	0.554421	0.557	0.065	2.71e-167	C4
H2afz	2.03e-168	1.51785	1	0.943	3.92e-164	C4
Rrm2	3e-167	1.15699	0.77	0.164	5.8e-163	C4
Tyms	5.88e-167	0.737156	0.691	0.115	1.14e-162	C4
Fam111a	2.96e-166	0.374353	0.481	0.045	5.73e-162	C4
Dlgap5	3.42e-166	0.265176	0.368	0.022	6.61e-162	C4
Ckap2	9.23e-163	0.557854	0.629	0.089	1.79e-158	C4
Haus4	2.39e-161	0.380391	0.485	0.047	4.63e-157	C4
Hmgb2	3.28e-161	1.77706	1	0.766	6.35e-157	C4
Hist1h1b	1.06e-156	0.405486	0.326	0.018	2.04e-152	C4
Mcm2	4.5e-155	0.601488	0.684	0.118	8.7e-151	C4
Dbf4	1.53e-153	0.651277	0.656	0.111	2.96e-149	C4
Mcm5	4.75e-152	0.582041	0.598	0.089	9.18e-148	C4
Slfn9	8.12e-149	0.374222	0.44	0.043	1.57e-144	C4
Pmf1	6.03e-147	0.494178	0.677	0.119	1.17e-142	C4
Smc4	1.1e-139	1.13714	0.924	0.372	2.13e-135	C4
H2afx	1.41e-138	1.36539	0.904	0.338	2.73e-134	C4
Lmnb1	1.95e-138	0.863052	0.869	0.273	3.78e-134	C4
Rrm1	2.72e-135	0.714908	0.773	0.199	5.27e-131	C4
Ncaph	1.87e-133	0.262849	0.361	0.03	3.62e-129	C4
Mis18a	3.03e-133	0.363486	0.557	0.083	5.87e-129	C4
Rfc5	4.84e-128	0.472648	0.615	0.111	9.35e-124	C4
Ube2t	6.58e-128	0.251096	0.344	0.028	1.27e-123	C4
Rad18	9.93e-127	0.323902	0.512	0.071	1.92e-122	C4
Dut	7.12e-125	1.17477	0.952	0.516	1.38e-120	C4
Tcf19	6.28e-123	0.259229	0.333	0.027	1.21e-118	C4
Ncapg2	7.29e-120	0.502701	0.68	0.149	1.41e-115	C4
Tipin	5.58e-119	0.824548	0.89	0.342	1.08e-114	C4
Zcwpw1	4.5e-118	0.439508	0.581	0.105	8.7e-114	C4
Dhfr	6.64e-115	0.301437	0.436	0.057	1.28e-110	C4
Lig1	8.44e-115	0.630305	0.691	0.169	1.63e-110	C4
Chaf1a	1.74e-114	0.332602	0.45	0.061	3.36e-110	C4
Prim1	6.64e-111	0.304362	0.498	0.077	1.28e-106	C4
Ptma	7.22e-110	0.567226	1	0.996	1.4e-105	C4
Fen1	1.14e-109	0.349125	0.505	0.082	2.2e-105	C4
Cmc2	2.02e-109	0.445338	0.663	0.15	3.9e-105	C4
Hmgb1	7.69e-109	0.78828	1	0.943	1.49e-104	C4
Dnmt1	3.38e-105	0.505986	0.691	0.177	6.54e-101	C4
Hmgn2	5.68e-105	0.9596	0.986	0.571	1.1e-100	C4
Rbm3	1.61e-104	0.649238	1	0.973	3.11e-100	C4
Cdkn2c	3.92e-104	0.339062	0.464	0.071	7.59e-100	C4
Dek	7.19e-104	0.83225	0.959	0.596	1.39e-99	C4
Chaf1b	1.36e-103	0.416308	0.553	0.106	2.63e-99	C4
Ran	2.4e-103	0.99249	0.993	0.807	4.65e-99	C4
Dtl	1.7e-101	0.365993	0.478	0.08	3.29e-97	C4
Atad2	2.22e-101	0.566086	0.677	0.173	4.3e-97	C4
Hirip3	2.23e-101	0.375373	0.581	0.118	4.31e-97	C4
Cks1b	1.45e-99	0.810849	0.966	0.565	2.81e-95	C4
Topbp1	4.75e-99	0.490743	0.708	0.189	9.18e-95	C4
Ranbp1	7.91e-99	0.891625	0.969	0.751	1.53e-94	C4
Hjurp	5.23e-98	0.378114	0.574	0.121	1.01e-93	C4
Ppia	8.33e-97	0.549192	1	0.99	1.61e-92	C4
Syce2	1.97e-96	0.536152	0.704	0.194	3.8e-92	C4
Rfc4	1.32e-95	0.46157	0.715	0.2	2.56e-91	C4
Ncapd3	2.24e-93	0.359407	0.515	0.102	4.33e-89	C4
Brca2	5.81e-93	0.277381	0.419	0.065	1.12e-88	C4
E2f1	3.02e-92	0.295542	0.416	0.065	5.83e-88	C4
Lsm3	1.61e-91	0.668375	0.921	0.46	3.12e-87	C4
Ptn	5.35e-91	0.825345	0.959	0.47	1.04e-86	C4
Snrpd1	7.55e-91	0.746716	0.983	0.728	1.46e-86	C4
Rangap1	1.42e-90	0.525672	0.735	0.233	2.75e-86	C4
Hmgn1	2.38e-90	0.625888	1	0.962	4.61e-86	C4
H2afv	2.67e-90	0.814185	0.983	0.803	5.16e-86	C4
Tuba1b	3.23e-90	1.01837	0.942	0.652	6.25e-86	C4
Ccne1	9.89e-89	0.253681	0.299	0.033	1.91e-84	C4
Ccdc34	2.16e-86	0.788563	0.966	0.583	4.17e-82	C4
Skp2	3.56e-86	0.276296	0.474	0.09	6.88e-82	C4
Dtymk	5.72e-85	0.714389	0.931	0.58	1.11e-80	C4
Rpa2	2.7e-84	0.343683	0.502	0.104	5.22e-80	C4
Cdca7	2.64e-83	0.36058	0.529	0.117	5.1e-79	C4
Alyref	6.75e-82	0.686415	0.955	0.59	1.31e-77	C4
Gins2	4e-79	0.428019	0.564	0.14	7.73e-75	C4
Snrpe	8.15e-78	0.61755	0.993	0.86	1.58e-73	C4
Mcm4	4.04e-77	0.408138	0.595	0.163	7.8e-73	C4
Cntln	4.05e-77	0.275222	0.457	0.091	7.84e-73	C4
Anp32e	1.11e-76	0.667078	0.876	0.504	2.15e-72	C4
Usp1	4.69e-76	0.442878	0.701	0.227	9.08e-72	C4
Dnajc9	4.93e-76	0.574828	0.797	0.333	9.54e-72	C4
Nucks1	1.68e-75	0.725863	0.993	0.723	3.25e-71	C4
Cenpq	2.28e-75	0.381608	0.646	0.185	4.4e-71	C4
Dctpp1	7e-75	0.607763	0.866	0.41	1.35e-70	C4
Lsm6	2.17e-74	0.52108	0.89	0.402	4.2e-70	C4
Tfdp1	7.32e-73	0.577781	0.821	0.344	1.42e-68	C4
Pold2	1.16e-72	0.369934	0.601	0.168	2.24e-68	C4
Ube2s	2.13e-72	0.748452	0.99	0.839	4.11e-68	C4
Sae1	9.71e-72	0.515012	0.863	0.402	1.88e-67	C4
Ssrp1	9.72e-72	0.575196	0.955	0.594	1.88e-67	C4
Cnih2	1.84e-71	0.270034	0.454	0.096	3.56e-67	C4
Gpsm2	2.67e-71	0.384008	0.653	0.197	5.15e-67	C4
Cdca7l	8.2e-70	0.379712	0.612	0.177	1.59e-65	C4
Nsd2	9.45e-70	0.494798	0.818	0.328	1.83e-65	C4
Tubg1	1.65e-69	0.404794	0.667	0.214	3.19e-65	C4
Anp32b	6.95e-69	0.575289	0.986	0.869	1.34e-64	C4
Tmpo	1.18e-68	0.513102	0.808	0.347	2.29e-64	C4
Vrk1	1.93e-68	0.367775	0.704	0.237	3.72e-64	C4
Anapc11	3.88e-68	0.567773	0.931	0.508	7.51e-64	C4
H1fx	6.94e-68	0.823464	0.804	0.347	1.34e-63	C4
Lsm5	1.87e-67	0.56657	0.924	0.515	3.62e-63	C4
Nup85	2.15e-67	0.264748	0.478	0.112	4.15e-63	C4
Sumo2	2.27e-67	0.510793	0.997	0.952	4.4e-63	C4
Haus1	3.44e-67	0.27493	0.529	0.136	6.66e-63	C4
Nde1	4.81e-66	0.367966	0.588	0.173	9.29e-62	C4
Psmc3ip	1.17e-65	0.323724	0.526	0.14	2.27e-61	C4
Rad21	2.12e-65	0.612418	0.921	0.581	4.1e-61	C4
Tubb5	3e-65	1.03155	0.973	0.843	5.79e-61	C4
Smc6	6.46e-65	0.579821	0.959	0.628	1.25e-60	C4
Rnf26	2.31e-64	0.388854	0.605	0.185	4.48e-60	C4
Cbx3	2.58e-64	0.567161	0.997	0.814	5e-60	C4
Hist3h2ba	3.38e-64	0.480404	0.364	0.071	6.53e-60	C4
Psip1	4.38e-64	0.445089	0.711	0.267	8.47e-60	C4
Ezh2	9.7e-64	0.517769	0.859	0.426	1.88e-59	C4
Ckap5	1.85e-63	0.439151	0.66	0.235	3.58e-59	C4
Mrpl18	3.22e-62	0.547839	0.856	0.478	6.22e-58	C4
Hat1	3.17e-60	0.5002	0.784	0.357	6.14e-56	C4
Jpt1	4.26e-60	0.700435	0.887	0.549	8.23e-56	C4
Cdc25b	2.84e-59	0.256164	0.33	0.063	5.5e-55	C4
Hmgb3	2.19e-58	0.478342	0.808	0.348	4.24e-54	C4
Fkbp3	1.06e-57	0.537531	0.969	0.721	2.05e-53	C4
Mcm7	7.45e-57	0.494661	0.67	0.264	1.44e-52	C4
Rfc2	1.08e-56	0.513702	0.777	0.369	2.09e-52	C4
Hnrnpd	2.59e-56	0.522651	0.976	0.791	5.01e-52	C4
Hnrnpa3	3.47e-55	0.435353	0.986	0.917	6.7e-51	C4
Prim2	1.9e-53	0.262538	0.443	0.118	3.67e-49	C4
Siva1	2.79e-53	0.582848	0.962	0.649	5.39e-49	C4
Rfc3	3.53e-53	0.404381	0.625	0.227	6.82e-49	C4
Lbr	1.15e-52	0.450009	0.863	0.463	2.22e-48	C4
Prdx4	1.89e-52	0.465636	0.887	0.506	3.66e-48	C4
Ung	4.56e-52	0.38912	0.491	0.152	8.81e-48	C4
Rbmx2	6.44e-52	0.251449	0.564	0.177	1.25e-47	C4
Psat1	7.65e-52	0.260582	0.488	0.14	1.48e-47	C4
Cep295	8.24e-52	0.260596	0.512	0.152	1.59e-47	C4
Erh	1.45e-51	0.443125	0.945	0.592	2.8e-47	C4
Itgb3bp	1.17e-50	0.279036	0.512	0.154	2.26e-46	C4
Nsmce4a	4.22e-50	0.433439	0.876	0.491	8.16e-46	C4
Exosc8	2.63e-49	0.343949	0.729	0.314	5.08e-45	C4
Hpf1	3.77e-49	0.425226	0.825	0.407	7.28e-45	C4
Nap1l1	6.36e-49	0.479246	0.966	0.731	1.23e-44	C4
Snrpa1	3.38e-48	0.439252	0.849	0.445	6.54e-44	C4
Hspa14	6.65e-48	0.432676	0.828	0.429	1.29e-43	C4
Rbbp7	9.38e-47	0.416513	0.955	0.705	1.81e-42	C4
Rpa3	1.11e-46	0.326812	0.656	0.258	2.16e-42	C4
Ndufa4	1.14e-46	0.474775	0.986	0.849	2.21e-42	C4
Cxcl10	1.7e-46	0.68343	0.704	0.313	3.3e-42	C4
Ssb	2.6e-46	0.406716	0.969	0.814	5.03e-42	C4
Snrpf	2.83e-46	0.442144	0.931	0.676	5.47e-42	C4
Nt5dc2	3.37e-46	0.332299	0.595	0.22	6.52e-42	C4
Nme1	6.4e-46	0.540559	0.952	0.736	1.24e-41	C4
Hnrnpa2b1	9.55e-46	0.377616	0.997	0.946	1.85e-41	C4
Pcna	1.25e-45	0.390187	0.608	0.241	2.42e-41	C4
Hmgn3	1.6e-45	0.493233	0.818	0.436	3.09e-41	C4
Snx5	7.11e-45	0.429773	0.883	0.523	1.38e-40	C4
Cps1	8.57e-45	0.510951	0.914	0.563	1.66e-40	C4
Srsf7	1.11e-44	0.449407	0.969	0.742	2.15e-40	C4
Hdgf	1.19e-44	0.448103	0.99	0.831	2.31e-40	C4
Uba2	1.37e-43	0.422514	0.935	0.623	2.65e-39	C4
Orc2	2.84e-43	0.2534	0.56	0.198	5.49e-39	C4
Mrpl42	4.26e-43	0.323864	0.746	0.331	8.24e-39	C4
Odc1	1.59e-42	0.406331	0.928	0.591	3.07e-38	C4
Fam216a	3.82e-42	0.278795	0.632	0.252	7.39e-38	C4
Snrpd2	6.36e-42	0.399665	0.966	0.824	1.23e-37	C4
Hmgn5	9.46e-42	0.32504	0.553	0.206	1.83e-37	C4
Cse1l	1.4e-41	0.257231	0.649	0.263	2.72e-37	C4
Smc3	1.89e-41	0.42686	0.893	0.575	3.65e-37	C4
Hint1	1.95e-41	0.34408	1	0.908	3.76e-37	C4
Orc6	2.04e-41	0.285449	0.598	0.233	3.95e-37	C4
H19	2.43e-41	0.733756	0.66	0.293	4.7e-37	C4
Eif1ad	2.55e-41	0.308969	0.756	0.351	4.93e-37	C4
Lyar	3.37e-41	0.399154	0.859	0.495	6.52e-37	C4
Lsm2	3.03e-40	0.34526	0.691	0.33	5.87e-36	C4
Sephs1	5.65e-40	0.253116	0.612	0.24	1.09e-35	C4
Npm1	7.48e-40	0.414775	0.997	0.93	1.45e-35	C4
Nudcd2	1.06e-39	0.341679	0.746	0.355	2.05e-35	C4
Serbp1	2.22e-39	0.302172	0.997	0.967	4.3e-35	C4
Atp5g1	2.26e-39	0.395052	0.986	0.889	4.36e-35	C4
Lsm4	4.98e-39	0.366931	0.911	0.61	9.64e-35	C4
Slbp	6.33e-39	0.573326	0.818	0.525	1.22e-34	C4
Ybx1	7.4e-39	0.391907	1	0.931	1.43e-34	C4
Ncl	8.03e-39	0.399167	0.99	0.929	1.55e-34	C4
Ncaph2	8.83e-39	0.328288	0.811	0.419	1.71e-34	C4
Myef2	2.11e-38	0.292526	0.66	0.28	4.08e-34	C4
Banf1	3.37e-38	0.355112	0.942	0.637	6.51e-34	C4
Mrpl51	3.62e-38	0.374607	0.918	0.618	7.01e-34	C4
Hspd1	4.28e-38	0.453246	0.976	0.85	8.27e-34	C4
Pa2g4	4.36e-38	0.328707	0.801	0.423	8.44e-34	C4
Srsf2	5.64e-38	0.366685	0.983	0.907	1.09e-33	C4
Cisd1	2.02e-37	0.285302	0.653	0.282	3.91e-33	C4
Prelid3b	5.92e-37	0.337062	0.814	0.416	1.15e-32	C4
Srsf3	6.35e-37	0.384477	0.986	0.926	1.23e-32	C4
Gapdh	7.36e-37	0.360407	0.993	0.962	1.42e-32	C4
Dpy30	1.06e-36	0.359405	0.828	0.469	2.06e-32	C4
Rfc1	1.67e-36	0.366277	0.739	0.381	3.23e-32	C4
Phgdh	4.95e-36	0.404358	0.942	0.673	9.58e-32	C4
Tcp1	5.57e-36	0.354149	0.969	0.772	1.08e-31	C4
Mrpl12	7.61e-36	0.331885	0.811	0.449	1.47e-31	C4
Supt16	1.09e-35	0.335429	0.825	0.461	2.1e-31	C4
Fbln1	1.29e-35	0.289309	0.722	0.335	2.49e-31	C4
Ndufab1	1.68e-35	0.378356	0.938	0.716	3.24e-31	C4
Tcof1	3.1e-35	0.333495	0.78	0.417	6e-31	C4
Bola3	3.52e-35	0.253675	0.656	0.286	6.81e-31	C4
Tubgcp2	3.73e-35	0.26199	0.567	0.236	7.22e-31	C4
Snx7	7.88e-35	0.481598	0.897	0.621	1.52e-30	C4
Hnrnpu	1.09e-34	0.288675	0.993	0.944	2.11e-30	C4
Samd1	1.28e-34	0.256428	0.474	0.172	2.48e-30	C4
Cbx1	2.33e-34	0.339306	0.952	0.658	4.5e-30	C4
Smc1a	3.09e-34	0.349945	0.876	0.557	5.97e-30	C4
Nasp	3.3e-34	0.386091	0.849	0.519	6.39e-30	C4
Uqcr10	4.59e-34	0.370862	0.969	0.793	8.87e-30	C4
Nop56	6.34e-34	0.385587	0.907	0.587	1.23e-29	C4
Cacybp	8.88e-34	0.357036	0.945	0.69	1.72e-29	C4
Hist1h4i	1.11e-33	0.347692	0.381	0.124	2.14e-29	C4
Tceal9	1.59e-33	0.324783	0.993	0.932	3.07e-29	C4
Snrpg	2.61e-33	0.33815	0.966	0.76	5.05e-29	C4
Coq7	3.11e-33	0.27063	0.753	0.373	6.02e-29	C4
Ptges3	3.13e-33	0.357467	0.918	0.625	6.06e-29	C4
Dkc1	3.38e-33	0.312644	0.735	0.381	6.53e-29	C4
Anapc5	3.6e-33	0.344799	0.959	0.727	6.96e-29	C4
Snrpa	4.02e-33	0.262186	0.749	0.372	7.77e-29	C4
Nsmce1	5.81e-33	0.276462	0.729	0.359	1.12e-28	C4
Nsg1	5.81e-33	0.335064	0.667	0.313	1.12e-28	C4
Mettl9	1.14e-32	0.33948	0.935	0.655	2.2e-28	C4
Cox5a	3.24e-32	0.355199	0.983	0.886	6.26e-28	C4
Cox7a2	3.92e-32	0.320365	0.986	0.925	7.58e-28	C4
Rnaseh2c	4.92e-32	0.308821	0.825	0.473	9.52e-28	C4
Sf3b5	6.16e-32	0.298762	0.79	0.412	1.19e-27	C4
Hnrnpf	7.55e-32	0.272281	0.997	0.962	1.46e-27	C4
Ipo5	1.03e-31	0.317893	0.756	0.411	1.98e-27	C4
Atp5g2	1.06e-31	0.311873	0.983	0.914	2.04e-27	C4
Pbdc1	1.4e-31	0.300598	0.759	0.398	2.71e-27	C4
Nop58	2.13e-31	0.347209	0.959	0.714	4.11e-27	C4
Acp1	5e-31	0.356774	0.931	0.657	9.67e-27	C4
Mrfap1	5.24e-31	0.297662	0.997	0.946	1.01e-26	C4
Cbx5	5.62e-31	0.293053	0.801	0.445	1.09e-26	C4
Prdx1	5.67e-31	0.328077	0.983	0.916	1.1e-26	C4
Fxyd7	9.59e-31	0.28009	0.505	0.205	1.85e-26	C4
Gart	1.56e-30	0.268671	0.732	0.383	3.01e-26	C4
Calm3	2.55e-30	0.312067	0.794	0.447	4.93e-26	C4
Vars	5.62e-30	0.266697	0.649	0.319	1.09e-25	C4
mt-Nd1	8.06e-30	0.263741	0.993	0.993	1.56e-25	C4
Hnrnpab	9.71e-30	0.355588	0.983	0.853	1.88e-25	C4
Chchd2	1.48e-29	0.370368	0.993	0.968	2.87e-25	C4
Col4a1	1.6e-29	0.452682	0.976	0.861	3.1e-25	C4
Ddx39	2.67e-29	0.280165	0.663	0.327	5.16e-25	C4
Atp5j	2.87e-29	0.285991	0.99	0.907	5.54e-25	C4
Mrpl57	3.47e-29	0.306946	0.887	0.558	6.72e-25	C4
Nudt21	5.08e-29	0.320394	0.931	0.667	9.82e-25	C4
Ndufa5	1.03e-28	0.311999	0.955	0.762	2e-24	C4
Acat1	1.12e-28	0.324047	0.914	0.658	2.17e-24	C4
Ywhah	1.17e-28	0.345415	0.918	0.617	2.27e-24	C4
Pfdn4	1.23e-28	0.313328	0.89	0.644	2.37e-24	C4
2022-09-07	1.55e-28	0.335082	0.969	0.785	3e-24	C4
Cnih1	1.64e-28	0.275764	0.766	0.41	3.18e-24	C4
Mrpl13	2.98e-28	0.290423	0.866	0.528	5.76e-24	C4
Hnrnpk	5.16e-28	0.264465	0.976	0.928	9.98e-24	C4
Vcan	7.58e-28	0.268361	0.44	0.178	1.47e-23	C4
Ssr1	7.99e-28	0.294116	0.849	0.514	1.55e-23	C4
Rpn2	2.3e-27	0.302284	0.938	0.72	4.44e-23	C4
Snrpb	2.93e-27	0.281391	0.973	0.859	5.66e-23	C4
Fabp5	3.13e-27	0.63576	0.9	0.63	6.06e-23	C4
Bub3	3.78e-27	0.391441	0.814	0.535	7.32e-23	C4
Cdk4	4.22e-27	0.319384	0.9	0.617	8.16e-23	C4
Fkbp2	4.36e-27	0.292075	0.818	0.498	8.43e-23	C4
Atp5k	7.72e-27	0.328443	0.942	0.716	1.49e-22	C4
Hist1h1c	7.72e-27	0.844168	0.729	0.436	1.49e-22	C4
Gtf2a2	1.07e-26	0.338166	0.914	0.662	2.06e-22	C4
Slirp	1.25e-26	0.261454	0.766	0.429	2.41e-22	C4
Smarcc1	1.89e-26	0.278909	0.876	0.547	3.66e-22	C4
Snu13	1.9e-26	0.323987	0.969	0.848	3.67e-22	C4
Erg28	2.31e-26	0.255654	0.811	0.461	4.46e-22	C4
Pcbp2	2.36e-26	0.292791	0.997	0.909	4.55e-22	C4
Sec61g	2.66e-26	0.320731	0.986	0.899	5.15e-22	C4
Cox6c	3.08e-26	0.260481	0.997	0.953	5.96e-22	C4
Ppm1g	6.51e-26	0.271736	0.756	0.438	1.26e-21	C4
Rdx	6.56e-26	0.304084	0.979	0.83	1.27e-21	C4
1110004F10Rik	6.68e-26	0.297402	0.979	0.816	1.29e-21	C4
Fxyd6	8.79e-26	0.309261	0.77	0.451	1.7e-21	C4
Gar1	1.15e-25	0.282344	0.818	0.5	2.21e-21	C4
Ube2m	1.44e-25	0.280142	0.928	0.683	2.79e-21	C4
Cnih4	2.45e-25	0.255538	0.904	0.608	4.74e-21	C4
Ctcf	3.22e-25	0.311166	0.849	0.561	6.22e-21	C4
Nedd8	3.85e-25	0.289203	0.973	0.833	7.45e-21	C4
Tpr	7.43e-25	0.286715	0.942	0.734	1.44e-20	C4
Ola1	8.99e-25	0.282524	0.825	0.51	1.74e-20	C4
Tsen34	9.16e-25	0.261183	0.876	0.575	1.77e-20	C4
Smchd1	1.65e-24	0.317844	0.859	0.575	3.19e-20	C4
Mdh1	3.87e-24	0.295912	0.959	0.796	7.49e-20	C4
Ndufc1	3.98e-24	0.320349	0.942	0.71	7.69e-20	C4
Psma5	4.26e-24	0.262426	0.928	0.703	8.25e-20	C4
Sumo3	7.09e-24	0.269881	0.835	0.507	1.37e-19	C4
Trim28	7.44e-24	0.261088	0.838	0.542	1.44e-19	C4
Pdap1	7.6e-24	0.298066	0.969	0.782	1.47e-19	C4
Arl6	8.19e-24	0.253381	0.667	0.356	1.58e-19	C4
Krcc1	1.14e-23	0.299382	0.842	0.557	2.21e-19	C4
Naa20	1.35e-23	0.263765	0.866	0.557	2.6e-19	C4
Maz	1.37e-23	0.268886	0.729	0.419	2.65e-19	C4
Srsf9	1.49e-23	0.299151	0.969	0.786	2.88e-19	C4
Ilf2	2.54e-23	0.268492	0.911	0.65	4.91e-19	C4
Kmt5a	2.98e-23	0.293155	0.852	0.538	5.76e-19	C4
Med21	3.03e-23	0.26286	0.797	0.506	5.85e-19	C4
Tmem167	3.8e-23	0.289538	0.849	0.584	7.35e-19	C4
Col4a2	5.33e-23	0.333735	0.959	0.762	1.03e-18	C4
Denr	6.42e-23	0.278995	0.897	0.615	1.24e-18	C4
Psmb4	8.36e-23	0.294683	0.959	0.883	1.62e-18	C4
Arl6ip1	9.71e-23	0.639812	0.821	0.605	1.88e-18	C4
Hnrnpa1	1.08e-22	0.29085	0.952	0.776	2.09e-18	C4
Ube2e3	1.27e-22	0.266706	0.935	0.707	2.46e-18	C4
Hnrnpul1	1.82e-22	0.263276	0.887	0.584	3.52e-18	C4
Acta2	2.43e-22	0.346127	0.55	0.272	4.71e-18	C4
Lgals1	2.63e-22	0.376704	0.914	0.642	5.08e-18	C4
Ssbp1	2.66e-22	0.274745	0.811	0.531	5.14e-18	C4
Ndufa2	4.46e-22	0.25783	0.979	0.875	8.62e-18	C4
Col14a1	4.47e-22	0.306076	0.948	0.634	8.64e-18	C4
H3f3b	4.97e-22	0.279304	1	0.994	9.62e-18	C4
Phf5a	8.03e-22	0.263808	0.801	0.499	1.55e-17	C4
Wbp11	1.18e-21	0.255074	0.77	0.488	2.28e-17	C4
Eif4a3	1.26e-21	0.262707	0.859	0.593	2.44e-17	C4
Rbbp4	1.85e-21	0.300085	0.842	0.558	3.58e-17	C4
Strap	1.94e-21	0.271853	0.966	0.785	3.75e-17	C4
Sms	2.69e-21	0.331012	0.969	0.801	5.2e-17	C4
Gtf2h5	3.23e-21	0.269376	0.914	0.636	6.25e-17	C4
Atp5h	5.93e-21	0.278131	0.986	0.945	1.15e-16	C4
Ostc	8.45e-21	0.274649	0.931	0.676	1.63e-16	C4
Ube2l3	9.01e-21	0.253525	0.924	0.704	1.74e-16	C4
Kpnb1	1.08e-20	0.25608	0.852	0.575	2.09e-16	C4
Atp5g3	1.34e-20	0.264368	0.969	0.777	2.59e-16	C4
Anp32a	1.54e-20	0.28024	0.928	0.69	2.98e-16	C4
Cox7c	2.67e-20	0.256371	0.966	0.823	5.16e-16	C4
Ndufv2	3.5e-20	0.251039	0.921	0.682	6.77e-16	C4
Atp5o.1	5.05e-20	0.255223	0.959	0.816	9.77e-16	C4
Nolc1	5.35e-20	0.26362	0.773	0.509	1.03e-15	C4
Txnl1	7.01e-20	0.267031	0.952	0.796	1.35e-15	C4
Smarca5	7.51e-20	0.258251	0.952	0.791	1.45e-15	C4
Cct8	1.18e-19	0.252639	0.952	0.812	2.27e-15	C4
H1f0	1.22e-19	0.508898	0.952	0.809	2.36e-15	C4
Snrpd3	1.35e-19	0.265231	0.811	0.544	2.61e-15	C4
Tubb4b	2.28e-19	0.485615	0.845	0.714	4.41e-15	C4
Dynll1	3.21e-19	0.280926	0.997	0.966	6.22e-15	C4
Ndufa11	3.29e-19	0.273751	0.997	0.882	6.36e-15	C4
Atp5j2	7.19e-19	0.260268	0.976	0.902	1.39e-14	C4
Nhp2	8.66e-19	0.268402	0.869	0.592	1.67e-14	C4
Psmc5	1.09e-18	0.259206	0.914	0.705	2.11e-14	C4
Srsf6	1.41e-18	0.252637	0.911	0.682	2.72e-14	C4
Pdcd5	1.98e-18	0.250167	0.959	0.77	3.83e-14	C4
Ppig	2.08e-18	0.255246	0.921	0.712	4.02e-14	C4
Atp5e	3.52e-18	0.260607	0.993	0.945	6.81e-14	C4
Hsp90aa1	3.78e-18	0.267383	1	0.958	7.32e-14	C4
Rsl1d1	4.49e-18	0.250044	0.935	0.721	8.67e-14	C4
Txn1	5.74e-18	0.253852	0.979	0.825	1.11e-13	C4
Eny2	1.47e-17	0.261381	0.938	0.744	2.85e-13	C4
Hist1h2bc	2.23e-17	0.6928	0.698	0.461	4.32e-13	C4
Rnf7	2.92e-17	0.253614	0.979	0.788	5.65e-13	C4
Psma4	3.74e-17	0.251184	0.966	0.836	7.24e-13	C4
Akt1	5.75e-17	0.253533	0.883	0.648	1.11e-12	C4
Mrps6	6.04e-17	0.262815	0.794	0.504	1.17e-12	C4
Ptgs2	2.34e-16	0.393519	0.629	0.387	4.52e-12	C4
Tubb6	2.17e-15	0.317221	0.615	0.385	4.2e-11	C4
Sostdc1	7.52e-14	0.253153	0.622	0.371	1.45e-09	C4
Slc25a4	1.09e-13	0.255866	0.962	0.849	2.1e-09	C4
Cyr61	4.11e-12	0.25904	0.825	0.59	7.95e-08	C4
Spata7	7.19e-12	0.250578	0.485	0.289	1.39e-07	C4
Fgf5	1.18e-11	0.268273	0.735	0.553	2.28e-07	C4
Ptms	1.66e-11	0.308808	0.99	0.92	3.21e-07	C4
Ckb	3.8e-11	0.299147	0.928	0.757	7.36e-07	C4
Tagln	4.54e-09	0.300737	0.54	0.363	8.78e-05	C4
Zfp750	4.03e-275	0.829255	0.55	0.025	7.79e-271	C5
Krt79	5.43e-237	3.24765	0.813	0.117	1.05e-232	C5
Atp6v0a4	4.76e-210	0.607275	0.378	0.013	9.2e-206	C5
Rhov	1.05e-207	0.705585	0.518	0.036	2.03e-203	C5
Fam89a	2.84e-203	0.478564	0.291	0.005	5.48e-199	C5
Ovol1	5.32e-162	0.796579	0.518	0.052	1.03e-157	C5
Pkp1	2.1e-159	1.09852	0.849	0.207	4.07e-155	C5
Nectin4	2.49e-147	0.873516	0.745	0.149	4.83e-143	C5
Krt75	1.79e-144	1.27103	0.474	0.05	3.46e-140	C5
Tmcc3	4.38e-129	0.850237	0.661	0.129	8.48e-125	C5
Psapl1	1.32e-128	0.675873	0.482	0.06	2.56e-124	C5
Krt6a	2.2e-119	1.95542	0.303	0.021	4.25e-115	C5
Cldn4	4.19e-119	1.05845	0.406	0.043	8.1e-115	C5
Dclk1	4.39e-103	0.467457	0.347	0.036	8.49e-99	C5
Perp	3.93e-102	1.14453	1	0.935	7.6e-98	C5
Epcam	2.9e-98	1.36674	0.988	0.771	5.61e-94	C5
Rarres1	1.28e-94	0.496149	0.251	0.018	2.47e-90	C5
Grhl1	1.96e-94	0.695728	0.733	0.223	3.8e-90	C5
Lgals3	3.48e-92	1.07882	0.546	0.115	6.72e-88	C5
Gpc6	7.49e-92	0.46731	0.375	0.049	1.45e-87	C5
Metrnl	1.54e-91	0.703213	0.55	0.115	2.98e-87	C5
Sbsn	2.07e-91	1.3189	0.833	0.366	4e-87	C5
Hopx	7.86e-91	1.07314	0.614	0.156	1.52e-86	C5
Kif26a	9.16e-91	0.349485	0.271	0.023	1.77e-86	C5
Sulf2	1.85e-88	0.28689	0.275	0.025	3.57e-84	C5
Trim29	1.52e-86	0.843547	0.992	0.862	2.94e-82	C5
Smagp	5.21e-86	0.47913	0.426	0.069	1.01e-81	C5
Anxa8	1.58e-84	1.44801	0.689	0.23	3.05e-80	C5
Gsn	5.84e-83	1.18494	0.964	0.741	1.13e-78	C5
Lgals7	5.07e-79	1.08717	1	0.97	9.81e-75	C5
Bbox1	4.92e-78	0.918543	0.749	0.298	9.51e-74	C5
Gsdma	1.47e-77	0.551629	0.41	0.072	2.84e-73	C5
BC016579	4.61e-72	0.372522	0.363	0.059	8.92e-68	C5
S100a14	1.46e-69	0.897405	0.956	0.73	2.82e-65	C5
Angptl2	9.36e-69	0.475363	0.478	0.11	1.81e-64	C5
Ccl27a	3.34e-68	1.49325	0.574	0.171	6.45e-64	C5
Jup	5.36e-66	0.787383	0.932	0.672	1.04e-61	C5
Krt17	7.14e-66	0.709923	1	0.987	1.38e-61	C5
Lypd3	2.41e-62	0.826379	0.948	0.706	4.67e-58	C5
Nfe2l3	3.1e-61	0.537303	0.51	0.142	6e-57	C5
Casz1	2.76e-60	0.738046	0.912	0.611	5.33e-56	C5
Gjb2	4.86e-58	1.00782	0.876	0.499	9.41e-54	C5
Defb6	9.4e-58	1.42351	0.251	0.034	1.82e-53	C5
Dusp10	1.46e-57	0.778392	0.725	0.329	2.82e-53	C5
Rab25	1.57e-57	0.621789	0.773	0.378	3.05e-53	C5
Cdkn1a	3.18e-56	0.854091	0.908	0.589	6.14e-52	C5
Car12	1.88e-55	0.627389	0.514	0.161	3.63e-51	C5
Atp6v1e1	4.05e-55	0.79364	0.896	0.625	7.83e-51	C5
Tmsb4x	4.9e-55	0.828992	0.984	0.966	9.48e-51	C5
S100a11	9.83e-54	0.791902	0.964	0.881	1.9e-49	C5
Dsg3	7.01e-53	0.345057	0.386	0.087	1.36e-48	C5
Crip2	3.37e-51	0.63304	0.972	0.797	6.52e-47	C5
H2-D1	6.98e-50	0.871535	0.972	0.751	1.35e-45	C5
Reep5	7.18e-50	0.552317	0.996	0.954	1.39e-45	C5
Krt14	3.28e-49	0.804504	0.976	0.964	6.34e-45	C5
Plekhg3	3.83e-49	0.295211	0.351	0.079	7.41e-45	C5
H2-K1	4.85e-49	0.92699	0.968	0.766	9.39e-45	C5
Pcdh1	1.02e-47	0.369017	0.375	0.091	1.98e-43	C5
Sfn	1.03e-47	0.700745	0.992	0.936	2e-43	C5
Igsf8	1.29e-47	0.617111	0.845	0.557	2.5e-43	C5
Tacstd2	7.63e-47	1.08745	0.697	0.321	1.47e-42	C5
Dsg1a	8.44e-47	0.707626	0.677	0.336	1.63e-42	C5
Plin2	1.12e-45	0.565121	0.546	0.211	2.16e-41	C5
S100a16	1.62e-45	0.689163	0.916	0.799	3.14e-41	C5
Klf5	2.14e-45	0.657819	0.789	0.388	4.14e-41	C5
Lad1	2.2e-45	0.41231	0.47	0.151	4.26e-41	C5
Atp6v0e	4.16e-45	0.549837	0.952	0.807	8.04e-41	C5
Pinlyp	4.18e-45	0.937939	0.275	0.053	8.09e-41	C5
Sult2b1	2.86e-44	0.337137	0.263	0.05	5.52e-40	C5
Adgrl2	6.47e-44	0.573374	0.673	0.321	1.25e-39	C5
Ocln	8.79e-44	0.387751	0.482	0.157	1.7e-39	C5
Sema6a	1.02e-43	0.470611	0.546	0.201	1.97e-39	C5
Pdzrn3	3.2e-43	0.723114	0.594	0.273	6.18e-39	C5
Atp6v1g1	8.08e-43	0.509308	0.948	0.831	1.56e-38	C5
Sdc1	8.54e-43	0.767629	0.964	0.885	1.65e-38	C5
Myo1b	9.63e-43	0.537858	0.625	0.29	1.86e-38	C5
Myof	3.76e-42	0.410999	0.454	0.147	7.27e-38	C5
Myh14	4.46e-42	0.437108	0.558	0.218	8.63e-38	C5
Lap3	4.86e-41	0.790447	0.956	0.892	9.39e-37	C5
Prss12	1.19e-40	0.549601	0.689	0.353	2.31e-36	C5
Idh1	1.97e-40	0.666764	0.841	0.607	3.81e-36	C5
Apoc1	3.23e-40	0.787205	0.857	0.563	6.24e-36	C5
Notch1	1.11e-39	0.683067	0.713	0.422	2.15e-35	C5
Fam84a	1.6e-39	0.646721	0.554	0.223	3.1e-35	C5
Mgst1	1.72e-39	0.876287	0.721	0.372	3.33e-35	C5
Spint2	4.05e-39	0.466752	0.964	0.87	7.83e-35	C5
Osbpl3	6.62e-39	0.397768	0.39	0.115	1.28e-34	C5
Camsap3	8.98e-39	0.301151	0.375	0.105	1.74e-34	C5
Fam167a	1.2e-37	0.363457	0.343	0.093	2.31e-33	C5
Ppfibp2	4.13e-37	0.3861	0.398	0.125	7.99e-33	C5
Rhou	8.19e-37	0.472714	0.582	0.255	1.58e-32	C5
Dmkn	1.31e-36	1.12222	0.677	0.377	2.54e-32	C5
Actg1	1.74e-36	0.489392	1	0.992	3.36e-32	C5
Fam129b	7.72e-36	0.438305	0.494	0.203	1.49e-31	C5
Pnrc1	2.46e-35	0.557581	0.996	0.936	4.76e-31	C5
Tm4sf1	5.92e-35	1.01558	0.737	0.454	1.14e-30	C5
Mfge8	2.47e-34	0.6563	0.817	0.594	4.78e-30	C5
Crb3	4.25e-34	0.383218	0.438	0.16	8.22e-30	C5
Klc3	5.64e-34	0.488215	0.797	0.534	1.09e-29	C5
Ctsf	9.41e-34	0.562508	0.769	0.526	1.82e-29	C5
Dhcr24	1.11e-33	0.459177	0.502	0.217	2.14e-29	C5
Dsp	1.49e-33	0.580566	0.809	0.564	2.89e-29	C5
Gdpd1	2.55e-33	0.359969	0.355	0.111	4.92e-29	C5
Cd109	2.67e-33	0.585122	0.721	0.44	5.16e-29	C5
Foxp1	2.9e-33	0.574889	0.817	0.601	5.62e-29	C5
Gpx4	3.08e-33	0.589638	0.924	0.807	5.96e-29	C5
Serpinb5	3.53e-33	0.537784	0.932	0.776	6.83e-29	C5
Mbp	5.58e-33	0.284454	0.339	0.098	1.08e-28	C5
H2-Q7	9.2e-33	0.707299	0.566	0.265	1.78e-28	C5
Arg2	1.75e-32	0.460348	0.355	0.11	3.39e-28	C5
Scin	2.01e-32	0.418761	0.398	0.141	3.89e-28	C5
Cdr2	6.64e-32	0.577547	0.458	0.189	1.28e-27	C5
Pof1b	1.75e-31	0.450588	0.562	0.266	3.39e-27	C5
Ppp1cb	8.57e-31	0.463692	0.928	0.845	1.66e-26	C5
Abhd2	3.12e-30	0.472865	0.622	0.333	6.02e-26	C5
Slc40a1	4.18e-30	0.387689	0.283	0.079	8.08e-26	C5
Efhd2	7.05e-30	0.625698	0.558	0.284	1.36e-25	C5
Slc43a2	7.92e-30	0.42284	0.458	0.19	1.53e-25	C5
Cxcl16	7.21e-29	0.414128	0.422	0.164	1.39e-24	C5
Atox1	9.16e-29	0.422531	0.98	0.915	1.77e-24	C5
Cstb	4.88e-28	1.13949	0.769	0.627	9.43e-24	C5
Sptbn2	7.73e-28	0.306039	0.422	0.167	1.49e-23	C5
Insig2	8.55e-28	0.495617	0.817	0.578	1.65e-23	C5
Plet1	2.1e-27	0.684723	0.936	0.83	4.07e-23	C5
Ggct	3.25e-27	0.512119	0.669	0.399	6.28e-23	C5
Ppl	3.59e-27	0.448291	0.594	0.315	6.95e-23	C5
Zfp703	4.7e-27	0.487406	0.825	0.605	9.09e-23	C5
Apoe	6.62e-27	0.58536	0.984	0.99	1.28e-22	C5
Tle1	1.93e-26	0.37359	0.57	0.275	3.74e-22	C5
Rtkn	2.09e-26	0.32528	0.434	0.182	4.03e-22	C5
Afdn	2.54e-26	0.519761	0.833	0.656	4.91e-22	C5
Chmp4c	2.57e-26	0.418495	0.57	0.3	4.96e-22	C5
Tmem40	3.1e-26	0.288588	0.283	0.085	6e-22	C5
Fbxo32	3.27e-26	0.385697	0.263	0.076	6.32e-22	C5
Dsc3	4.07e-26	0.439438	0.908	0.775	7.86e-22	C5
Slc39a8	4.31e-26	0.68818	0.809	0.62	8.33e-22	C5
Inhbb	4.87e-26	0.398731	0.633	0.339	9.41e-22	C5
Muc15	1.01e-25	0.279405	0.347	0.123	1.96e-21	C5
Iffo2	1.01e-25	0.47073	0.88	0.65	1.96e-21	C5
Ckmt1	1.05e-25	0.44419	0.673	0.413	2.03e-21	C5
Fam160a1	1.33e-25	0.296213	0.418	0.172	2.56e-21	C5
Psmb8	1.5e-25	0.370995	0.594	0.316	2.89e-21	C5
Rtn4	2.57e-25	0.391273	0.968	0.85	4.97e-21	C5
Krt16	2.76e-25	0.988703	0.53	0.274	5.34e-21	C5
Nectin3	3.7e-25	0.60556	0.625	0.384	7.16e-21	C5
Calml3	8.93e-25	0.433303	0.498	0.233	1.73e-20	C5
Selenop	1e-24	0.600641	0.873	0.827	1.94e-20	C5
Btg1	1.24e-24	0.401587	0.912	0.819	2.41e-20	C5
S100a6	1.35e-24	0.770367	0.984	0.968	2.61e-20	C5
Fam43a	1.79e-24	0.334863	0.39	0.153	3.46e-20	C5
H2afj	5.26e-24	0.414306	0.876	0.746	1.02e-19	C5
Atp13a2	6.21e-24	0.36744	0.462	0.219	1.2e-19	C5
Cdc42	9.28e-24	0.326985	0.936	0.858	1.79e-19	C5
Sox9	1.69e-23	0.445913	0.98	0.89	3.26e-19	C5
Nebl	2.9e-23	0.294889	0.347	0.133	5.61e-19	C5
H2-Q6	3.13e-23	0.422514	0.482	0.224	6.06e-19	C5
Ly6d	3.24e-23	0.739575	0.737	0.446	6.27e-19	C5
Clic1	6.04e-23	0.404672	0.869	0.709	1.17e-18	C5
Ptprf	1.29e-22	0.394035	0.924	0.817	2.49e-18	C5
Barx2	1.38e-22	0.398076	0.92	0.787	2.67e-18	C5
Gas2l1	1.83e-22	0.271662	0.39	0.164	3.55e-18	C5
Pafah1b1	1.92e-22	0.369208	0.896	0.764	3.71e-18	C5
Arf1	2.24e-22	0.305735	0.952	0.903	4.34e-18	C5
Slco2a1	2.81e-22	0.367631	0.295	0.103	5.43e-18	C5
Bok	4.55e-22	0.514942	0.709	0.495	8.81e-18	C5
Foxc1	1.38e-21	0.402276	0.486	0.241	2.67e-17	C5
Fxyd3	1.44e-21	0.360352	0.992	0.96	2.79e-17	C5
Slc4a4	1.65e-21	0.331954	0.311	0.116	3.19e-17	C5
Gjb6	2.25e-21	0.49074	0.653	0.408	4.35e-17	C5
Fkbp1a	3.53e-21	0.33267	0.928	0.849	6.83e-17	C5
Eva1a	3.87e-21	0.355774	0.697	0.474	7.48e-17	C5
Ctsh	4.06e-21	0.3975	0.331	0.131	7.85e-17	C5
Urah	1.03e-20	0.47267	0.9	0.737	1.99e-16	C5
B2m	1.1e-20	0.603761	0.94	0.868	2.13e-16	C5
Tapbp	1.22e-20	0.430312	0.693	0.472	2.36e-16	C5
Fzd5	1.31e-20	0.360377	0.39	0.176	2.54e-16	C5
Actn4	2.25e-20	0.346962	0.96	0.874	4.35e-16	C5
Pycard	2.41e-20	0.529133	0.717	0.538	4.66e-16	C5
Stard10	2.85e-20	0.349985	0.606	0.366	5.52e-16	C5
Ppp2ca	3.01e-20	0.281399	0.944	0.835	5.82e-16	C5
Akirin1	3.13e-20	0.394495	0.785	0.602	6.04e-16	C5
Mgat5	3.22e-20	0.298257	0.434	0.211	6.23e-16	C5
Fam234a	3.62e-20	0.348583	0.574	0.341	7e-16	C5
Glo1	5.64e-20	0.364311	0.737	0.522	1.09e-15	C5
Ly6k	1.02e-19	0.370078	0.622	0.352	1.97e-15	C5
Irx3	1.09e-19	0.302198	0.378	0.167	2.12e-15	C5
Ppfia1	1.23e-19	0.349107	0.649	0.419	2.37e-15	C5
Fam210b	1.39e-19	0.344981	0.586	0.348	2.68e-15	C5
Khdrbs3	1.39e-19	0.45179	0.558	0.319	2.7e-15	C5
Efnb2	1.75e-19	0.458957	0.709	0.495	3.38e-15	C5
Prss22	1.86e-19	0.72443	0.562	0.329	3.6e-15	C5
Sgms2	1.89e-19	0.315605	0.458	0.226	3.65e-15	C5
Polb	1.9e-19	0.394907	0.757	0.553	3.68e-15	C5
Gabarap	1.91e-19	0.3297	0.896	0.866	3.69e-15	C5
Grpel2	2.09e-19	0.340034	0.534	0.305	4.05e-15	C5
Rnh1	2.32e-19	0.351822	0.781	0.627	4.49e-15	C5
Actb	2.42e-19	0.367856	1	0.992	4.68e-15	C5
Tjp2	2.77e-19	0.349991	0.641	0.413	5.35e-15	C5
St3gal5	2.88e-19	0.355224	0.343	0.15	5.56e-15	C5
Prdx1	3.14e-19	0.3214	0.98	0.916	6.07e-15	C5
Ubald2	3.53e-19	0.405035	0.777	0.639	6.83e-15	C5
Krt5	3.93e-19	0.349359	0.988	0.944	7.6e-15	C5
Sdk2	5.74e-19	0.314736	0.41	0.197	1.11e-14	C5
Cecr2	8.38e-19	0.281397	0.486	0.247	1.62e-14	C5
Celsr2	8.9e-19	0.350799	0.721	0.528	1.72e-14	C5
Erbb3	1.18e-18	0.256875	0.371	0.166	2.28e-14	C5
Mfsd6	1.51e-18	0.324874	0.594	0.367	2.92e-14	C5
Pkp3	1.69e-18	0.306582	0.825	0.653	3.27e-14	C5
Hspb8	1.73e-18	0.328619	0.474	0.247	3.34e-14	C5
Tmbim6	2e-18	0.264507	0.948	0.897	3.87e-14	C5
Ahnak2	2.18e-18	0.357094	0.789	0.599	4.21e-14	C5
Ide	2.48e-18	0.40222	0.55	0.333	4.8e-14	C5
Macf1	2.62e-18	0.406707	0.705	0.54	5.07e-14	C5
Bag1	2.64e-18	0.322007	0.817	0.68	5.11e-14	C5
Tgfa	4.44e-18	0.252497	0.263	0.095	8.59e-14	C5
St14	4.78e-18	0.287912	0.45	0.234	9.24e-14	C5
Pfkp	5.01e-18	0.388602	0.526	0.321	9.68e-14	C5
Clu	1.22e-17	0.660619	0.59	0.388	2.35e-13	C5
Bcl11a	1.28e-17	0.374166	0.602	0.385	2.48e-13	C5
4930402H24Rik	1.35e-17	0.275811	0.41	0.202	2.62e-13	C5
Plekha1	1.53e-17	0.317169	0.59	0.39	2.95e-13	C5
Tfap2a	2.6e-17	0.334426	0.709	0.491	5.02e-13	C5
Rbp1	2.64e-17	0.680408	0.538	0.335	5.1e-13	C5
Ssfa2	2.65e-17	0.377446	0.478	0.275	5.13e-13	C5
Tap1	2.69e-17	0.338188	0.645	0.438	5.21e-13	C5
Tmem45a	2.99e-17	0.462702	0.331	0.148	5.79e-13	C5
Ddah2	3.92e-17	0.301836	0.486	0.275	7.59e-13	C5
Neat1	4.3e-17	0.311637	0.988	0.956	8.33e-13	C5
Tagln2	6.06e-17	0.444178	0.869	0.823	1.17e-12	C5
Dusp7	6.86e-17	0.40463	0.681	0.494	1.33e-12	C5
Samd5	7.07e-17	0.294526	0.323	0.143	1.37e-12	C5
Efna3	1.23e-16	0.428102	0.538	0.328	2.38e-12	C5
Arpc5	1.25e-16	0.336185	0.797	0.657	2.42e-12	C5
Eno1	1.4e-16	0.447846	0.809	0.725	2.7e-12	C5
Aplp2	1.46e-16	0.292958	0.96	0.926	2.82e-12	C5
Anxa4	1.72e-16	0.295237	0.582	0.367	3.32e-12	C5
Ddr1	1.91e-16	0.293925	0.729	0.553	3.7e-12	C5
Rab15	2.09e-16	0.293772	0.295	0.125	4.04e-12	C5
Galt	2.33e-16	0.310907	0.482	0.274	4.5e-12	C5
Irf6	2.33e-16	0.39986	0.721	0.554	4.5e-12	C5
Hspa2	3.09e-16	0.334562	0.402	0.205	5.98e-12	C5
Hr	3.51e-16	0.284223	0.733	0.546	6.79e-12	C5
H2-T23	4.41e-16	0.255511	0.55	0.317	8.53e-12	C5
Acot1	4.9e-16	0.45744	0.641	0.468	9.48e-12	C5
Psmb6	5.53e-16	0.288795	0.865	0.746	1.07e-11	C5
Wdr1	5.68e-16	0.327874	0.765	0.621	1.1e-11	C5
Tmem59	5.71e-16	0.306542	0.948	0.874	1.1e-11	C5
Ralb	8.17e-16	0.28702	0.554	0.346	1.58e-11	C5
Gnai1	8.28e-16	0.303976	0.319	0.144	1.6e-11	C5
Kctd11	9.66e-16	0.330186	0.422	0.219	1.87e-11	C5
Kdm6b	1.05e-15	0.323697	0.873	0.717	2.03e-11	C5
Fam83g	1.12e-15	0.375231	0.57	0.37	2.17e-11	C5
Col9a3	1.25e-15	0.253663	0.287	0.12	2.41e-11	C5
Pla2g7	1.26e-15	0.49416	0.797	0.714	2.43e-11	C5
Fdft1	1.52e-15	0.320738	0.57	0.356	2.93e-11	C5
Ptbp3	2.07e-15	0.289475	0.813	0.656	3.99e-11	C5
Ifi27	2.08e-15	0.302271	0.681	0.522	4.03e-11	C5
Sh3bgrl3	2.17e-15	0.387193	0.653	0.459	4.2e-11	C5
H2-Q4	2.48e-15	0.377274	0.582	0.373	4.8e-11	C5
Uqcc2	4.2e-15	0.369561	0.749	0.614	8.13e-11	C5
Cap1	5.05e-15	0.306779	0.737	0.551	9.77e-11	C5
Slco3a1	6.35e-15	0.37864	0.761	0.606	1.23e-10	C5
C1galt1	6.84e-15	0.296831	0.522	0.324	1.32e-10	C5
Fdps	1.82e-14	0.458955	0.59	0.399	3.52e-10	C5
Sun2	2e-14	0.293169	0.61	0.417	3.87e-10	C5
Retreg1	2.06e-14	0.322679	0.618	0.436	3.98e-10	C5
Nhs	2.09e-14	0.267288	0.303	0.137	4.04e-10	C5
Cacna2d2	2.62e-14	0.37211	0.39	0.204	5.06e-10	C5
Actn1	2.99e-14	0.397992	0.841	0.783	5.78e-10	C5
Ndrg1	4e-14	0.312818	0.817	0.629	7.73e-10	C5
Zfand5	4.34e-14	0.289186	0.956	0.903	8.4e-10	C5
Gnb1	4.42e-14	0.28449	0.876	0.789	8.55e-10	C5
Anxa1	4.46e-14	0.573553	0.845	0.754	8.63e-10	C5
Arpc1b	4.54e-14	0.422456	0.908	0.854	8.77e-10	C5
Stx8	4.91e-14	0.260041	0.546	0.345	9.49e-10	C5
Sgms1	5.84e-14	0.265553	0.51	0.313	1.13e-09	C5
Myo18a	6.29e-14	0.276011	0.418	0.241	1.22e-09	C5
1110008P14Rik	6.46e-14	0.279831	0.442	0.259	1.25e-09	C5
Csnk2b	6.58e-14	0.25998	0.737	0.594	1.27e-09	C5
Esrp1	7.2e-14	0.280994	0.586	0.394	1.39e-09	C5
Sgpp1	7.29e-14	0.301294	0.606	0.426	1.41e-09	C5
Rnf11	8.63e-14	0.301007	0.789	0.657	1.67e-09	C5
Pum1	9.18e-14	0.298676	0.761	0.61	1.78e-09	C5
Npc1	9.85e-14	0.287324	0.566	0.386	1.9e-09	C5
Stim1	9.95e-14	0.30574	0.677	0.497	1.92e-09	C5
Cdh1	1.42e-13	0.28558	0.857	0.764	2.74e-09	C5
Tuba4a	1.64e-13	0.317678	0.817	0.713	3.18e-09	C5
Ube2b	1.72e-13	0.269845	0.944	0.846	3.33e-09	C5
Ltbp1	1.88e-13	0.275712	0.315	0.154	3.63e-09	C5
Klf4	2.32e-13	0.396533	0.876	0.79	4.49e-09	C5
Tacc2	2.33e-13	0.292904	0.665	0.499	4.5e-09	C5
Cnn3	2.43e-13	0.323561	0.641	0.464	4.69e-09	C5
Man2a1	3.02e-13	0.285603	0.574	0.393	5.84e-09	C5
Capns1	3.7e-13	0.308954	0.817	0.728	7.16e-09	C5
Eif6	4.18e-13	0.372791	0.825	0.718	8.08e-09	C5
Syf2	4.68e-13	0.25024	0.741	0.586	9.05e-09	C5
Pon2	5.35e-13	0.304219	0.745	0.591	1.04e-08	C5
Mapk3	6.19e-13	0.316324	0.689	0.547	1.2e-08	C5
Sdhb	6.21e-13	0.28648	0.697	0.521	1.2e-08	C5
Aig1	7.12e-13	0.269776	0.498	0.313	1.38e-08	C5
Hip1r	7.82e-13	0.263675	0.49	0.302	1.51e-08	C5
Ppp3ca	8.12e-13	0.264512	0.873	0.816	1.57e-08	C5
Gch1	8.17e-13	0.295565	0.375	0.206	1.58e-08	C5
Sigmar1	9.26e-13	0.27762	0.406	0.234	1.79e-08	C5
Adgrl3	1.02e-12	0.317382	0.43	0.255	1.97e-08	C5
Sat1	1.12e-12	0.287286	0.506	0.307	2.16e-08	C5
Ywhaq	1.13e-12	0.263424	0.92	0.861	2.19e-08	C5
Snhg11	1.14e-12	0.27212	0.406	0.228	2.2e-08	C5
Lgr4	1.21e-12	0.352175	0.857	0.813	2.35e-08	C5
Pitpna	1.65e-12	0.252807	0.681	0.518	3.19e-08	C5
C1qtnf12	1.71e-12	0.393754	0.645	0.495	3.31e-08	C5
Tbc1d10a	1.8e-12	0.349998	0.781	0.653	3.49e-08	C5
Papss1	2.74e-12	0.294464	0.781	0.632	5.3e-08	C5
Nectin2	2.97e-12	0.274904	0.661	0.478	5.74e-08	C5
Clic4	3.57e-12	0.274275	0.884	0.759	6.91e-08	C5
S100a1	3.77e-12	0.284305	0.586	0.419	7.29e-08	C5
Tpm4	4.11e-12	0.260735	0.884	0.808	7.95e-08	C5
Myl6	4.53e-12	0.29123	0.98	0.953	8.76e-08	C5
Azin1	4.71e-12	0.592527	0.849	0.779	9.11e-08	C5
Cst3	5.9e-12	0.263818	0.98	0.978	1.14e-07	C5
Gltp	6.3e-12	0.353118	0.41	0.243	1.22e-07	C5
Tgif1	7.1e-12	0.277199	0.876	0.773	1.37e-07	C5
Svil	9.39e-12	0.27346	0.478	0.312	1.82e-07	C5
Cd44	1.06e-11	0.296282	0.908	0.884	2.05e-07	C5
Lrrfip1	1.07e-11	0.28506	0.653	0.486	2.06e-07	C5
Acaa2	1.13e-11	0.361036	0.713	0.599	2.18e-07	C5
Tubb4b	1.21e-11	0.319535	0.825	0.717	2.33e-07	C5
Ndfip2	1.32e-11	0.274398	0.725	0.598	2.55e-07	C5
Rora	1.34e-11	0.257928	0.574	0.38	2.58e-07	C5
Atp6v0b	1.4e-11	0.331607	0.737	0.62	2.7e-07	C5
Pim3	1.54e-11	0.282357	0.916	0.825	2.98e-07	C5
Fam104a	1.65e-11	0.251988	0.789	0.678	3.19e-07	C5
Tuba1a	1.84e-11	0.363876	0.749	0.651	3.56e-07	C5
Vps37b	1.9e-11	0.318589	0.677	0.537	3.68e-07	C5
Nrarp	2e-11	0.261406	0.41	0.245	3.87e-07	C5
Csrp1	2.61e-11	0.433337	0.845	0.741	5.05e-07	C5
Cyp51	3.22e-11	0.371134	0.625	0.461	6.22e-07	C5
Itpkc	3.69e-11	0.34431	0.817	0.678	7.13e-07	C5
Efna1	4.26e-11	0.3861	0.729	0.646	8.23e-07	C5
Npnt	4.27e-11	0.272356	0.355	0.195	8.26e-07	C5
Ctsd	4.37e-11	0.481069	0.833	0.776	8.46e-07	C5
Pak3	4.51e-11	0.283638	0.327	0.179	8.72e-07	C5
Adgrg1	4.84e-11	0.306872	0.725	0.64	9.36e-07	C5
Rad23b	4.94e-11	0.265037	0.721	0.604	9.55e-07	C5
Pou3f1	5.25e-11	0.435835	0.562	0.401	1.01e-06	C5
Cd24a	6.15e-11	0.417625	0.773	0.717	1.19e-06	C5
Noct	6.24e-11	0.338905	0.785	0.648	1.21e-06	C5
Dstn	6.83e-11	0.253763	0.98	0.92	1.32e-06	C5
Mtch1	7.02e-11	0.260739	0.809	0.686	1.36e-06	C5
Prdx5	1.38e-10	0.263578	0.888	0.843	2.67e-06	C5
Smad1	1.92e-10	0.255993	0.657	0.497	3.72e-06	C5
Plekhf2	2.21e-10	0.276231	0.625	0.454	4.28e-06	C5
Cast	2.34e-10	0.284235	0.586	0.429	4.53e-06	C5
Cyb5r3	3.44e-10	0.281598	0.665	0.565	6.66e-06	C5
Vgll4	3.67e-10	0.302205	0.757	0.651	7.1e-06	C5
Rnf19b	3.7e-10	0.308037	0.522	0.354	7.16e-06	C5
Hilpda	4.54e-10	0.410061	0.514	0.398	8.78e-06	C5
Ank	4.91e-10	0.28852	0.681	0.523	9.51e-06	C5
Cmtm8	4.92e-10	0.252938	0.777	0.646	9.52e-06	C5
Ebf1	5.81e-10	0.265932	0.259	0.124	1.12e-05	C5
Osbpl9	6.05e-10	0.250601	0.558	0.402	1.17e-05	C5
Fryl	6.09e-10	0.251383	0.629	0.494	1.18e-05	C5
Tpm2	7.99e-10	0.568514	0.534	0.416	1.54e-05	C5
Cgnl1	1.37e-09	0.293868	0.45	0.294	2.64e-05	C5
Pmepa1	1.96e-09	0.306235	0.908	0.886	3.79e-05	C5
Anxa2	2.08e-09	0.313315	0.94	0.907	4.02e-05	C5
Capns2	3.65e-09	0.262611	0.299	0.164	7.07e-05	C5
Calm1	4.42e-09	0.302254	0.944	0.924	8.55e-05	C5
Tspo	4.89e-09	0.301496	0.769	0.706	9.45e-05	C5
Tnfrsf12a	5.08e-09	0.280638	0.857	0.762	9.82e-05	C5
Ece1	5.34e-09	0.28106	0.693	0.607	0.000103318	C5
Avpi1	7.86e-09	0.25355	0.586	0.445	0.000152065	C5
Hadh	9.27e-09	0.275433	0.598	0.449	0.000179314	C5
Scd1	1.09e-08	0.256614	0.462	0.322	0.000210755	C5
Igsf3	1.1e-08	0.28461	0.749	0.649	0.000213105	C5
Idi1	2.55e-08	0.25806	0.438	0.287	0.000493272	C5
Scarb2	2.96e-08	0.254201	0.649	0.532	0.000571945	C5
H2-T22	8.1e-08	0.301516	0.458	0.322	0.00156556	C5
Asprv1	1.25e-07	1.08926	0.323	0.199	0.00241907	C5
Gstm5	1.94e-07	0.272301	0.884	0.844	0.00375783	C5
Qsox1	3.99e-07	0.296875	0.526	0.403	0.00771401	C5
Crip1	4.02e-07	0.287313	0.861	0.869	0.00777666	C5
Dap	4.62e-07	0.261672	0.402	0.29	0.00892869	C5
Cables1	4.65e-07	0.283704	0.422	0.301	0.00899477	C5
Enpp1	2.09e-06	0.262674	0.578	0.483	0.0404062	C5
Slc30a1	8.1e-06	0.407787	0.586	0.499	0.15664	C5
Krt15	2.51e-05	0.720987	0.789	0.833	0.48477	C5
Ltbp4	3.03e-05	0.271521	0.677	0.623	0.586344	C5
Acpp	4.82e-05	0.505537	0.418	0.339	0.932351	C5
Odc1	0.000262151	0.436451	0.49	0.622	1	C5
Hbegf	0.000391582	0.466792	0.526	0.437	1	C5
Krt10	0.000876677	0.272299	0.434	0.362	1	C5
Zbtb20	0.00131469	0.314509	0.745	0.751	1	C5
Capg	0.00497371	0.385563	0.725	0.742	1	C5
Dusp1	0.00578328	0.285774	0.701	0.663	1	C5
H19	9.51e-18	0.291305	0.602	0.302	1.84e-13	C6
Sostdc1	1.56e-16	0.272698	0.686	0.37	3.02e-12	C6
Alcam	2.05e-15	0.25832	0.996	0.858	3.96e-11	C6
Hspa1a	6.93e-13	0.269269	0.958	0.752	1.34e-08	C6
Csf3	1.76e-10	0.257555	0.347	0.178	3.41e-06	C6
Olfml3	2.3e-165	0.758908	0.467	0.021	4.44e-161	C7
Tmem119	4.58e-164	0.648949	0.426	0.016	8.85e-160	C7
Zeb1	9.58e-158	0.369885	0.295	0.006	1.85e-153	C7
Synm	7.48e-115	0.901599	0.574	0.056	1.45e-110	C7
Mxra8	9.27e-113	0.607544	0.508	0.042	1.79e-108	C7
Fam20a	2.46e-104	0.388844	0.27	0.01	4.76e-100	C7
S100a4	7.12e-104	1.34183	0.508	0.048	1.38e-99	C7
Htra1	2.43e-101	1.07095	0.664	0.09	4.71e-97	C7
Snai1	2.22e-99	0.318751	0.303	0.014	4.29e-95	C7
Fxyd5	7.78e-99	0.791215	0.352	0.022	1.5e-94	C7
Gpx3	3.63e-97	0.797836	0.344	0.021	7.02e-93	C7
Emilin1	1.08e-93	0.370066	0.287	0.014	2.08e-89	C7
Nrp1	7.56e-93	1.24234	0.615	0.084	1.46e-88	C7
Pdgfra	1.6e-87	0.502456	0.262	0.012	3.1e-83	C7
Serpine2	3.33e-81	1.26784	0.311	0.021	6.44e-77	C7
Ltbp2	8.53e-78	0.769844	0.369	0.033	1.65e-73	C7
Spp1	4.99e-74	3.96912	0.525	0.079	9.66e-70	C7
Serping1	1.1e-68	0.842474	0.516	0.077	2.13e-64	C7
Sphk1	6.68e-67	0.47591	0.369	0.038	1.29e-62	C7
Prelp	1.25e-65	0.471646	0.377	0.041	2.42e-61	C7
Tspan4	2.58e-64	0.966739	0.721	0.174	4.99e-60	C7
Colec12	1.95e-61	1.04084	0.672	0.161	3.78e-57	C7
Pcolce	5.46e-60	0.810257	0.566	0.11	1.06e-55	C7
Lum	3e-58	1.51119	0.549	0.107	5.8e-54	C7
Zcchc24	3.99e-57	0.494339	0.352	0.04	7.72e-53	C7
Thy1	5.25e-57	1.46334	0.943	0.427	1.02e-52	C7
Jam3	1.13e-56	0.330012	0.328	0.035	2.19e-52	C7
Vim	3.54e-56	1.67251	0.738	0.251	6.85e-52	C7
Lama2	1.93e-55	0.254165	0.254	0.021	3.73e-51	C7
Emp3	2.99e-55	1.06738	0.82	0.281	5.79e-51	C7
Pdgfrb	2.21e-52	0.521269	0.426	0.067	4.27e-48	C7
Cyp1b1	1.16e-49	1.08109	0.541	0.118	2.24e-45	C7
Ctsc	1.23e-48	1.2744	0.705	0.224	2.38e-44	C7
Tnfrsf21	3.17e-48	0.722368	0.279	0.03	6.13e-44	C7
Srxn1	9.84e-48	0.549875	0.303	0.036	1.9e-43	C7
Wif1	3.14e-47	1.47276	0.73	0.228	6.07e-43	C7
Fth1	4.55e-47	1.91321	0.992	0.99	8.79e-43	C7
Mmp2	6.86e-46	0.794142	0.475	0.093	1.33e-41	C7
Mgll	2.88e-45	0.532364	0.492	0.101	5.57e-41	C7
Apod	6.39e-42	1.98547	0.344	0.055	1.24e-37	C7
Cst3	3.22e-41	2.2635	1	0.978	6.22e-37	C7
Htra3	5.21e-40	0.593115	0.484	0.109	1.01e-35	C7
Mgp	6.81e-40	2.92349	0.877	0.564	1.32e-35	C7
Sulf2	2.95e-38	0.273926	0.262	0.033	5.7e-34	C7
Lhfp	3.81e-38	1.08882	0.869	0.452	7.36e-34	C7
Lgals1	7.43e-38	1.16393	0.893	0.653	1.44e-33	C7
Cp	7.48e-38	1.43672	0.713	0.291	1.45e-33	C7
Serpinf1	1.19e-36	0.4789	0.32	0.052	2.3e-32	C7
Igfbp4	9.33e-36	1.08122	0.975	0.901	1.8e-31	C7
Galnt15	1.36e-35	0.742225	0.352	0.064	2.62e-31	C7
Mrc2	1.48e-35	0.315125	0.27	0.038	2.87e-31	C7
Cd63	3.7e-35	0.79765	0.943	0.828	7.16e-31	C7
Dcn	4.74e-35	1.37935	0.918	0.56	9.16e-31	C7
Tgfb2	1.19e-34	1.00846	0.68	0.264	2.29e-30	C7
Timp2	3.54e-34	1.01934	0.902	0.672	6.85e-30	C7
Aebp1	9.17e-34	1.07179	0.803	0.458	1.77e-29	C7
Hsd11b1	1.38e-33	0.973711	0.598	0.197	2.66e-29	C7
Mylk	4.78e-33	0.377317	0.311	0.054	9.24e-29	C7
Fmo2	1.18e-31	1.23867	0.656	0.256	2.29e-27	C7
Malat1	2.09e-31	0.843963	1	0.997	4.04e-27	C7
Prrx1	1.13e-30	0.637915	0.484	0.144	2.19e-26	C7
Fam20c	1.17e-30	0.510926	0.295	0.053	2.27e-26	C7
Ctsd	2.59e-29	1.04927	0.943	0.774	5.02e-25	C7
Nupr1	3.01e-29	1.42365	0.713	0.329	5.83e-25	C7
Mgst1	5.01e-29	0.88365	0.762	0.381	9.68e-25	C7
S100a6	1.47e-28	0.794976	0.992	0.968	2.84e-24	C7
Tcf4	2.76e-28	0.936762	0.836	0.613	5.35e-24	C7
Lsp1	3.36e-28	0.606474	0.615	0.221	6.5e-24	C7
Gpc1	6.88e-28	1.18262	0.705	0.349	1.33e-23	C7
Mmp14	8.13e-28	0.831237	0.893	0.704	1.57e-23	C7
Col6a3	9.46e-28	0.875333	0.516	0.182	1.83e-23	C7
Rundc3a	1.64e-27	0.339432	0.32	0.066	3.18e-23	C7
Tmem176a	1.94e-27	1.04498	0.746	0.403	3.75e-23	C7
Dhrs7	4.53e-27	0.418019	0.467	0.135	8.77e-23	C7
Lrp1	5.56e-27	0.630747	0.607	0.255	1.08e-22	C7
Igfbp7	5.65e-27	1.09045	0.992	0.948	1.09e-22	C7
Col6a2	1.7e-26	0.709687	0.467	0.153	3.29e-22	C7
Fxyd1	4.45e-26	0.519105	0.484	0.15	8.61e-22	C7
Bdkrb2	5.25e-26	0.640689	0.295	0.06	1.02e-21	C7
Rbp1	5.95e-26	0.867733	0.68	0.337	1.15e-21	C7
Susd6	6.4e-26	0.743539	0.738	0.382	1.24e-21	C7
Col1a2	2.46e-25	1.51215	0.844	0.638	4.75e-21	C7
Rhoc	8.38e-25	0.7927	0.885	0.592	1.62e-20	C7
Klf2	1.22e-24	1.1433	0.877	0.52	2.37e-20	C7
Rasa3	1.72e-24	0.32943	0.344	0.084	3.32e-20	C7
Plscr1	4.09e-24	0.473341	0.279	0.059	7.9e-20	C7
Fbn1	5.08e-24	0.742992	0.631	0.277	9.83e-20	C7
Bgn	9.56e-24	0.811494	0.934	0.877	1.85e-19	C7
Ftl1	1.2e-23	0.586029	1	0.999	2.32e-19	C7
Fbln2	1.72e-23	0.943974	0.779	0.48	3.33e-19	C7
Lgmn	1.92e-22	0.786895	0.811	0.541	3.72e-18	C7
Rab31	5.08e-22	0.362153	0.377	0.104	9.82e-18	C7
Cdh11	1.56e-21	0.694322	0.648	0.315	3.02e-17	C7
Wisp1	1.76e-21	0.600791	0.533	0.209	3.41e-17	C7
Lox	1.77e-21	0.55728	0.393	0.119	3.42e-17	C7
Sdc2	2.68e-21	0.876854	0.787	0.537	5.19e-17	C7
Spry1	3.11e-21	0.83574	0.664	0.321	6.02e-17	C7
Fn1	4.25e-21	0.979856	0.713	0.36	8.22e-17	C7
Cald1	5.47e-21	0.618391	0.967	0.8	1.06e-16	C7
Rdh10	7.43e-21	0.372276	0.279	0.065	1.44e-16	C7
Antxr2	1.08e-20	0.388289	0.377	0.113	2.09e-16	C7
Ctgf	1.28e-20	0.943524	0.393	0.121	2.48e-16	C7
Clec11a	1.62e-20	0.470419	0.484	0.182	3.12e-16	C7
Col6a1	1.93e-20	0.901367	0.533	0.256	3.73e-16	C7
Tagln2	2.32e-20	0.598017	0.943	0.822	4.48e-16	C7
Tmem176b	2.38e-20	0.786767	0.869	0.673	4.61e-16	C7
Lgals3	2.65e-20	0.44554	0.418	0.132	5.13e-16	C7
Wfdc2	3.6e-20	0.431983	0.262	0.059	6.96e-16	C7
Ctla2a	4.66e-20	1.66601	0.279	0.067	9.01e-16	C7
Pros1	7.31e-20	0.316233	0.311	0.081	1.41e-15	C7
Lix1l	1.03e-19	0.361519	0.32	0.087	2e-15	C7
Tgfb1	1.47e-19	0.67937	0.91	0.684	2.84e-15	C7
Bcl3	1.64e-19	0.389938	0.344	0.1	3.17e-15	C7
Card19	6.16e-19	0.400838	0.475	0.184	1.19e-14	C7
Scara5	6.92e-19	0.332552	0.262	0.063	1.34e-14	C7
Timp1	1.13e-18	0.440265	0.426	0.154	2.19e-14	C7
Serinc3	1.93e-18	0.703297	0.82	0.607	3.73e-14	C7
Islr	2.39e-18	0.275507	0.279	0.071	4.62e-14	C7
Cpq	3.05e-18	0.633844	0.574	0.281	5.91e-14	C7
Emp1	3.14e-18	0.675865	0.844	0.625	6.08e-14	C7
Gnb4	3.38e-18	0.327699	0.303	0.084	6.53e-14	C7
Ctsl	3.77e-18	0.618238	0.951	0.842	7.29e-14	C7
Mxra7	4.44e-18	0.487427	0.451	0.178	8.59e-14	C7
Cox4i2	5.2e-18	0.477894	0.254	0.06	1.01e-13	C7
Ecm1	5.56e-18	0.60854	0.467	0.196	1.07e-13	C7
Samd4	8.44e-18	0.471148	0.492	0.203	1.63e-13	C7
Serpine1	8.57e-18	0.759592	0.656	0.335	1.66e-13	C7
Ifngr1	8.71e-18	0.369868	0.426	0.151	1.68e-13	C7
Zeb2	9.37e-18	0.516914	0.475	0.186	1.81e-13	C7
Itgb5	1.17e-17	0.629384	0.811	0.576	2.26e-13	C7
Itm2b	1.51e-17	0.547932	0.984	0.988	2.92e-13	C7
Dio2	4.05e-17	1.04642	0.541	0.257	7.84e-13	C7
Pmepa1	4.93e-17	0.597713	0.975	0.885	9.53e-13	C7
Gnas	4.97e-17	0.344089	0.992	0.978	9.61e-13	C7
Plekhf1	6.35e-17	0.418035	0.385	0.138	1.23e-12	C7
P3h3	6.85e-17	0.347011	0.393	0.139	1.33e-12	C7
Zbtb20	7.18e-17	0.564846	0.885	0.747	1.39e-12	C7
Stx11	8.24e-17	0.333385	0.352	0.115	1.59e-12	C7
Sat1	1.18e-16	0.692462	0.59	0.311	2.29e-12	C7
Sbno2	1.19e-16	0.528466	0.59	0.294	2.3e-12	C7
Npc2	1.21e-16	0.560732	0.918	0.797	2.34e-12	C7
Fkbp7	1.74e-16	0.473794	0.418	0.162	3.37e-12	C7
Pltp	1.75e-16	1.07582	0.73	0.494	3.39e-12	C7
Cxxc5	1.84e-16	0.312514	0.32	0.098	3.55e-12	C7
Cebpd	2.44e-16	0.83539	0.951	0.865	4.72e-12	C7
Cyth3	2.88e-16	0.480481	0.779	0.506	5.57e-12	C7
Nbl1	3.8e-16	0.768101	0.705	0.45	7.35e-12	C7
Lpl	9.29e-16	1.33902	0.492	0.232	1.8e-11	C7
Tubb6	1.03e-15	0.532001	0.68	0.392	2e-11	C7
Plxdc1	1.09e-15	0.30608	0.279	0.079	2.11e-11	C7
Plekho2	1.44e-15	0.26363	0.27	0.075	2.79e-11	C7
Fzd1	1.76e-15	0.660744	0.754	0.479	3.4e-11	C7
Tcim	1.96e-15	0.728972	0.582	0.295	3.8e-11	C7
Spsb1	2.91e-15	0.335908	0.328	0.108	5.62e-11	C7
Arpc1b	3.97e-15	0.529385	0.918	0.855	7.67e-11	C7
Col1a1	4.75e-15	1.61036	0.77	0.658	9.18e-11	C7
Cd302	5.72e-15	0.571063	0.615	0.361	1.11e-10	C7
Gnai2	5.88e-15	0.428729	0.967	0.922	1.14e-10	C7
Ly6e	6.67e-15	0.583691	0.91	0.753	1.29e-10	C7
Oaf	8.93e-15	0.404871	0.508	0.24	1.73e-10	C7
Emc7	9.38e-15	0.492608	0.844	0.705	1.81e-10	C7
Slco2a1	1.01e-14	0.32587	0.328	0.108	1.95e-10	C7
Laptm4a	1.13e-14	0.439225	0.934	0.898	2.19e-10	C7
Efemp2	1.25e-14	0.438039	0.434	0.187	2.42e-10	C7
Bhlhe40	1.41e-14	0.683604	0.893	0.742	2.72e-10	C7
Mfge8	1.6e-14	0.527068	0.811	0.601	3.1e-10	C7
Ubc	2.16e-14	0.471707	0.984	0.985	4.17e-10	C7
2022-09-04	2.58e-14	0.336839	0.262	0.078	4.99e-10	C7
Chpf2	3.52e-14	0.385799	0.492	0.231	6.8e-10	C7
S100a10	5.33e-14	0.524831	0.975	0.918	1.03e-09	C7
Ly6a	6.34e-14	0.616266	0.369	0.142	1.23e-09	C7
Rabac1	7.08e-14	0.361482	0.91	0.821	1.37e-09	C7
Trps1	8.97e-14	0.493271	0.541	0.274	1.73e-09	C7
Metrnl	1.67e-13	0.418051	0.361	0.134	3.23e-09	C7
Tnfaip2	1.71e-13	0.517081	0.451	0.217	3.31e-09	C7
Pmp22	1.94e-13	0.416561	0.484	0.229	3.75e-09	C7
Crispld2	2.82e-13	0.341918	0.279	0.088	5.46e-09	C7
Eva1b	3.3e-13	0.525778	0.721	0.509	6.38e-09	C7
Ets1	3.32e-13	0.522298	0.443	0.207	6.41e-09	C7
Spon1	3.58e-13	0.655514	0.508	0.241	6.92e-09	C7
P2rx4	3.61e-13	0.299177	0.344	0.13	6.98e-09	C7
Kdelc2	5.49e-13	0.471742	0.41	0.172	1.06e-08	C7
Col3a1	5.71e-13	1.51922	0.549	0.355	1.1e-08	C7
Nfkbia	5.75e-13	0.505999	0.967	0.929	1.11e-08	C7
S100a13	6.06e-13	0.432755	0.541	0.292	1.17e-08	C7
Nfkbie	6.73e-13	0.332186	0.27	0.09	1.3e-08	C7
Gsn	6.99e-13	0.558109	0.852	0.751	1.35e-08	C7
Dennd2a	7.24e-13	0.268992	0.262	0.084	1.4e-08	C7
Cd47	8.05e-13	0.496911	0.828	0.671	1.56e-08	C7
Rora	1.2e-12	0.399973	0.631	0.384	2.33e-08	C7
Dbi	1.39e-12	0.527871	0.844	0.705	2.68e-08	C7
Rap2a	1.43e-12	0.504369	0.582	0.328	2.77e-08	C7
Cebpb	1.84e-12	0.44421	1	0.985	3.55e-08	C7
Axl	2.82e-12	0.541293	0.721	0.563	5.45e-08	C7
Ank	2.84e-12	0.573842	0.779	0.525	5.48e-08	C7
Socs3	2.99e-12	0.837964	0.869	0.726	5.79e-08	C7
Nr1d1	3.16e-12	0.28213	0.311	0.113	6.12e-08	C7
Matn2	3.24e-12	0.392556	0.582	0.321	6.27e-08	C7
Egln3	4.09e-12	0.505962	0.287	0.1	7.92e-08	C7
Cd151	4.59e-12	0.495365	0.877	0.719	8.88e-08	C7
Gpx4	5.17e-12	0.378389	0.885	0.811	1e-07	C7
Cbr3	5.3e-12	0.382313	0.402	0.18	1.03e-07	C7
Map2	5.68e-12	0.283289	0.254	0.085	1.1e-07	C7
Ctsb	7.31e-12	0.400509	0.967	0.957	1.41e-07	C7
Trf	7.45e-12	0.796672	0.557	0.314	1.44e-07	C7
Ifitm3	8.34e-12	0.439629	0.984	0.935	1.61e-07	C7
Pkig	9.02e-12	0.568932	0.516	0.3	1.74e-07	C7
Arl6ip5	9.44e-12	0.482805	0.689	0.492	1.83e-07	C7
Slc7a11	1.23e-11	0.725194	0.295	0.109	2.37e-07	C7
Hexa	1.26e-11	0.420272	0.516	0.28	2.43e-07	C7
Sav1	1.35e-11	0.497438	0.582	0.369	2.61e-07	C7
Jmjd1c	1.62e-11	0.474923	0.68	0.462	3.14e-07	C7
Ggta1	1.69e-11	0.300226	0.311	0.115	3.27e-07	C7
Atp2b4	1.93e-11	0.443626	0.574	0.339	3.73e-07	C7
Cerk	2.12e-11	0.313388	0.287	0.104	4.1e-07	C7
Nid1	2.33e-11	0.280821	0.262	0.09	4.51e-07	C7
Iscu	2.55e-11	0.369089	0.73	0.518	4.94e-07	C7
Slc39a14	2.92e-11	0.404262	0.861	0.653	5.65e-07	C7
Fgfr1	3.3e-11	0.441232	0.893	0.802	6.38e-07	C7
Agpat4	4.01e-11	0.263274	0.295	0.11	7.76e-07	C7
4930523C07Rik	4.44e-11	0.613625	0.844	0.679	8.58e-07	C7
Camk2n1	4.59e-11	0.357297	0.418	0.194	8.88e-07	C7
Slc48a1	6.71e-11	0.453152	0.549	0.338	1.3e-06	C7
Igfbp6	6.71e-11	0.581958	0.779	0.559	1.3e-06	C7
Sparc	7.5e-11	0.934232	0.861	0.833	1.45e-06	C7
Tcn2	8.51e-11	0.396758	0.369	0.171	1.64e-06	C7
Antxr1	9.92e-11	0.33755	0.369	0.166	1.92e-06	C7
Tspan3	1.28e-10	0.426096	0.869	0.729	2.47e-06	C7
Gstm1	1.45e-10	0.53539	0.754	0.625	2.8e-06	C7
Cyba	2.55e-10	0.380759	0.697	0.511	4.93e-06	C7
Pianp	2.82e-10	0.373538	0.525	0.302	5.45e-06	C7
Lamp1	4e-10	0.308304	0.926	0.915	7.74e-06	C7
Reep3	4.35e-10	0.410341	0.713	0.563	8.42e-06	C7
Tsc22d3	6.26e-10	0.499006	0.861	0.679	1.21e-05	C7
Selenom	6.49e-10	0.2805	0.967	0.843	1.26e-05	C7
Bpgm	6.52e-10	0.470783	0.336	0.153	1.26e-05	C7
Atp6ap1	6.86e-10	0.388229	0.73	0.531	1.33e-05	C7
Gadd45b	7.21e-10	0.512002	0.803	0.618	1.39e-05	C7
Ctsa	7.33e-10	0.460484	0.672	0.507	1.42e-05	C7
Dnajc3	7.89e-10	0.33899	0.828	0.69	1.53e-05	C7
Lncpint	7.93e-10	0.54699	0.516	0.325	1.53e-05	C7
Fgl2	1.05e-09	0.519847	0.254	0.099	2.03e-05	C7
Ctsz	1.07e-09	0.44744	0.852	0.799	2.07e-05	C7
Rhoa	1.25e-09	0.258573	0.967	0.943	2.42e-05	C7
Pdpn	1.43e-09	0.439855	0.516	0.299	2.77e-05	C7
Esyt2	1.46e-09	0.383609	0.738	0.539	2.83e-05	C7
Itgb1	1.56e-09	0.40409	0.902	0.881	3.02e-05	C7
Runx1	1.64e-09	0.379979	0.902	0.822	3.16e-05	C7
Dad1	2.04e-09	0.326443	0.91	0.873	3.94e-05	C7
Fam180a	2.05e-09	0.532005	0.393	0.203	3.97e-05	C7
Map1b	2.21e-09	0.364931	0.467	0.246	4.27e-05	C7
Chchd10	2.3e-09	0.428432	0.254	0.098	4.46e-05	C7
Tuba1a	2.36e-09	0.46382	0.77	0.653	4.57e-05	C7
Gadd45g	2.46e-09	0.426027	0.336	0.152	4.75e-05	C7
Dab2	3.02e-09	0.321916	0.287	0.117	5.84e-05	C7
Srp14	3.49e-09	0.338249	0.877	0.817	6.75e-05	C7
Cdkn2d	3.57e-09	0.307897	0.434	0.226	6.9e-05	C7
Tanc1	4.04e-09	0.387576	0.607	0.403	7.82e-05	C7
Cdkn2a	4.06e-09	0.397694	0.795	0.603	7.85e-05	C7
Cttnbp2nl	5.28e-09	0.464645	0.615	0.422	0.000102116	C7
Rassf8	5.3e-09	0.329265	0.377	0.19	0.000102565	C7
Loxl2	6.79e-09	0.454587	0.459	0.24	0.000131261	C7
Mkln1	6.88e-09	0.357601	0.787	0.664	0.000132966	C7
Rnh1	9.3e-09	0.321319	0.795	0.631	0.000179898	C7
Usp2	9.49e-09	0.429134	0.508	0.309	0.000183467	C7
Nenf	1.02e-08	0.35455	0.787	0.67	0.000196753	C7
Blvrb	1.17e-08	0.411432	0.721	0.584	0.0002254	C7
Rhoj	1.25e-08	0.465643	0.525	0.324	0.000242147	C7
Nectin3	1.28e-08	0.383887	0.59	0.392	0.000248279	C7
Rbms1	1.3e-08	0.398826	0.787	0.617	0.000251866	C7
Vps13c	1.4e-08	0.265143	0.311	0.14	0.000271034	C7
Slc16a3	1.74e-08	0.288122	0.336	0.153	0.000336499	C7
Grina	2.23e-08	0.380981	0.746	0.625	0.000431507	C7
Slc25a4	2.5e-08	0.29256	0.918	0.854	0.000483471	C7
Abhd8	2.56e-08	0.308399	0.361	0.181	0.000495298	C7
Tspo	2.63e-08	0.34449	0.82	0.707	0.000508495	C7
Prdm8	2.68e-08	0.389409	0.623	0.381	0.000517741	C7
Tshz3	2.89e-08	0.250275	0.418	0.226	0.000558445	C7
Selenok	2.91e-08	0.252853	0.975	0.944	0.000562266	C7
Itga5	2.94e-08	0.365161	0.385	0.207	0.000568838	C7
Vat1	2.99e-08	0.401384	0.574	0.378	0.00057747	C7
Asap1	3.2e-08	0.356723	0.434	0.233	0.000618655	C7
Fbln5	3.25e-08	0.525831	0.443	0.244	0.000628253	C7
Zcchc14	3.92e-08	0.308652	0.434	0.245	0.000757801	C7
Bcl2l11	4.4e-08	0.301405	0.352	0.173	0.000851513	C7
Parva	4.42e-08	0.348889	0.598	0.419	0.000854627	C7
Fam46a	4.55e-08	0.357762	0.303	0.14	0.000880863	C7
Nptn	4.58e-08	0.337693	0.836	0.765	0.000885604	C7
Esd	4.81e-08	0.590174	0.746	0.635	0.000931097	C7
Kcne4	4.82e-08	0.413364	0.402	0.21	0.000932181	C7
Prkar1a	5.04e-08	0.299183	0.869	0.825	0.000973849	C7
Inf2	5.28e-08	0.33261	0.541	0.354	0.00102104	C7
Gpm6b	6.67e-08	0.368848	0.344	0.173	0.00128992	C7
Trp53i11	7.54e-08	0.36278	0.467	0.273	0.00145813	C7
Pdia3	7.99e-08	0.27153	0.902	0.885	0.00154568	C7
Dock6	8.34e-08	0.264782	0.27	0.12	0.00161305	C7
Fosb	9.01e-08	0.483635	0.943	0.913	0.00174233	C7
Ssr4	9.34e-08	0.295808	0.836	0.788	0.00180551	C7
Col7a1	9.69e-08	0.324977	0.426	0.25	0.00187422	C7
Shisa5	9.98e-08	0.361381	0.607	0.422	0.00193024	C7
Ahnak	1.12e-07	0.321594	0.959	0.921	0.00216706	C7
Kdelr2	1.12e-07	0.34822	0.787	0.706	0.0021727	C7
Col8a1	1.15e-07	0.595639	0.303	0.15	0.00223169	C7
Col4a1	1.17e-07	0.42993	0.951	0.866	0.00226845	C7
Ppp1r2	1.4e-07	0.563336	0.811	0.679	0.00269811	C7
Fcgrt	1.46e-07	0.340867	0.68	0.517	0.00282724	C7
Atraid	1.54e-07	0.28795	0.844	0.781	0.00297303	C7
Bmp7	1.67e-07	0.521381	0.533	0.399	0.00323671	C7
Ap3s1	1.72e-07	0.422612	0.459	0.292	0.0033274	C7
Rin2	1.8e-07	0.35238	0.484	0.315	0.00347589	C7
Cpe	2.12e-07	0.453789	0.943	0.88	0.00410023	C7
Id3	2.12e-07	0.608266	0.91	0.806	0.00410631	C7
Nfic	2.13e-07	0.371447	0.68	0.496	0.00412115	C7
Pam	2.25e-07	0.319818	0.746	0.549	0.00435221	C7
Atp6v0b	2.33e-07	0.275889	0.73	0.624	0.00449861	C7
Mid1	2.43e-07	0.290707	0.361	0.183	0.00470614	C7
Slc35b1	2.59e-07	0.322738	0.639	0.485	0.00500108	C7
Ttc28	2.74e-07	0.284019	0.451	0.27	0.0052997	C7
Tpm4	2.91e-07	0.334031	0.844	0.811	0.00562488	C7
Sec11c	2.92e-07	0.297594	0.525	0.345	0.00565209	C7
Csf1	3.1e-07	0.322756	0.27	0.126	0.00599975	C7
Grn	3.13e-07	0.353562	0.705	0.623	0.00606009	C7
Col16a1	3.8e-07	0.27384	0.5	0.322	0.00735758	C7
Pdlim2	3.88e-07	0.485604	0.541	0.398	0.0074997	C7
Mpzl1	4.36e-07	0.37483	0.566	0.405	0.00842654	C7
Fndc3b	4.82e-07	0.374945	0.598	0.428	0.00932032	C7
Ier5	5.03e-07	0.48268	0.828	0.767	0.00972443	C7
2022-09-11	5.17e-07	0.346505	0.549	0.387	0.00998927	C7
Fbxo2	5.18e-07	0.460629	0.451	0.285	0.0100262	C7
Anxa3	5.22e-07	0.312437	0.492	0.32	0.0100939	C7
Gpsm3	6.86e-07	0.278002	0.32	0.167	0.0132746	C7
Anxa5	7.35e-07	0.42114	0.68	0.565	0.0142059	C7
Evi5	8.59e-07	0.278122	0.533	0.363	0.0166049	C7
Rcn2	9.05e-07	0.256952	0.705	0.569	0.0175076	C7
Fbln7	9.38e-07	0.333419	0.574	0.388	0.0181472	C7
Ndufa13	9.71e-07	0.262602	0.91	0.817	0.0187789	C7
Fhl1	1.05e-06	0.41185	0.459	0.307	0.0202734	C7
Gpc3	1.13e-06	0.36486	0.328	0.183	0.0218303	C7
Atp6ap2	1.17e-06	0.340193	0.795	0.693	0.0226051	C7
Shc1	1.22e-06	0.386035	0.574	0.44	0.0236099	C7
Adcy7	1.23e-06	0.345516	0.689	0.551	0.0237267	C7
Ginm1	1.3e-06	0.359473	0.484	0.309	0.0252283	C7
Impact	1.35e-06	0.317231	0.434	0.265	0.0260992	C7
Ypel3	1.41e-06	0.313318	0.697	0.55	0.0273282	C7
Nbeal1	1.43e-06	0.330752	0.516	0.354	0.0276367	C7
Crtap	1.44e-06	0.279665	0.5	0.335	0.0279229	C7
Hdac4	1.5e-06	0.265627	0.59	0.41	0.0289727	C7
Sqstm1	1.55e-06	0.353041	0.598	0.434	0.0300299	C7
Klf13	1.57e-06	0.281073	0.951	0.911	0.0302986	C7
Manf	1.59e-06	0.291419	0.869	0.785	0.0306633	C7
Ifnar2	1.95e-06	0.278854	0.475	0.302	0.0376395	C7
Agap1	2.04e-06	0.268557	0.385	0.23	0.0395445	C7
Aip	2.08e-06	0.302504	0.418	0.261	0.0402031	C7
Bace1	2.24e-06	0.315041	0.557	0.401	0.0434034	C7
Ccrl2	2.27e-06	0.260901	0.279	0.137	0.0438902	C7
Glmp	2.28e-06	0.274189	0.582	0.415	0.0440848	C7
Inhbb	2.36e-06	0.532663	0.5	0.352	0.0455633	C7
Capns1	2.38e-06	0.303309	0.803	0.731	0.0460315	C7
Gxylt2	2.5e-06	0.295311	0.352	0.197	0.0484068	C7
Sh3glb1	2.6e-06	0.282817	0.844	0.784	0.0503509	C7
Cnn3	3.28e-06	0.283979	0.623	0.47	0.0634401	C7
Klf3	3.34e-06	0.281147	0.475	0.303	0.0646768	C7
Pls3	3.42e-06	0.30286	0.648	0.492	0.0660944	C7
Ccser2	3.93e-06	0.291861	0.484	0.325	0.0759976	C7
Tpst2	4.01e-06	0.262863	0.393	0.235	0.0774916	C7
Ilk	4.18e-06	0.273487	0.623	0.482	0.0809235	C7
Nrp2	4.33e-06	0.260905	0.623	0.439	0.0838287	C7
Cavin3	4.42e-06	0.345138	0.713	0.587	0.0855649	C7
Pard3	4.48e-06	0.270505	0.648	0.491	0.0866775	C7
Cdc42ep4	4.53e-06	0.296947	0.467	0.301	0.0876037	C7
Tns1	4.62e-06	0.290421	0.336	0.189	0.0893012	C7
Serpina3n	4.65e-06	0.413441	0.385	0.233	0.0898646	C7
Csrp1	5.24e-06	0.299737	0.869	0.743	0.101394	C7
Pkd2	5.26e-06	0.361152	0.574	0.436	0.101744	C7
Osmr	5.83e-06	0.343787	0.615	0.476	0.112774	C7
Ctsk	5.89e-06	0.486227	0.279	0.152	0.113865	C7
Neat1	5.98e-06	0.464688	0.926	0.959	0.115696	C7
Tmem158	6.22e-06	0.313906	0.402	0.26	0.120341	C7
S1pr2	6.35e-06	0.272503	0.254	0.126	0.122838	C7
Clu	6.36e-06	0.408602	0.557	0.395	0.123086	C7
Cd200	7.11e-06	0.443863	0.828	0.818	0.137412	C7
Frmd6	7.27e-06	0.322118	0.648	0.513	0.14065	C7
Ace	7.57e-06	0.332425	0.377	0.233	0.146414	C7
Hivep2	8.01e-06	0.296712	0.516	0.36	0.154836	C7
Fkbp10	8.98e-06	0.322106	0.582	0.462	0.173569	C7
Dpysl2	9.5e-06	0.305873	0.287	0.153	0.183739	C7
Aplp2	1.03e-05	0.274276	0.951	0.928	0.199703	C7
Rhod	1.17e-05	0.274877	0.303	0.169	0.226993	C7
Cox20	1.26e-05	0.284971	0.508	0.352	0.243155	C7
Rab18	1.27e-05	0.328337	0.844	0.788	0.245248	C7
Skil	1.29e-05	0.327839	0.869	0.793	0.248909	C7
Cavin1	1.32e-05	0.307803	0.639	0.529	0.25597	C7
Rell1	1.41e-05	0.28976	0.533	0.385	0.272462	C7
Fosl2	1.49e-05	0.339439	0.885	0.821	0.287924	C7
Smad7	1.6e-05	0.489461	0.484	0.336	0.309609	C7
Ppic	1.62e-05	0.440979	0.762	0.784	0.312645	C7
Ctdspl	1.62e-05	0.28818	0.672	0.553	0.31409	C7
Prdx6	1.73e-05	0.296929	0.869	0.803	0.334184	C7
Sirt2	1.86e-05	0.315827	0.541	0.396	0.360177	C7
Sntb2	2.03e-05	0.267855	0.762	0.626	0.392608	C7
Gsr	2.23e-05	0.261085	0.418	0.28	0.430489	C7
Atp1b1	2.37e-05	0.313225	0.32	0.182	0.458927	C7
Smim10l1	2.43e-05	0.279564	0.648	0.517	0.47016	C7
Calu	2.48e-05	0.265873	0.795	0.801	0.480185	C7
Fermt2	2.57e-05	0.273279	0.713	0.635	0.496551	C7
Ube2f	3.08e-05	0.287351	0.639	0.496	0.595988	C7
Gns	3.08e-05	0.29332	0.393	0.241	0.596165	C7
Abhd5	3.13e-05	0.29813	0.328	0.19	0.606006	C7
Mt1	3.66e-05	0.407498	0.926	0.89	0.707812	C7
Gsta3	3.68e-05	0.347403	0.377	0.236	0.711115	C7
Lrp10	3.74e-05	0.267439	0.598	0.478	0.722363	C7
Cyb5r3	4.09e-05	0.272316	0.648	0.568	0.791699	C7
C1s1	4.59e-05	0.280527	0.467	0.338	0.88834	C7
Actn1	4.89e-05	0.269107	0.844	0.784	0.944748	C7
Bola3	4.89e-05	0.290956	0.434	0.308	0.945524	C7
Map1lc3b	4.94e-05	0.270845	0.934	0.914	0.955324	C7
Hexb	4.95e-05	0.268029	0.492	0.34	0.957371	C7
Bmp1	4.97e-05	0.286633	0.656	0.547	0.960886	C7
Samhd1	5.1e-05	0.261946	0.303	0.172	0.985677	C7
Pkd1	6.14e-05	0.293693	0.328	0.197	1	C7
Tgfbr2	6.69e-05	0.324261	0.492	0.353	1	C7
Wsb2	6.85e-05	0.359753	0.59	0.486	1	C7
Gadd45a	7.7e-05	0.349314	0.844	0.693	1	C7
Col5a2	7.93e-05	0.398619	0.607	0.533	1	C7
Rap1a	8.31e-05	0.269519	0.713	0.602	1	C7
Trir	8.69e-05	0.270909	0.762	0.696	1	C7
Herpud1	8.74e-05	0.317353	0.607	0.487	1	C7
Klhdc2	9.19e-05	0.274203	0.615	0.476	1	C7
Crip1	0.000100231	0.394733	0.877	0.868	1	C7
Rab20	0.00011266	0.295481	0.574	0.429	1	C7
Fhl2	0.000120374	0.319164	0.508	0.379	1	C7
Smim14	0.000135253	0.250124	0.721	0.643	1	C7
Phlda3	0.00015494	0.41362	0.713	0.611	1	C7
Notch2	0.000166229	0.281373	0.279	0.166	1	C7
Svil	0.000172998	0.265005	0.443	0.318	1	C7
[truncated: 124 more rows]
