# Supplementary material for: LY6D marks pre-existing resistant basosquamous tumor subpopulations
Source: Nat Commun. 2022 Dec 6;13:7520. doi: 10.1038/s41467-022-35020-y (PMC9726704; doi:10.1038/s41467-022-35020-y)
Supplement: Supplementary file 5 — Supplementary Data 3 [file 41467_2022_35020_MOESM5_ESM.xlsx]

## Sheet: Sheet1
ACTB
ACTG1
ANXA1
ANXA2
ARPC1B
AVPI1
B2M
BTG1
CALM1
CAP1
CAST
CDC42
CDH1
CDKN1A
CHMP4C
CLDN4
CRB3
CSTB
CXCL16
DMKN
DSC3
DSG3
EIF6
ERBB3
FAM129B
FAM43A
FAM89A
GGCT
GLTP
GRHL1
GRPEL2
H2AFJ
HBEGF
HOPX
IFI27
IRF6
ITPKC
JUP
KCTD11
KLC3
KLF5
KRT16
KRT6A
LGALS3
LY6D
LYPD3
METRNL
MYL6
MYO1B
NDRG1
NEAT1
OVOL1
PAFAH1B1
PERP
PKP1
PPL
PRSS22
QSOX1
RNF11
RNH1
RORA
S100A11
SBSN
SFN
SH3BGRL3
SSFA2
ST14
SULT2B1
TACSTD2
TGFA
TJP2
TM4SF1
TMBIM6
TMCC3
TMEM40
TPM4
WDR1
