# Supplementary material for: LY6D marks pre-existing resistant basosquamous tumor subpopulations
Source: Nat Commun. 2022 Dec 6;13:7520. doi: 10.1038/s41467-022-35020-y (PMC9726704; doi:10.1038/s41467-022-35020-y)
Supplement: Supplementary file 6 — Supplementary Data 4 [file 41467_2022_35020_MOESM6_ESM.xlsx]

## Sheet: Supp_Table_S4
Marker gene cuttoff are defaults from Seruat's 'FindMarkers' function: min.pct = 0.1, logfc.threshold = 0.25
gene	p_val	avg_logFC	pct.1	pct.2	p_val_adj	cluster
SOSTDC1	2.98e-129	1.10759	0.885	0.474	6.63e-125	C1
TM4SF1	1.36e-95	0.68078	0.961	0.735	3.03e-91	C1
THBD	8.22e-91	0.663649	0.611	0.212	1.83e-86	C1
UNC5B-AS1	1.13e-78	0.541543	0.424	0.111	2.52e-74	C1
CD24	4e-78	0.588635	0.978	0.839	8.89e-74	C1
LGALS7B	1.05e-75	0.582349	0.621	0.244	2.34e-71	C1
KRT5	1.12e-74	0.460794	0.996	0.97	2.49e-70	C1
RBP1	6.74e-74	0.567992	0.882	0.551	1.5e-69	C1
FABP7	3.36e-73	1.24181	0.44	0.135	7.47e-69	C1
SULF2	7.12e-73	0.495105	0.569	0.219	1.58e-68	C1
TMSB10	7.9e-70	0.375079	0.993	0.964	1.76e-65	C1
APOE	8.6e-68	0.704079	0.958	0.768	1.91e-63	C1
CRNDE	5.96e-60	0.523726	0.657	0.323	1.32e-55	C1
SCUBE3	1.12e-58	0.698693	0.536	0.23	2.5e-54	C1
TUBA1A	2.06e-57	0.614087	0.888	0.644	4.57e-53	C1
TMSB4X	2.71e-56	0.337365	0.987	0.92	6.03e-52	C1
KRT17	5.01e-56	0.43746	1	0.99	1.11e-51	C1
DIO2	1.49e-52	0.60097	0.513	0.215	3.32e-48	C1
FMO2	4.54e-52	0.443572	0.418	0.149	1.01e-47	C1
MGST1	2.69e-47	0.415345	0.911	0.684	5.99e-43	C1
LGALS7	1.83e-44	0.33846	0.605	0.297	4.07e-40	C1
DSC2	1.06e-42	0.373823	0.87	0.58	2.35e-38	C1
CTSV	4.7e-41	0.821398	0.653	0.425	1.04e-36	C1
HCAR2	2.06e-40	0.565756	0.534	0.266	4.59e-36	C1
RHOV	3.72e-39	0.354853	0.564	0.279	8.26e-35	C1
WDR1	6.13e-38	0.3727	0.762	0.498	1.36e-33	C1
SOCS2	8.38e-38	0.336632	0.571	0.295	1.86e-33	C1
CNN3	1.12e-37	0.409168	0.757	0.51	2.5e-33	C1
ABRACL	1.19e-37	0.349217	0.745	0.481	2.65e-33	C1
ALCAM	1.2e-37	0.356327	0.821	0.552	2.67e-33	C1
CERS4	1.83e-37	0.310925	0.366	0.145	4.07e-33	C1
DEFB1	6.45e-37	0.527401	0.421	0.186	1.43e-32	C1
KRT75	9.48e-37	0.688427	0.305	0.11	2.11e-32	C1
FAM84A	6.46e-36	0.36676	0.665	0.379	1.44e-31	C1
MYL6	1.38e-35	0.348702	0.949	0.82	3.06e-31	C1
GBP2	1.28e-34	0.297528	0.331	0.13	2.85e-30	C1
TINCR	1.49e-34	0.307649	0.462	0.217	3.31e-30	C1
MTSS1	4.32e-34	0.303134	0.762	0.482	9.6e-30	C1
CYB5A	2.77e-33	0.34152	0.551	0.302	6.15e-29	C1
PKP1	6.25e-33	0.349444	0.634	0.372	1.39e-28	C1
JUN	1.89e-32	0.342926	0.985	0.896	4.21e-28	C1
DSTN	2.38e-32	0.298965	0.934	0.778	5.3e-28	C1
ABHD5	3.07e-32	0.262542	0.637	0.364	6.82e-28	C1
JPT1	4.2e-32	0.339722	0.8	0.584	9.35e-28	C1
NECTIN4	4.63e-32	0.258165	0.496	0.252	1.03e-27	C1
NOTCH3	3.34e-31	0.278579	0.329	0.137	7.43e-27	C1
GSTA4	1.79e-30	0.340965	0.525	0.296	3.97e-26	C1
MDFIC	1.43e-29	0.253652	0.268	0.1	3.19e-25	C1
DBI	5.63e-29	0.289485	0.834	0.605	1.25e-24	C1
CD109	1.66e-28	0.289319	0.603	0.361	3.7e-24	C1
NUPR1	2.34e-28	0.284682	0.617	0.358	5.19e-24	C1
DSC3	7.98e-28	0.289456	0.837	0.61	1.77e-23	C1
TAGLN	8.34e-28	0.587747	0.621	0.398	1.85e-23	C1
ETFB	1.03e-27	0.413786	0.612	0.405	2.28e-23	C1
SH3BGRL	1.22e-27	0.313873	0.733	0.51	2.7e-23	C1
INHBA	1.27e-27	0.313193	0.652	0.386	2.82e-23	C1
SAT1	1.9e-27	0.255537	0.822	0.616	4.23e-23	C1
SOX9	2.1e-27	0.310828	0.773	0.528	4.67e-23	C1
MARCKSL1	4.08e-27	0.27293	0.948	0.783	9.07e-23	C1
MGP	8.8e-27	0.517941	0.603	0.396	1.96e-22	C1
NSG1	2.9e-26	0.285273	0.507	0.286	6.46e-22	C1
TNFSF10	5.29e-26	0.29524	0.762	0.513	1.18e-21	C1
ATP2B4	1.57e-25	0.262811	0.471	0.255	3.5e-21	C1
GPR155	1.67e-25	0.382187	0.343	0.162	3.71e-21	C1
ARL6IP5	2.38e-25	0.282323	0.675	0.449	5.3e-21	C1
EDN1	2.44e-25	0.522808	0.692	0.488	5.43e-21	C1
YWHAQ	2.48e-25	0.294865	0.824	0.614	5.51e-21	C1
FAM13A	2.98e-25	0.26555	0.302	0.131	6.63e-21	C1
RASGEF1B	6.43e-25	0.252505	0.624	0.389	1.43e-20	C1
FOXC1	6.63e-25	0.348099	0.57	0.334	1.47e-20	C1
IER3	7.98e-25	0.514982	0.946	0.835	1.77e-20	C1
MGST3	8.17e-25	0.259359	0.723	0.495	1.82e-20	C1
FBXO30	9.38e-25	0.273738	0.468	0.258	2.09e-20	C1
ALDH2	9.57e-25	0.252167	0.603	0.368	2.13e-20	C1
TPM1	2.26e-24	0.375854	0.783	0.555	5.02e-20	C1
DSP	2.79e-24	0.274446	0.984	0.913	6.19e-20	C1
HIST1H1C	1.1e-23	0.457579	0.48	0.289	2.46e-19	C1
MCL1	1.32e-23	0.259902	0.805	0.587	2.94e-19	C1
SMPDL3A	1.08e-22	0.254686	0.443	0.246	2.39e-18	C1
FAM89B	1.25e-22	0.271037	0.535	0.323	2.79e-18	C1
FZD6	2.34e-22	0.257444	0.571	0.359	5.21e-18	C1
IER2	2.48e-22	0.338431	0.918	0.77	5.52e-18	C1
SUCLG1	3.93e-22	0.261027	0.497	0.298	8.73e-18	C1
CXADR	4.55e-22	0.258023	0.931	0.773	1.01e-17	C1
EPHB6	5.73e-22	0.292245	0.496	0.304	1.27e-17	C1
DYNLL1	1.66e-21	0.27025	0.942	0.833	3.69e-17	C1
CSRP1	1.98e-20	0.295005	0.466	0.281	4.41e-16	C1
MT1X	5.09e-20	0.271539	0.695	0.504	1.13e-15	C1
IDH2	8.15e-20	0.270079	0.685	0.482	1.81e-15	C1
PDCD2	1.7e-19	0.258021	0.574	0.378	3.78e-15	C1
IGFBP5	2.28e-19	0.650318	0.429	0.253	5.07e-15	C1
CHCHD7	3.69e-19	0.295951	0.821	0.636	8.2e-15	C1
FAM43A	2.09e-18	0.268737	0.316	0.164	4.66e-14	C1
NINJ2	5.12e-18	0.265584	0.421	0.251	1.14e-13	C1
SOX4	5.39e-18	0.289512	0.99	0.896	1.2e-13	C1
ACTA2	3.11e-17	0.750718	0.257	0.13	6.91e-13	C1
ANXA3	1.65e-16	0.266322	0.548	0.373	3.66e-12	C1
MYC	4.88e-16	0.305583	0.38	0.226	1.09e-11	C1
GPNMB	5.44e-16	0.303717	0.644	0.464	1.21e-11	C1
PALLD	8.14e-16	0.260747	0.754	0.59	1.81e-11	C1
HCAR3	2.36e-15	0.266421	0.343	0.195	5.24e-11	C1
CEBPD	1.66e-14	0.308362	0.754	0.611	3.7e-10	C1
NCOA7	2.68e-13	0.273684	0.414	0.255	5.96e-09	C1
GADD45G	3.07e-11	0.310496	0.71	0.573	6.83e-07	C1
GADD45A	2.68e-10	0.299672	0.603	0.44	5.96e-06	C1
HSPA5	1.06e-08	0.364572	0.746	0.642	0.000234681	C1
ABI3BP	3e-95	0.827774	0.829	0.377	6.67e-91	C2
PTCH1	1.24e-76	0.64341	0.845	0.434	2.76e-72	C2
SELENOP	2.54e-75	0.801752	0.912	0.68	5.65e-71	C2
LFNG	2.78e-74	0.609946	0.542	0.168	6.17e-70	C2
BCAM	3.13e-74	0.630783	0.9	0.563	6.95e-70	C2
SPON2	3.71e-74	0.589579	0.986	0.821	8.24e-70	C2
PDGFA	5.2e-71	0.676917	0.91	0.584	1.16e-66	C2
COL14A1	1.57e-69	0.695456	0.57	0.203	3.49e-65	C2
NFIB	1.15e-67	0.618941	0.886	0.555	2.55e-63	C2
TFAP2B	5.35e-67	0.607763	0.908	0.546	1.19e-62	C2
PTCH2	5.17e-65	0.512323	0.685	0.285	1.15e-60	C2
SCD5	1.43e-63	0.663237	0.653	0.304	3.19e-59	C2
MDK	6.85e-62	0.630156	0.886	0.582	1.52e-57	C2
TBX1	6e-61	0.580787	0.687	0.324	1.33e-56	C2
EDN2	2.36e-59	0.611556	0.606	0.25	5.25e-55	C2
SLC7A8	1.89e-58	0.67755	0.673	0.339	4.21e-54	C2
HTRA1	4.21e-58	0.645545	0.705	0.352	9.37e-54	C2
BNC2	2.81e-56	0.60041	0.673	0.322	6.24e-52	C2
UCP2	1.14e-55	0.744167	0.671	0.355	2.53e-51	C2
LGR5	4.93e-54	0.519968	0.622	0.277	1.1e-49	C2
VCAN	9.68e-54	0.600145	0.884	0.583	2.15e-49	C2
LMO3	1.3e-52	0.530656	0.735	0.404	2.88e-48	C2
DAPL1	2.7e-50	0.541713	0.92	0.667	6.01e-46	C2
NIN	6.34e-50	0.588504	0.456	0.17	1.41e-45	C2
NTRK3	2.55e-49	0.518164	0.428	0.146	5.68e-45	C2
EMP2	8.47e-48	0.544823	0.876	0.675	1.88e-43	C2
TSPAN4	2.17e-47	0.524935	0.568	0.26	4.82e-43	C2
SPARC	2.73e-45	0.462587	0.795	0.515	6.06e-41	C2
STAC2	2.81e-45	0.492679	0.472	0.185	6.25e-41	C2
CXCL14	2.74e-44	0.623455	0.882	0.702	6.08e-40	C2
NFIX	1.67e-43	0.493625	0.655	0.368	3.71e-39	C2
EEF1A1	2.48e-43	0.309762	1	0.988	5.51e-39	C2
SLC39A14	4.49e-43	0.493023	0.715	0.404	9.97e-39	C2
PIK3R1	3.28e-42	0.549479	0.671	0.39	7.3e-38	C2
KTN1	4.24e-42	0.407734	0.974	0.859	9.42e-38	C2
SLC3A2	1.98e-41	0.482758	0.892	0.733	4.4e-37	C2
NUCKS1	2.35e-41	0.399851	0.908	0.686	5.22e-37	C2
EPCAM	7.63e-41	0.524522	0.793	0.539	1.7e-36	C2
RAMP1	3.85e-40	0.500401	0.62	0.33	8.55e-36	C2
RPS3A	5.97e-40	0.288396	0.996	0.974	1.33e-35	C2
PPME1	6.16e-40	0.466024	0.659	0.385	1.37e-35	C2
SLC7A1	1.19e-39	0.43587	0.438	0.182	2.64e-35	C2
CRNN	1.5e-38	0.589856	0.456	0.188	3.33e-34	C2
RPS27	8.12e-38	0.28003	0.996	0.952	1.81e-33	C2
FGFR2	3.04e-37	0.418058	0.528	0.256	6.76e-33	C2
CHCHD7	3.22e-37	0.424563	0.865	0.641	7.17e-33	C2
GPR161	3.98e-37	0.410528	0.482	0.224	8.84e-33	C2
GJB6	6.7e-36	0.357282	0.984	0.865	1.49e-31	C2
UGP2	1.22e-35	0.463797	0.775	0.558	2.72e-31	C2
FNDC1	4.01e-35	0.396747	0.376	0.142	8.93e-31	C2
KRT15	4.9e-35	0.419532	0.958	0.785	1.09e-30	C2
ADGRL3	1.36e-34	0.496343	0.604	0.354	3.02e-30	C2
SLC7A2	4.51e-34	0.393343	0.392	0.156	1e-29	C2
SMS	5.2e-34	0.415784	0.791	0.561	1.16e-29	C2
COL4A2	2.7e-33	0.396522	0.484	0.227	5.99e-29	C2
SDC2	2.82e-33	0.445026	0.681	0.43	6.26e-29	C2
BGN	3.06e-33	0.437237	0.5	0.233	6.81e-29	C2
CHST2	6.42e-33	0.531682	0.436	0.201	1.43e-28	C2
LHX2	1.19e-32	0.477183	0.448	0.208	2.65e-28	C2
SSPN	1.84e-32	0.465489	0.52	0.277	4.1e-28	C2
DMD	3.92e-32	0.333975	0.598	0.32	8.73e-28	C2
PAMR1	8.82e-32	0.338137	0.311	0.109	1.96e-27	C2
OGFRL1	8.93e-32	0.454547	0.633	0.384	1.99e-27	C2
RPL9	2.43e-31	0.252611	0.996	0.948	5.41e-27	C2
JDP2	1.09e-30	0.389837	0.478	0.228	2.43e-26	C2
CRIP2	1.24e-30	0.45823	0.488	0.256	2.76e-26	C2
SLITRK2	1.37e-30	0.293787	0.271	0.085	3.04e-26	C2
FERMT1	1.68e-30	0.449529	0.564	0.332	3.73e-26	C2
RXRA	7.84e-30	0.355012	0.578	0.335	1.74e-25	C2
MLEC	1.43e-29	0.419685	0.588	0.366	3.19e-25	C2
DEK	1.74e-29	0.417731	0.647	0.404	3.88e-25	C2
ATP2C2	1.85e-29	0.383169	0.434	0.207	4.11e-25	C2
STIM2	1.97e-29	0.425433	0.57	0.337	4.38e-25	C2
KIF12	2.09e-29	0.350712	0.426	0.196	4.66e-25	C2
SLC26A2	2.1e-29	0.36678	0.584	0.327	4.68e-25	C2
HHIP	8.35e-29	0.466949	0.357	0.147	1.86e-24	C2
WLS	8.4e-28	0.377406	0.568	0.341	1.87e-23	C2
COL12A1	1.01e-27	0.372443	0.382	0.174	2.25e-23	C2
EDIL3	2.03e-27	0.478538	0.637	0.435	4.51e-23	C2
LRIG3	2.66e-27	0.360852	0.542	0.319	5.9e-23	C2
SOBP	2.7e-27	0.313113	0.275	0.098	6e-23	C2
COL4A1	2.8e-27	0.279963	0.4	0.179	6.23e-23	C2
FAT3	4.86e-27	0.385179	0.452	0.23	1.08e-22	C2
SFRP1	5e-27	0.562469	0.369	0.162	1.11e-22	C2
CLDN1	1.2e-26	0.310667	0.88	0.721	2.67e-22	C2
MARCKSL1	1.52e-26	0.320411	0.93	0.8	3.39e-22	C2
VGLL4	3.58e-26	0.374362	0.713	0.52	7.97e-22	C2
EZR	2.5e-25	0.368579	0.807	0.656	5.57e-21	C2
UBL3	2.58e-25	0.42042	0.594	0.39	5.73e-21	C2
TMEM19	5.35e-25	0.399304	0.424	0.225	1.19e-20	C2
RPS11	6.03e-25	0.25715	0.984	0.906	1.34e-20	C2
BOK	1e-24	0.433631	0.482	0.28	2.23e-20	C2
DDAH2	1.02e-24	0.358055	0.727	0.54	2.27e-20	C2
CDH13	1.14e-24	0.394494	0.542	0.328	2.54e-20	C2
CDCA7L	1.52e-24	0.31131	0.365	0.169	3.37e-20	C2
GJA1	1.93e-24	0.356731	0.928	0.795	4.29e-20	C2
ZNF324	2.13e-24	0.295528	0.251	0.09	4.74e-20	C2
EFEMP1	2.37e-24	0.33403	0.313	0.133	5.28e-20	C2
ATRX	2.65e-24	0.361907	0.719	0.55	5.89e-20	C2
C6orf48	1.05e-23	0.371212	0.627	0.426	2.33e-19	C2
CSPG4	1.34e-23	0.327997	0.482	0.264	2.98e-19	C2
NF1	1.51e-23	0.255192	0.538	0.316	3.35e-19	C2
CTNNAL1	1.75e-23	0.312945	0.285	0.115	3.88e-19	C2
PELI2	1.81e-23	0.265503	0.61	0.381	4.03e-19	C2
SLC1A4	2.66e-23	0.336927	0.444	0.243	5.9e-19	C2
HNRNPA1	4.18e-23	0.308687	0.896	0.779	9.29e-19	C2
CCND2	4.79e-23	0.373984	0.492	0.279	1.07e-18	C2
PSD3	5.89e-23	0.374	0.622	0.435	1.31e-18	C2
RTL10	6.58e-23	0.275692	0.279	0.114	1.46e-18	C2
NLRP1	8.49e-23	0.392536	0.494	0.291	1.89e-18	C2
HNRNPA0	2.23e-22	0.272693	0.841	0.678	4.96e-18	C2
WNT6	6.34e-22	0.264275	0.307	0.134	1.41e-17	C2
PCNT	7.62e-22	0.29145	0.309	0.137	1.69e-17	C2
CIRBP	7.94e-22	0.291592	0.918	0.768	1.77e-17	C2
DAAM1	1.28e-21	0.360927	0.765	0.619	2.85e-17	C2
SORL1	2.86e-21	0.340747	0.47	0.271	6.37e-17	C2
RARRES2	5.29e-21	0.348417	0.558	0.353	1.18e-16	C2
TFDP2	6.28e-21	0.335647	0.518	0.332	1.4e-16	C2
PIK3C2G	1.32e-20	0.298617	0.424	0.235	2.93e-16	C2
ADAMTS3	2.1e-20	0.251024	0.277	0.119	4.66e-16	C2
LITAF	2.43e-20	0.336195	0.691	0.512	5.4e-16	C2
TP63	2.51e-20	0.296048	0.606	0.419	5.57e-16	C2
CELF2	4.2e-20	0.324775	0.357	0.182	9.34e-16	C2
ADI1	5.6e-20	0.329806	0.639	0.461	1.25e-15	C2
C16orf74	6.78e-20	0.326926	0.355	0.186	1.51e-15	C2
CANX	7.48e-20	0.295395	0.683	0.532	1.66e-15	C2
CBX1	8.49e-20	0.331492	0.56	0.395	1.89e-15	C2
GNAS	1.03e-19	0.265451	0.942	0.823	2.28e-15	C2
TMEM167A	1.18e-19	0.330911	0.651	0.476	2.63e-15	C2
PTPN14	1.18e-19	0.354456	0.458	0.273	2.63e-15	C2
TSPAN3	1.79e-19	0.304234	0.504	0.323	3.98e-15	C2
APEX1	2.1e-19	0.321536	0.697	0.547	4.66e-15	C2
MEX3A	2.25e-19	0.303929	0.448	0.27	5e-15	C2
NPNT	2.52e-19	0.32459	0.388	0.206	5.59e-15	C2
UXS1	2.56e-19	0.299424	0.335	0.172	5.69e-15	C2
TENM2	3.51e-19	0.288797	0.367	0.191	7.8e-15	C2
TTC3	3.59e-19	0.311642	0.763	0.605	7.99e-15	C2
LAMB1	1.55e-18	0.307018	0.307	0.149	3.45e-14	C2
BEX3	1.66e-18	0.313234	0.729	0.581	3.7e-14	C2
BCL11B	1.7e-18	0.317697	0.544	0.364	3.77e-14	C2
CTBP1	2.3e-18	0.312864	0.504	0.332	5.11e-14	C2
KRT8	2.38e-18	0.291496	0.62	0.407	5.3e-14	C2
XRCC5	2.75e-18	0.29917	0.767	0.613	6.11e-14	C2
PHF14	3.46e-18	0.270797	0.618	0.446	7.69e-14	C2
TNRC6C	5.43e-18	0.294282	0.335	0.174	1.21e-13	C2
SOX18	5.98e-18	0.380781	0.293	0.141	1.33e-13	C2
WNT7B	6.15e-18	0.312014	0.388	0.22	1.37e-13	C2
NCL	8.7e-18	0.290555	0.781	0.65	1.94e-13	C2
CD151	1.83e-17	0.299948	0.657	0.514	4.07e-13	C2
PRKDC	1.94e-17	0.329968	0.556	0.392	4.31e-13	C2
ANTXR1	2.01e-17	0.301072	0.305	0.153	4.46e-13	C2
GALNT11	2.07e-17	0.307355	0.564	0.39	4.61e-13	C2
U2SURP	2.28e-17	0.320007	0.633	0.483	5.06e-13	C2
TMEM98	2.29e-17	0.310574	0.566	0.4	5.1e-13	C2
OAT	3.32e-17	0.303954	0.408	0.242	7.38e-13	C2
POLR2L	4.23e-17	0.284254	0.789	0.645	9.41e-13	C2
TMEM237	4.63e-17	0.325582	0.369	0.211	1.03e-12	C2
PDIA3	5.21e-17	0.285288	0.721	0.573	1.16e-12	C2
PRPF4	6.03e-17	0.273005	0.309	0.159	1.34e-12	C2
RAB34	6.72e-17	0.300491	0.56	0.399	1.49e-12	C2
FOXO3	2.61e-16	0.328477	0.512	0.355	5.81e-12	C2
PHF3	2.83e-16	0.297609	0.514	0.356	6.29e-12	C2
HNRNPF	3.15e-16	0.259311	0.745	0.608	7e-12	C2
NFIA	3.52e-16	0.314844	0.48	0.315	7.83e-12	C2
PRDX2	4.78e-16	0.269183	0.771	0.632	1.06e-11	C2
FJX1	1.04e-15	0.284736	0.283	0.143	2.31e-11	C2
SCP2	1.09e-15	0.284611	0.725	0.587	2.41e-11	C2
ILF3	1.23e-15	0.266007	0.606	0.437	2.72e-11	C2
BMPR2	1.4e-15	0.297824	0.522	0.369	3.11e-11	C2
MXRA7	2.15e-15	0.278064	0.38	0.228	4.77e-11	C2
RCN2	2.2e-15	0.261983	0.655	0.511	4.89e-11	C2
KIDINS220	2.21e-15	0.276675	0.56	0.409	4.91e-11	C2
RAB18	2.56e-15	0.281808	0.699	0.589	5.69e-11	C2
SMIM8	3.4e-15	0.28102	0.365	0.218	7.56e-11	C2
MYLK	3.6e-15	0.37384	0.657	0.477	8e-11	C2
SORD	4.87e-15	0.342232	0.295	0.158	1.08e-10	C2
ZC3H13	8.1e-15	0.298137	0.464	0.316	1.8e-10	C2
PARP1	1.3e-14	0.293788	0.373	0.225	2.88e-10	C2
APP	1.46e-14	0.251435	0.783	0.684	3.24e-10	C2
CDC42EP4	1.65e-14	0.265482	0.512	0.352	3.68e-10	C2
UBE2E3	2.24e-14	0.261705	0.659	0.533	4.99e-10	C2
SLC6A6	2.29e-14	0.292854	0.355	0.208	5.1e-10	C2
GMPR	3.32e-14	0.293472	0.343	0.193	7.39e-10	C2
TXNIP	3.63e-14	0.265281	0.564	0.393	8.07e-10	C2
GNAI2	4.63e-14	0.260594	0.705	0.582	1.03e-09	C2
CHURC1	4.72e-14	0.260433	0.602	0.461	1.05e-09	C2
TRIM28	4.73e-14	0.296677	0.45	0.306	1.05e-09	C2
SEC62	5.23e-14	0.251196	0.701	0.573	1.16e-09	C2
RSF1	8.77e-14	0.250058	0.562	0.419	1.95e-09	C2
SELENOH	1.06e-13	0.258435	0.576	0.446	2.36e-09	C2
SLC7A5	1.5e-13	0.251053	0.456	0.299	3.33e-09	C2
NORAD	1.55e-13	0.25276	0.578	0.439	3.45e-09	C2
LMO4	2e-13	0.289239	0.745	0.606	4.45e-09	C2
AASDHPPT	2.53e-13	0.266386	0.333	0.201	5.63e-09	C2
OSBPL8	5.74e-13	0.26148	0.452	0.316	1.28e-08	C2
ADH5	5.82e-13	0.256746	0.558	0.426	1.29e-08	C2
PRRG4	9.26e-13	0.254668	0.478	0.333	2.06e-08	C2
CRYL1	1.08e-12	0.266705	0.46	0.328	2.4e-08	C2
G3BP1	1.36e-12	0.255135	0.554	0.426	3.02e-08	C2
APMAP	1.45e-12	0.256687	0.458	0.319	3.23e-08	C2
LAMTOR4	1.94e-12	0.254269	0.584	0.46	4.32e-08	C2
RPL7L1	2.03e-12	0.267223	0.52	0.392	4.51e-08	C2
YIPF3	3.28e-12	0.252771	0.548	0.426	7.29e-08	C2
NAP1L4	3.35e-12	0.28125	0.55	0.424	7.45e-08	C2
NINJ1	3.81e-12	0.263168	0.466	0.325	8.47e-08	C2
VPS28	4.16e-12	0.252143	0.665	0.547	9.24e-08	C2
MAFB	4.35e-12	0.254274	0.546	0.396	9.67e-08	C2
DSG2	3.67e-11	0.251157	0.458	0.329	8.17e-07	C2
CALB2	4.65e-11	0.398751	0.287	0.17	1.03e-06	C2
NT5DC2	4.76e-11	0.25354	0.339	0.22	1.06e-06	C2
PDGFA	6.62e-61	0.580545	0.919	0.586	1.47e-56	C3
CXCL14	2.88e-50	0.644351	0.932	0.694	6.4e-46	C3
SELENOP	1.56e-48	0.570891	0.898	0.685	3.46e-44	C3
ABI3BP	2.01e-41	0.416862	0.757	0.396	4.47e-37	C3
SPON2	4.76e-41	0.43447	0.983	0.824	1.06e-36	C3
TFAP2B	5.42e-37	0.441972	0.853	0.56	1.21e-32	C3
LGR5	5.97e-35	0.451528	0.565	0.292	1.33e-30	C3
BCAM	5.05e-34	0.376929	0.84	0.578	1.12e-29	C3
HTRA1	1.32e-33	0.471863	0.635	0.369	2.93e-29	C3
PTCH2	3.11e-33	0.455448	0.586	0.308	6.91e-29	C3
LFNG	1.83e-32	0.472663	0.435	0.193	4.06e-28	C3
SLC3A2	3.24e-32	0.386021	0.913	0.731	7.2e-28	C3
IFI27	5.92e-32	0.263914	0.601	0.334	1.32e-27	C3
TSPAN4	1.46e-31	0.422808	0.522	0.272	3.24e-27	C3
CRNN	1.74e-31	0.627169	0.435	0.195	3.87e-27	C3
COL14A1	4.87e-31	0.393878	0.482	0.224	1.08e-26	C3
PTCH1	1.94e-29	0.360404	0.729	0.461	4.31e-25	C3
UCP2	7.28e-29	0.516427	0.608	0.371	1.62e-24	C3
SLC39A14	7.99e-29	0.382551	0.689	0.413	1.78e-24	C3
CHST2	1.23e-28	0.44064	0.429	0.206	2.73e-24	C3
SLC7A8	5.53e-28	0.367048	0.612	0.355	1.23e-23	C3
SCD5	6.47e-28	0.382878	0.565	0.325	1.44e-23	C3
MDK	1.29e-27	0.406866	0.817	0.599	2.86e-23	C3
HMGB1	1.36e-27	0.279467	0.97	0.88	3.01e-23	C3
TBX1	3.36e-27	0.397303	0.591	0.347	7.47e-23	C3
NFIB	9.22e-27	0.3993	0.793	0.577	2.05e-22	C3
DAPL1	9.41e-27	0.428588	0.87	0.68	2.09e-22	C3
NUCKS1	2.42e-26	0.343668	0.861	0.697	5.38e-22	C3
EPCAM	3.17e-26	0.407494	0.772	0.546	7.04e-22	C3
KRT15	1.05e-25	0.3433	0.951	0.788	2.34e-21	C3
SPARC	1.97e-25	0.364558	0.729	0.531	4.39e-21	C3
GJB6	2.23e-23	0.300778	0.97	0.869	4.96e-19	C3
SET	4.2e-23	0.288459	0.938	0.827	9.33e-19	C3
KTN1	1.55e-22	0.279799	0.951	0.865	3.45e-18	C3
JDP2	1.93e-22	0.370269	0.441	0.238	4.28e-18	C3
CTNNAL1	4.53e-22	0.323926	0.284	0.118	1.01e-17	C3
GNAS	4.42e-21	0.305488	0.94	0.825	9.83e-17	C3
SFRP1	5.43e-21	0.436102	0.352	0.167	1.21e-16	C3
BNC2	4.23e-20	0.325898	0.561	0.347	9.41e-16	C3
POLR2L	4.63e-20	0.326672	0.791	0.647	1.03e-15	C3
UGP2	9.51e-20	0.323488	0.719	0.571	2.11e-15	C3
EDN2	1.23e-19	0.330216	0.49	0.277	2.73e-15	C3
BGN	1.3e-19	0.334513	0.446	0.246	2.9e-15	C3
CHCHD7	2.94e-19	0.288808	0.834	0.65	6.54e-15	C3
STAC2	4.81e-19	0.310381	0.39	0.204	1.07e-14	C3
FNDC1	6.07e-19	0.34342	0.32	0.155	1.35e-14	C3
SSPN	1.61e-18	0.38019	0.456	0.292	3.57e-14	C3
HHIP	1.65e-18	0.362646	0.324	0.156	3.66e-14	C3
NLRP1	2.23e-18	0.347149	0.48	0.296	4.97e-14	C3
FERMT1	3.88e-18	0.362996	0.51	0.345	8.64e-14	C3
LMO3	3.96e-18	0.271814	0.623	0.429	8.8e-14	C3
SDC2	7.76e-18	0.320858	0.627	0.444	1.72e-13	C3
RARRES2	8.44e-18	0.299098	0.554	0.356	1.88e-13	C3
ZFP36L2	8.97e-18	0.325382	0.866	0.723	1.99e-13	C3
SULT1E1	1.64e-17	0.297578	0.424	0.244	3.65e-13	C3
EMP2	1.71e-17	0.261578	0.846	0.683	3.8e-13	C3
ADGRL3	1.95e-17	0.300318	0.544	0.368	4.33e-13	C3
PEBP1	2.04e-17	0.26561	0.791	0.649	4.53e-13	C3
PIK3R1	2.99e-17	0.28057	0.608	0.406	6.64e-13	C3
BASP1	4.26e-17	0.283735	0.795	0.65	9.47e-13	C3
SMS	5.57e-17	0.288108	0.738	0.574	1.24e-12	C3
RAMP1	9.01e-17	0.307833	0.522	0.352	2e-12	C3
CIRBP	1.43e-16	0.250626	0.889	0.775	3.17e-12	C3
HMGN2	1.63e-16	0.265804	0.657	0.502	3.62e-12	C3
DMD	1.65e-16	0.253429	0.527	0.337	3.68e-12	C3
CREB5	7e-16	0.251976	0.753	0.578	1.56e-11	C3
HNRNPA1	2.32e-15	0.25163	0.896	0.78	5.16e-11	C3
CITED4	1.22e-14	0.303393	0.463	0.298	2.71e-10	C3
DEK	1.27e-14	0.260753	0.582	0.419	2.83e-10	C3
GNAI2	1.54e-14	0.282445	0.695	0.586	3.43e-10	C3
TSPAN3	1.54e-14	0.321409	0.469	0.331	3.43e-10	C3
COL4A2	1.66e-14	0.254675	0.407	0.244	3.69e-10	C3
CAV1	1.69e-14	0.287345	0.74	0.582	3.76e-10	C3
NTRK3	2.19e-14	0.290122	0.316	0.171	4.87e-10	C3
SPCS2	2.52e-14	0.269317	0.763	0.671	5.6e-10	C3
NIN	1.16e-13	0.273266	0.341	0.195	2.58e-09	C3
BOK	2.01e-13	0.336549	0.431	0.292	4.47e-09	C3
SLC26A2	2.01e-13	0.289718	0.499	0.346	4.48e-09	C3
UBL3	2.6e-13	0.283937	0.539	0.403	5.78e-09	C3
MLEC	3.57e-13	0.286021	0.516	0.382	7.95e-09	C3
RCN2	5.01e-13	0.272175	0.627	0.518	1.11e-08	C3
BEX3	9.89e-13	0.266771	0.701	0.588	2.2e-08	C3
EFEMP1	1.36e-12	0.259389	0.267	0.144	3.02e-08	C3
HLA-DPA1	6.39e-12	0.254072	0.264	0.144	1.42e-07	C3
PPME1	6.68e-12	0.260611	0.544	0.41	1.48e-07	C3
CTBP1	9.23e-12	0.268746	0.467	0.341	2.05e-07	C3
SSBP3	2.48e-11	0.296619	0.435	0.312	5.52e-07	C3
SOX18	2.73e-11	0.30627	0.267	0.148	6.06e-07	C3
SCP2	4.83e-11	0.25774	0.689	0.595	1.07e-06	C3
SEC62	4.86e-11	0.25693	0.667	0.581	1.08e-06	C3
C5orf38	8.12e-11	0.266833	0.443	0.324	1.81e-06	C3
CRIP2	1.68e-10	0.272554	0.399	0.276	3.74e-06	C3
CDCA7L	1.71e-10	0.262622	0.296	0.185	3.8e-06	C3
GALNT11	3.87e-10	0.268593	0.52	0.4	8.6e-06	C3
PDIA3	4.48e-10	0.251138	0.667	0.585	9.96e-06	C3
OAT	6.61e-10	0.279473	0.362	0.252	1.47e-05	C3
CHURC1	3.5e-09	0.266296	0.557	0.472	7.78e-05	C3
HILPDA	4.18e-09	0.272127	0.377	0.26	9.29e-05	C3
NINJ1	1.51e-08	0.2619	0.431	0.333	0.000335897	C3
MYLK	6.23e-07	0.335956	0.582	0.494	0.0138552	C3
CALB2	3.19e-06	0.347695	0.258	0.177	0.0709655	C3
NEDD9	3.06e-100	0.741578	0.438	0.068	6.8e-96	C4
IL20	2.97e-87	1.18447	0.597	0.17	6.61e-83	C4
TSC22D1	1.51e-82	1.1921	0.902	0.564	3.36e-78	C4
ATF3	2.21e-73	1.07211	0.817	0.419	4.91e-69	C4
VEGFA	3.14e-65	1.15804	0.523	0.166	6.97e-61	C4
DUSP6	8.09e-63	0.800654	0.552	0.189	1.8e-58	C4
NFKBIA	2.59e-62	0.865684	0.947	0.76	5.75e-58	C4
KLF6	1.43e-57	0.839919	0.942	0.734	3.19e-53	C4
EGR1	2.39e-57	0.854953	0.891	0.619	5.32e-53	C4
ZFP36	2.6e-53	0.899835	0.905	0.683	5.78e-49	C4
SERTAD1	4.8e-53	0.712116	0.549	0.209	1.07e-48	C4
REL	6.62e-49	0.670261	0.788	0.463	1.47e-44	C4
ID4	7.24e-49	0.925586	0.724	0.389	1.61e-44	C4
EGR2	7.85e-47	0.73012	0.456	0.16	1.74e-42	C4
NRN1	7.75e-45	1.0139	0.387	0.125	1.72e-40	C4
ANGPTL4	3.35e-44	0.539647	0.334	0.09	7.45e-40	C4
PMEPA1	5.88e-43	0.664691	0.703	0.407	1.31e-38	C4
NDUFA4L2	2.47e-41	0.858389	0.592	0.289	5.48e-37	C4
EIF1	5e-41	0.482945	0.979	0.921	1.11e-36	C4
BTG2	5.29e-41	0.843012	0.82	0.544	1.18e-36	C4
DUSP2	5.82e-41	1.05267	0.623	0.328	1.29e-36	C4
LDHA	9.66e-41	0.611416	0.897	0.713	2.15e-36	C4
TGFBI	4.73e-40	0.733144	0.477	0.192	1.05e-35	C4
TNC	4.87e-40	0.713848	0.35	0.108	1.08e-35	C4
JUNB	8.22e-40	0.673208	0.968	0.837	1.83e-35	C4
CHI3L1	8.41e-40	1.11522	0.483	0.2	1.87e-35	C4
PIM3	2.42e-39	0.555237	0.719	0.412	5.38e-35	C4
KLF10	3.85e-39	0.74972	0.748	0.466	8.56e-35	C4
HCAR3	3.73e-38	0.769462	0.475	0.193	8.3e-34	C4
GADD45B	1.38e-37	0.954696	0.912	0.673	3.06e-33	C4
IRF1	1.38e-37	0.625418	0.679	0.368	3.07e-33	C4
CEBPB	1.25e-36	0.578528	0.931	0.76	2.79e-32	C4
ZFP36L2	3.8e-36	0.657517	0.889	0.725	8.44e-32	C4
SOCS3	2.8e-35	0.833386	0.732	0.452	6.23e-31	C4
JUN	2.14e-34	0.548686	0.989	0.906	4.76e-30	C4
NR4A1	2.27e-34	0.646751	0.655	0.372	5.06e-30	C4
MAFF	8.54e-34	0.497306	0.488	0.215	1.9e-29	C4
YBX3	7.96e-33	0.438889	0.96	0.823	1.77e-28	C4
BHLHE40	2.05e-32	0.482159	0.676	0.38	4.56e-28	C4
LOXL2	2.1e-32	0.444005	0.271	0.077	4.67e-28	C4
CRABP1	3.86e-32	0.545464	0.337	0.115	8.57e-28	C4
ACTG1	2.91e-31	0.348229	0.995	0.973	6.47e-27	C4
DUSP1	3.87e-31	0.556794	0.923	0.724	8.6e-27	C4
MT2A	4.07e-31	1.60801	0.711	0.514	9.05e-27	C4
GADD45A	6.92e-31	0.586175	0.7	0.445	1.54e-26	C4
NAMPT	1.39e-30	0.409619	0.767	0.491	3.09e-26	C4
PMAIP1	2.4e-30	0.569682	0.727	0.479	5.33e-26	C4
TNFAIP3	7.08e-30	0.928988	0.57	0.334	1.57e-25	C4
TUBB2A	7.38e-30	0.536554	0.618	0.338	1.64e-25	C4
EFNA1	7.77e-30	0.528908	0.875	0.681	1.73e-25	C4
CCL2	1.24e-29	1.44323	0.369	0.148	2.76e-25	C4
TIMP1	2.16e-29	1.53391	0.324	0.118	4.8e-25	C4
NCOA7	1.46e-28	0.797783	0.507	0.261	3.24e-24	C4
TNF	2.72e-28	0.617115	0.337	0.127	6.06e-24	C4
DST	5.9e-28	0.470452	0.968	0.843	1.31e-23	C4
PNRC1	8.2e-28	0.587756	0.897	0.751	1.82e-23	C4
SOD2	8.49e-28	1.04276	0.599	0.384	1.89e-23	C4
IER3	1.36e-27	0.535019	0.939	0.849	3.02e-23	C4
FTL	3.3e-27	0.444186	0.989	0.919	7.33e-23	C4
ATP13A3	5.68e-27	0.436069	0.403	0.176	1.26e-22	C4
INHBA	6.98e-27	0.632744	0.671	0.415	1.55e-22	C4
ACKR3	1.15e-26	0.611361	0.472	0.232	2.55e-22	C4
DUSP5	1.33e-26	0.455644	0.438	0.2	2.95e-22	C4
TNFRSF12A	1.7e-26	0.456006	0.645	0.413	3.79e-22	C4
HES1	2.35e-26	0.837698	0.822	0.651	5.22e-22	C4
BNIP3	3.76e-26	0.530102	0.501	0.263	8.35e-22	C4
NDRG1	5.53e-26	0.492698	0.801	0.584	1.23e-21	C4
CITED4	6.17e-26	0.730352	0.538	0.293	1.37e-21	C4
ZFP36L1	9.43e-26	0.536411	0.859	0.696	2.1e-21	C4
FHL2	1.04e-25	0.463685	0.692	0.466	2.32e-21	C4
GEM	2.43e-25	0.495195	0.324	0.127	5.41e-21	C4
PRNP	2.71e-25	0.513194	0.456	0.227	6.02e-21	C4
PTGER4	3.95e-25	0.366063	0.263	0.088	8.78e-21	C4
IGFBP2	5.01e-25	0.482454	0.363	0.154	1.11e-20	C4
RUNX1	1.42e-24	0.345756	0.584	0.33	3.15e-20	C4
JUND	1.44e-24	0.420082	0.923	0.785	3.2e-20	C4
TIPARP	2.74e-24	0.43149	0.411	0.197	6.1e-20	C4
GAPDH	3.04e-24	0.409927	0.963	0.916	6.76e-20	C4
CSRNP1	3.26e-24	0.349277	0.345	0.142	7.26e-20	C4
F3	5.38e-24	0.666871	0.432	0.219	1.2e-19	C4
TRIB1	1.32e-23	0.391562	0.35	0.153	2.94e-19	C4
IRS2	1.36e-23	0.368263	0.316	0.125	3.03e-19	C4
ETS2	2.13e-23	0.372065	0.568	0.327	4.73e-19	C4
BCL10	4.82e-23	0.35512	0.411	0.198	1.07e-18	C4
PDE4B	4.88e-23	0.403335	0.268	0.096	1.09e-18	C4
FOSB	8.86e-23	0.422804	0.703	0.456	1.97e-18	C4
TGIF1	1.87e-22	0.466211	0.621	0.418	4.17e-18	C4
KRT14	1.96e-22	0.271871	0.997	0.987	4.36e-18	C4
MIR22HG	2.02e-22	0.337889	0.271	0.1	4.5e-18	C4
LAMB3	3.54e-22	0.432291	0.414	0.196	7.87e-18	C4
KLF9	4.25e-22	0.383581	0.422	0.208	9.45e-18	C4
RHOB	6.6e-22	0.516065	0.912	0.751	1.47e-17	C4
PKM	8.47e-22	0.385424	0.703	0.49	1.88e-17	C4
HCAR2	1.23e-21	0.580616	0.528	0.299	2.73e-17	C4
ITGA3	1.56e-21	0.273497	0.292	0.114	3.47e-17	C4
TAGLN	4.29e-21	0.707605	0.634	0.423	9.54e-17	C4
UGDH	7.53e-21	0.375013	0.263	0.099	1.67e-16	C4
CDC42EP3	7.72e-21	0.390164	0.499	0.277	1.72e-16	C4
ITGB1	1.34e-20	0.441658	0.793	0.614	2.98e-16	C4
ZFAS1	1.85e-20	0.415484	0.844	0.701	4.1e-16	C4
NFIL3	2.37e-20	0.355861	0.48	0.263	5.28e-16	C4
KDM6B	3.1e-20	0.400357	0.507	0.294	6.9e-16	C4
P4HA1	4.06e-20	0.376569	0.371	0.177	9.03e-16	C4
TUSC1	4.75e-20	0.280865	0.263	0.1	1.06e-15	C4
CYR61	5.6e-20	0.526814	0.714	0.487	1.24e-15	C4
CDH3	6.23e-20	0.369835	0.536	0.326	1.39e-15	C4
BGN	1.79e-19	0.378131	0.475	0.249	3.98e-15	C4
BRD2	2.66e-19	0.363962	0.631	0.421	5.91e-15	C4
CD44	2.67e-19	0.390579	0.759	0.571	5.94e-15	C4
SLC2A3	3.58e-19	0.297205	0.294	0.123	7.96e-15	C4
CEBPD	4.41e-19	0.532754	0.814	0.62	9.8e-15	C4
PGK1	5.62e-19	0.44252	0.772	0.602	1.25e-14	C4
ITGA2	1.13e-18	0.403345	0.464	0.258	2.5e-14	C4
ABCA1	1.37e-18	0.35336	0.48	0.273	3.05e-14	C4
KLF7	1.46e-18	0.398359	0.363	0.185	3.24e-14	C4
ARL4C	2.16e-18	0.348888	0.347	0.166	4.8e-14	C4
SLC39A14	2.19e-18	0.307934	0.684	0.423	4.87e-14	C4
TSC22D2	2.46e-18	0.315207	0.305	0.133	5.46e-14	C4
NRP2	2.64e-18	0.351338	0.546	0.321	5.87e-14	C4
PIM1	2.91e-18	0.351481	0.788	0.627	6.47e-14	C4
CAVIN1	3.64e-18	0.280385	0.286	0.122	8.09e-14	C4
CEMIP2	3.74e-18	0.280879	0.326	0.148	8.32e-14	C4
CDKN1A	4.07e-18	0.406384	0.623	0.407	9.05e-14	C4
FOS	4.69e-18	0.614341	0.918	0.843	1.04e-13	C4
ZNF503	4.73e-18	0.368393	0.379	0.191	1.05e-13	C4
SFN	5.32e-18	0.26752	0.931	0.83	1.18e-13	C4
IER2	6e-18	0.443219	0.939	0.785	1.33e-13	C4
DNAJA1	1.03e-17	0.347988	0.777	0.606	2.3e-13	C4
DNAJB1	2.39e-17	0.362617	0.936	0.789	5.32e-13	C4
ARL5B	2.52e-17	0.303793	0.517	0.311	5.6e-13	C4
LAMC2	3.53e-17	0.52214	0.318	0.155	7.86e-13	C4
F2RL1	4.51e-17	0.322149	0.408	0.226	1e-12	C4
HLA-B	4.58e-17	0.332477	0.878	0.692	1.02e-12	C4
BTG1	5.14e-17	0.364248	0.857	0.693	1.14e-12	C4
EGR3	6.23e-17	0.471729	0.703	0.539	1.39e-12	C4
RND3	8.33e-17	0.406373	0.772	0.611	1.85e-12	C4
GNG12	8.45e-17	0.301524	0.361	0.188	1.88e-12	C4
TPI1	1.46e-16	0.347836	0.825	0.657	3.24e-12	C4
BCL6	2.01e-16	0.291701	0.358	0.185	4.47e-12	C4
PPP1R15A	3.09e-16	0.266608	0.931	0.758	6.87e-12	C4
B4GALT1	5.33e-16	0.368288	0.573	0.398	1.19e-11	C4
ERO1A	7.63e-16	0.283484	0.279	0.131	1.7e-11	C4
CCNL1	9.91e-16	0.26071	0.801	0.619	2.2e-11	C4
DDIT3	1.23e-15	0.292155	0.286	0.133	2.73e-11	C4
ATXN1	1.5e-15	0.344528	0.533	0.349	3.34e-11	C4
B3GNT2	1.88e-15	0.262748	0.26	0.116	4.18e-11	C4
SLC2A1	2.14e-15	0.357081	0.416	0.243	4.77e-11	C4
SDC4	2.74e-15	0.366255	0.459	0.271	6.1e-11	C4
LRRFIP1	2.79e-15	0.319655	0.674	0.495	6.2e-11	C4
MAP3K8	8.44e-15	0.270052	0.353	0.186	1.88e-10	C4
RNF19B	1.16e-14	0.306882	0.284	0.14	2.59e-10	C4
IL23A	1.24e-14	0.30172	0.297	0.144	2.76e-10	C4
CAV2	2.27e-14	0.277439	0.634	0.452	5.06e-10	C4
ENO1	3.51e-14	0.284857	0.674	0.497	7.8e-10	C4
NXPH4	3.8e-14	0.353263	0.313	0.168	8.45e-10	C4
ELMSAN1	9.36e-14	0.258991	0.366	0.205	2.08e-09	C4
CAV1	1.07e-13	0.362481	0.775	0.582	2.38e-09	C4
XBP1	2.11e-13	0.255378	0.35	0.198	4.69e-09	C4
HLA-E	2.42e-13	0.282538	0.804	0.654	5.39e-09	C4
TUBB4B	2.58e-13	0.258309	0.642	0.454	5.74e-09	C4
IRF6	3.23e-13	0.303139	0.578	0.409	7.18e-09	C4
S100A2	4.21e-13	0.865836	0.936	0.9	9.37e-09	C4
CD63	7.62e-13	0.300592	0.825	0.71	1.69e-08	C4
TPBG	7.74e-13	0.275669	0.416	0.258	1.72e-08	C4
MIDN	8.22e-13	0.26796	0.562	0.396	1.83e-08	C4
LIMA1	1.02e-12	0.314528	0.454	0.297	2.26e-08	C4
TNFAIP2	1.35e-12	0.28984	0.255	0.124	3e-08	C4
PHLDA1	1.58e-12	0.398807	0.268	0.136	3.52e-08	C4
ID1	2.24e-12	0.445708	0.538	0.368	4.97e-08	C4
FTH1	2.89e-12	0.26112	0.989	0.962	6.43e-08	C4
SGK1	3.45e-12	0.324924	0.639	0.464	7.67e-08	C4
MIF	4.42e-12	0.290711	0.745	0.582	9.83e-08	C4
CCDC71L	5.27e-12	0.400243	0.382	0.232	1.17e-07	C4
ITPKC	7.42e-12	0.286138	0.276	0.145	1.65e-07	C4
AL118516.1	1.27e-11	0.262646	0.286	0.155	2.81e-07	C4
IGF1R	1.78e-11	0.316298	0.382	0.232	3.95e-07	C4
TNFAIP8	2.5e-11	0.353334	0.324	0.192	5.56e-07	C4
PDLIM1	3.53e-11	0.28472	0.395	0.256	7.86e-07	C4
GPNMB	6.91e-11	0.293392	0.645	0.486	1.54e-06	C4
CARHSP1	8.47e-11	0.256941	0.459	0.309	1.88e-06	C4
BTG3	1.76e-10	0.254118	0.65	0.496	3.91e-06	C4
SMS	2.29e-10	0.255778	0.729	0.581	5.1e-06	C4
ARID5B	2.78e-10	0.347766	0.708	0.575	6.18e-06	C4
HOMER1	2.82e-10	0.27577	0.374	0.238	6.26e-06	C4
FOXC1	3.02e-10	0.328775	0.525	0.369	6.71e-06	C4
TOB1	4.32e-10	0.318062	0.483	0.335	9.61e-06	C4
ITGAV	4.48e-10	0.332831	0.432	0.298	9.95e-06	C4
MYLIP	8.1e-10	0.301669	0.379	0.242	1.8e-05	C4
ACTN1	1.17e-09	0.300023	0.634	0.505	2.59e-05	C4
EIF4A3	1.7e-09	0.272306	0.523	0.378	3.78e-05	C4
KLF4	1.57e-08	0.268558	0.363	0.24	0.000349887	C4
SERPINB5	1.93e-08	0.283976	0.568	0.446	0.00042922	C4
SLC25A37	3.89e-08	0.305063	0.448	0.329	0.000865798	C4
PRDM1	1.07e-07	0.281202	0.395	0.272	0.00237173	C4
HERPUD1	1.36e-07	0.278367	0.483	0.367	0.00301441	C4
HILPDA	3.76e-07	0.265472	0.377	0.265	0.00836779	C4
PLAU	4.39e-07	0.639667	0.414	0.331	0.00975529	C4
CHMP1B	1.2e-06	0.258151	0.515	0.417	0.0266452	C4
IFITM3	3.43e-06	0.278181	0.538	0.443	0.0762386	C4
IGFBP7	7.29e-05	0.268234	0.549	0.482	1	C4
EDN1	0.000433317	0.322512	0.602	0.526	1	C4
MYC	0.000508044	0.300721	0.329	0.252	1	C4
CCL20	0.000571364	0.933898	0.279	0.206	1	C4
KRT77	9.7e-281	1.6332	0.666	0.034	2.16e-276	C5
NEBL	3.33e-270	0.766411	0.562	0.015	7.4e-266	C5
KRT23	2.29e-256	1.24135	0.491	0.008	5.1e-252	C5
S100P	2.04e-247	2.4824	0.58	0.028	4.53e-243	C5
DYNLT3	9.33e-236	0.868473	0.63	0.042	2.08e-231	C5
TMEM45A	7.71e-231	2.13058	0.947	0.23	1.71e-226	C5
TMPRSS11E	8.46e-223	0.633856	0.388	0.002	1.88e-218	C5
CDKN2B	5.74e-221	0.905512	0.725	0.074	1.28e-216	C5
SPTSSB	9.83e-215	0.83659	0.521	0.025	2.19e-210	C5
DHRS9	1.2e-202	0.901953	0.459	0.017	2.67e-198	C5
CDKN2A	3.65e-201	1.17219	0.772	0.109	8.12e-197	C5
CLDN4	1.86e-196	1.54195	0.825	0.137	4.14e-192	C5
MMP13	6.41e-191	0.982039	0.423	0.014	1.43e-186	C5
PON3	1.83e-186	0.617022	0.47	0.025	4.06e-182	C5
CLIC3	3.79e-184	1.1394	0.411	0.014	8.42e-180	C5
KLK11	2.28e-183	1.278	0.456	0.024	5.07e-179	C5
CTHRC1	2.95e-181	1.03685	0.757	0.117	6.56e-177	C5
ATP6V0A4	1.65e-179	0.475286	0.367	0.008	3.67e-175	C5
TGFA	5.87e-179	0.517252	0.399	0.013	1.31e-174	C5
CDA	7.8e-179	0.670697	0.322	0.002	1.73e-174	C5
NPY1R	1.22e-171	0.785446	0.524	0.042	2.72e-167	C5
MMP7	1.12e-170	1.40349	0.37	0.011	2.49e-166	C5
TMPRSS4	1.93e-159	0.486158	0.317	0.006	4.29e-155	C5
LYPD3	3.4e-158	1.42901	0.914	0.27	7.57e-154	C5
LURAP1L	2.66e-157	0.637655	0.565	0.059	5.91e-153	C5
BAALC	7.19e-157	0.966433	0.648	0.094	1.6e-152	C5
GCHFR	8.29e-156	0.893562	0.527	0.054	1.84e-151	C5
ETHE1	1.35e-155	0.983468	0.787	0.169	2.99e-151	C5
CLTB	2.19e-153	1.57686	0.959	0.441	4.87e-149	C5
SLC39A2	1.6e-150	0.482256	0.337	0.011	3.55e-146	C5
CYP4F3	1.38e-149	0.416809	0.32	0.008	3.06e-145	C5
SQOR	3.95e-149	0.503452	0.488	0.043	8.79e-145	C5
C5orf46	1.06e-148	0.594172	0.414	0.027	2.35e-144	C5
PNLIPRP3	4.71e-148	0.413912	0.308	0.007	1.05e-143	C5
CIDEA	2.23e-147	0.447495	0.399	0.024	4.96e-143	C5
SCEL	4.79e-147	0.69338	0.299	0.006	1.06e-142	C5
ALDH1A3	1.57e-145	0.950555	0.42	0.029	3.49e-141	C5
PRSS3	4.27e-144	0.910303	0.396	0.026	9.5e-140	C5
CALML5	6.96e-144	2.44252	0.861	0.25	1.55e-139	C5
SERPINB1	1.97e-143	1.02392	0.678	0.118	4.38e-139	C5
KRT6B	1.92e-133	1.64009	0.991	0.702	4.27e-129	C5
MMP12	1.27e-128	1.81369	0.414	0.039	2.82e-124	C5
KLK10	1.72e-128	1.30872	0.349	0.022	3.82e-124	C5
NCCRP1	6.96e-128	0.636671	0.278	0.008	1.55e-123	C5
CCNA1	8.86e-126	0.460235	0.269	0.007	1.97e-121	C5
B3GALT5	1.24e-124	0.466533	0.284	0.01	2.77e-120	C5
LAD1	4.53e-122	0.651556	0.698	0.145	1.01e-117	C5
PON2	6.3e-122	0.830771	0.79	0.206	1.4e-117	C5
FAM83A	3.27e-121	0.483604	0.376	0.03	7.26e-117	C5
CSGALNACT1	6.06e-121	0.378148	0.388	0.032	1.35e-116	C5
AGR2	2.19e-119	0.88884	0.423	0.045	4.87e-115	C5
TACSTD2	4.12e-116	1.14575	0.953	0.466	9.16e-112	C5
FXYD3	4.82e-115	1.09691	0.896	0.356	1.07e-110	C5
FBXO32	3.03e-112	0.894642	0.672	0.151	6.74e-108	C5
RUNX2	9.39e-112	0.454966	0.402	0.041	2.09e-107	C5
ACSL1	9.28e-111	0.4886	0.506	0.073	2.06e-106	C5
SERPINB6	8.54e-107	0.362873	0.337	0.027	1.9e-102	C5
TMSB4X	1.42e-106	1.1787	0.997	0.928	3.16e-102	C5
CTSC	1.26e-105	1.1594	0.867	0.327	2.81e-101	C5
TMEM40	4.56e-105	0.44188	0.462	0.063	1.01e-100	C5
DMKN	1.32e-101	1.46284	0.831	0.332	2.93e-97	C5
TPD52L1	5.24e-101	0.49515	0.553	0.099	1.16e-96	C5
CSTB	2.69e-100	1.23451	0.959	0.596	5.99e-96	C5
PALMD	3.3e-100	0.870835	0.701	0.191	7.33e-96	C5
PLPP2	5.1e-100	0.385074	0.393	0.045	1.13e-95	C5
SULT2B1	3.96e-99	0.503021	0.358	0.036	8.8e-95	C5
S100A7A	9.04e-99	0.394285	0.29	0.02	2.01e-94	C5
ARHGAP28	1.53e-98	0.287463	0.302	0.022	3.41e-94	C5
ANXA2	2.82e-98	0.89755	0.982	0.86	6.28e-94	C5
KIAA0930	3.43e-97	0.528117	0.645	0.147	7.62e-93	C5
PRSS27	3.59e-96	0.51785	0.314	0.027	7.98e-92	C5
S100A7	1.08e-95	3.17078	0.97	0.711	2.41e-91	C5
TM4SF19	5.36e-95	0.271875	0.251	0.013	1.19e-90	C5
MGLL	5.9e-95	0.350291	0.29	0.022	1.31e-90	C5
CTSH	6.1e-94	0.563475	0.281	0.021	1.36e-89	C5
AQP3	2.19e-92	0.829927	0.772	0.236	4.88e-88	C5
CIB1	7.47e-92	0.785116	0.781	0.258	1.66e-87	C5
NHS	1.15e-91	0.348188	0.331	0.033	2.55e-87	C5
GRHL1	6.67e-90	0.670108	0.707	0.19	1.48e-85	C5
GPRC5A	8.31e-90	0.595879	0.524	0.101	1.85e-85	C5
PHLDA2	1.08e-89	1.26213	0.817	0.3	2.39e-85	C5
AHNAK2	2.56e-88	0.599824	0.657	0.161	5.7e-84	C5
RHOV	4.57e-88	0.797078	0.834	0.282	1.02e-83	C5
NCF2	5.43e-88	0.295644	0.257	0.018	1.21e-83	C5
ENDOD1	2.27e-87	0.465293	0.506	0.095	5.05e-83	C5
SLC40A1	2.86e-86	0.702818	0.654	0.178	6.36e-82	C5
NRARP	3.93e-86	1.05898	0.778	0.28	8.73e-82	C5
KLF5	5.35e-86	0.686135	0.751	0.229	1.19e-81	C5
LGALS3	1.46e-85	1.11033	0.935	0.581	3.24e-81	C5
ABCA12	1.51e-85	0.330551	0.263	0.02	3.36e-81	C5
CALM1	2.94e-85	0.889958	0.956	0.586	6.55e-81	C5
RASEF	6.67e-85	0.340018	0.408	0.06	1.48e-80	C5
LY6G6C	3.55e-84	0.452377	0.302	0.03	7.89e-80	C5
CAMK2N1	1.38e-83	0.512509	0.361	0.047	3.06e-79	C5
HES2	4.05e-83	0.339328	0.438	0.072	9e-79	C5
MMP3	1.13e-82	1.49432	0.408	0.07	2.5e-78	C5
ALDH3B2	1.15e-82	0.387069	0.402	0.062	2.55e-78	C5
GPX4	6.77e-82	0.810996	0.935	0.56	1.5e-77	C5
TXN	1.05e-80	0.756243	0.964	0.814	2.33e-76	C5
EGLN3	1.12e-80	0.553368	0.361	0.05	2.48e-76	C5
MAL2	2.6e-80	0.392377	0.527	0.108	5.79e-76	C5
EHF	6.88e-80	0.522824	0.609	0.15	1.53e-75	C5
S100A16	7.75e-80	0.838162	0.953	0.637	1.72e-75	C5
DSG1	8.7e-79	0.52878	0.479	0.094	1.93e-74	C5
CSTA	2.46e-78	0.902051	0.672	0.204	5.47e-74	C5
LGALS7B	3.23e-78	0.839836	0.76	0.276	7.18e-74	C5
SMAGP	1.04e-77	0.267152	0.328	0.041	2.31e-73	C5
GLTP	7.16e-77	0.878172	0.817	0.345	1.59e-72	C5
SYNGR1	1.34e-76	0.387145	0.515	0.108	2.99e-72	C5
RASD1	4.54e-75	0.940737	0.754	0.275	1.01e-70	C5
TRIM16	4.43e-74	0.385514	0.408	0.071	9.85e-70	C5
RBP1	1.53e-73	0.836314	0.929	0.589	3.4e-69	C5
ACOT7	8.19e-73	0.259734	0.346	0.049	1.82e-68	C5
CREG1	1.68e-72	0.508383	0.58	0.148	3.74e-68	C5
ATP6V1G1	5.77e-72	0.655998	0.976	0.768	1.28e-67	C5
MT1X	1.62e-71	1.30387	0.885	0.505	3.59e-67	C5
CNFN	2.32e-71	1.20642	0.334	0.049	5.17e-67	C5
PROM2	2.39e-71	0.29225	0.302	0.038	5.31e-67	C5
AVPI1	2.7e-71	0.376597	0.337	0.049	6e-67	C5
GJB3	4.87e-71	0.318987	0.426	0.079	1.08e-66	C5
NUPR1	1.18e-70	0.794956	0.825	0.366	2.63e-66	C5
TMEM238	1.2e-70	0.282064	0.393	0.067	2.67e-66	C5
TMEM54	3.62e-70	0.591875	0.787	0.298	8.06e-66	C5
GM2A	8.97e-70	0.346445	0.417	0.079	2e-65	C5
PDCD4	1.76e-69	0.67864	0.799	0.328	3.91e-65	C5
SEC14L2	4.18e-69	0.253025	0.254	0.026	9.3e-65	C5
WBP2	5.65e-69	0.441293	0.536	0.132	1.26e-64	C5
NDRG2	3.02e-68	0.622973	0.55	0.145	6.72e-64	C5
CCND1	3.76e-68	0.458246	0.331	0.051	8.36e-64	C5
ZDHHC21	8.78e-67	0.51687	0.482	0.111	1.95e-62	C5
SBSN	7.29e-66	1.47223	0.68	0.257	1.62e-61	C5
HSD17B2	1.05e-65	0.34847	0.328	0.051	2.33e-61	C5
PERP	4.29e-65	0.537729	0.997	0.935	9.54e-61	C5
PAPPA	4.51e-65	0.324336	0.269	0.033	1e-60	C5
PNP	1.89e-64	0.592602	0.55	0.147	4.19e-60	C5
TMEM254	3.71e-64	0.334758	0.444	0.095	8.25e-60	C5
NAGK	1.7e-63	0.439163	0.615	0.182	3.77e-59	C5
FOXQ1	2.15e-63	0.505105	0.257	0.031	4.77e-59	C5
RHOD	6.37e-63	0.360195	0.393	0.078	1.42e-58	C5
CYB5A	7.47e-63	0.58152	0.772	0.307	1.66e-58	C5
DHCR24	8.56e-63	0.455109	0.515	0.131	1.9e-58	C5
TFCP2L1	1.47e-62	0.403025	0.367	0.068	3.26e-58	C5
NECTIN4	1.49e-62	0.485142	0.74	0.253	3.32e-58	C5
KRT16	4.55e-62	0.961434	0.973	0.743	1.01e-57	C5
TINCR	8.33e-62	0.436553	0.68	0.222	1.85e-57	C5
DEFB1	1.16e-61	0.771645	0.607	0.193	2.59e-57	C5
ZNF750	2.87e-61	0.369265	0.476	0.113	6.39e-57	C5
VAMP8	3e-61	0.650852	0.846	0.431	6.66e-57	C5
KCNK6	3.05e-61	0.257049	0.337	0.057	6.79e-57	C5
FOXO1	4.64e-61	0.281632	0.349	0.062	1.03e-56	C5
ATP1B1	2.09e-60	0.909505	0.793	0.385	4.64e-56	C5
CTSB	2.66e-60	0.620887	0.84	0.411	5.92e-56	C5
KLC3	3.16e-60	0.382176	0.565	0.159	7.02e-56	C5
SORT1	6.02e-60	0.348652	0.5	0.126	1.34e-55	C5
CLCA2	6.21e-60	0.534002	0.716	0.269	1.38e-55	C5
DSC1	1.87e-59	0.514315	0.47	0.122	4.17e-55	C5
HTATIP2	2.92e-59	0.25093	0.331	0.058	6.49e-55	C5
DBI	2.99e-59	0.842095	0.923	0.624	6.64e-55	C5
BCAS4	4.11e-59	0.276496	0.299	0.047	9.15e-55	C5
CHCHD10	4.61e-59	0.261045	0.322	0.054	1.03e-54	C5
SYNGR2	2.05e-58	0.46578	0.657	0.219	4.56e-54	C5
SPRR1B	2.42e-58	1.82739	0.488	0.149	5.38e-54	C5
TMEM189	2.44e-58	0.356656	0.518	0.137	5.42e-54	C5
SERINC2	2.57e-58	0.350432	0.559	0.157	5.7e-54	C5
PLAUR	3.63e-58	0.403581	0.5	0.13	8.07e-54	C5
COMTD1	4.25e-58	0.290684	0.435	0.098	9.45e-54	C5
FAM84A	4.86e-58	0.635259	0.828	0.396	1.08e-53	C5
GNA15	5.63e-58	0.253225	0.343	0.063	1.25e-53	C5
RAB25	6.25e-58	0.483574	0.654	0.226	1.39e-53	C5
CD9	1.77e-57	0.633508	0.97	0.802	3.94e-53	C5
HSPB1	1.89e-57	0.584764	0.985	0.844	4.2e-53	C5
TINAGL1	1.97e-57	0.352315	0.361	0.07	4.38e-53	C5
CTSA	3.71e-57	0.379372	0.402	0.091	8.25e-53	C5
FOXC1	5.68e-57	0.501674	0.817	0.334	1.26e-52	C5
WNT5B	1.28e-56	0.252648	0.26	0.036	2.84e-52	C5
AL033384.1	1.34e-56	0.346627	0.373	0.076	2.97e-52	C5
BACE2	2.52e-56	0.263235	0.305	0.051	5.61e-52	C5
KRT6A	8.9e-56	1.24465	0.959	0.745	1.98e-51	C5
CDKN1A	1.11e-55	0.537879	0.852	0.38	2.47e-51	C5
MXD1	3.68e-55	0.496871	0.547	0.163	8.18e-51	C5
IVL	8.44e-54	1.30153	0.399	0.101	1.88e-49	C5
COX17	8.88e-54	0.381061	0.615	0.199	1.98e-49	C5
ADM	1.32e-53	0.699813	0.675	0.253	2.94e-49	C5
DYNC1LI1	2.01e-53	0.370851	0.595	0.186	4.46e-49	C5
OSTF1	4.6e-53	0.333696	0.479	0.129	1.02e-48	C5
TUBA4A	5.88e-53	0.587513	0.79	0.37	1.31e-48	C5
SDC1	7.51e-53	0.634749	0.82	0.4	1.67e-48	C5
H2AFJ	5.6e-52	0.581285	0.864	0.461	1.24e-47	C5
CRABP2	1.85e-51	0.584267	0.456	0.129	4.12e-47	C5
GIPC1	3.26e-51	0.399259	0.692	0.255	7.26e-47	C5
TSPO	3.72e-51	0.549299	0.888	0.568	8.27e-47	C5
NRIP1	4.19e-51	0.254983	0.361	0.077	9.32e-47	C5
CAST	8.45e-51	0.68796	0.964	0.715	1.88e-46	C5
TYMP	9.06e-51	0.364831	0.509	0.149	2.01e-46	C5
ATP1B3	9.68e-51	0.699728	0.814	0.446	2.15e-46	C5
AHR	3.52e-50	0.349748	0.385	0.09	7.83e-46	C5
INHBA	3.9e-50	0.541974	0.852	0.395	8.67e-46	C5
ITM2B	7.14e-50	0.506541	0.964	0.821	1.59e-45	C5
SLC25A5	7.34e-50	0.652702	0.932	0.678	1.63e-45	C5
SLK	8.72e-50	0.474807	0.695	0.265	1.94e-45	C5
TMEM79	3.01e-49	0.263879	0.355	0.079	6.69e-45	C5
ABHD5	3.71e-49	0.487469	0.808	0.378	8.24e-45	C5
ATL2	5.24e-49	0.3622	0.553	0.179	1.17e-44	C5
GSTP1	7.07e-49	0.520001	0.97	0.848	1.57e-44	C5
SCPEP1	1.1e-48	0.519836	0.754	0.347	2.45e-44	C5
PDLIM4	2.57e-48	0.537231	0.751	0.342	5.72e-44	C5
TMBIM1	3.74e-48	0.378664	0.68	0.25	8.31e-44	C5
LGALS7	4.01e-48	0.492226	0.731	0.322	8.92e-44	C5
CRB3	5.79e-48	0.268913	0.373	0.087	1.29e-43	C5
SARS	1.24e-47	0.370539	0.645	0.238	2.76e-43	C5
ADIRF	2.47e-47	0.414625	0.358	0.086	5.49e-43	C5
GJB2	2.51e-47	0.607206	0.97	0.824	5.57e-43	C5
SH3GL1	2.54e-47	0.27418	0.423	0.111	5.66e-43	C5
HES4	2.69e-47	0.353705	0.53	0.166	5.99e-43	C5
ARRDC4	3.72e-47	0.62169	0.393	0.102	8.26e-43	C5
OVOL1	6.96e-47	0.464649	0.361	0.087	1.55e-42	C5
ABCG1	9.57e-47	0.273499	0.287	0.055	2.13e-42	C5
SRSF8	2.22e-45	0.295968	0.376	0.093	4.95e-41	C5
ELF3	5.3e-45	0.59535	0.37	0.095	1.18e-40	C5
CITED2	5.61e-45	0.774849	0.746	0.364	1.25e-40	C5
RNF149	6.05e-45	0.314058	0.568	0.188	1.34e-40	C5
CRYAB	1.11e-44	0.879594	0.612	0.246	2.47e-40	C5
PPP1R13L	1.84e-44	0.307388	0.568	0.189	4.09e-40	C5
NOTCH2	3.25e-44	0.291849	0.447	0.129	7.23e-40	C5
DSC2	4.59e-44	0.518097	0.926	0.611	1.02e-39	C5
ATP6V0E1	4.74e-44	0.489133	0.885	0.561	1.05e-39	C5
LGALSL	1.15e-43	0.385725	0.405	0.112	2.55e-39	C5
HMGA1	2.31e-43	0.300763	0.615	0.218	5.13e-39	C5
SLC11A2	2.55e-43	0.25655	0.47	0.14	5.67e-39	C5
SIPA1L2	2.64e-43	0.300388	0.423	0.118	5.86e-39	C5
PPA1	2.66e-43	0.80099	0.802	0.444	5.92e-39	C5
TPT1	2.99e-43	0.380872	0.994	0.968	6.65e-39	C5
PFKP	9.2e-43	0.250442	0.432	0.121	2.05e-38	C5
CELSR2	1.58e-42	0.335208	0.595	0.207	3.52e-38	C5
BAG1	5.26e-42	0.383412	0.787	0.358	1.17e-37	C5
KLF3	1.32e-41	0.333715	0.527	0.175	2.95e-37	C5
HOPX	2.51e-41	0.544351	0.376	0.104	5.58e-37	C5
CTGF	2.85e-41	0.558573	0.34	0.086	6.33e-37	C5
MUC15	7.69e-41	0.360387	0.509	0.173	1.71e-36	C5
ATP2B4	9.72e-41	0.37954	0.651	0.261	2.16e-36	C5
RTCB	1.15e-40	0.352039	0.663	0.271	2.55e-36	C5
HBEGF	1.81e-40	0.306104	0.331	0.082	4.01e-36	C5
RIOK3	3.35e-40	0.323885	0.621	0.236	7.44e-36	C5
YWHAQ	4.39e-40	0.530821	0.908	0.631	9.75e-36	C5
SLC31A1	6.41e-40	0.302402	0.379	0.104	1.42e-35	C5
SLCO3A1	6.82e-40	0.259527	0.435	0.13	1.52e-35	C5
EPHA4	9.37e-40	0.268299	0.533	0.181	2.08e-35	C5
LRRCC1	9.56e-40	0.419669	0.604	0.243	2.12e-35	C5
FAM136A	1.17e-39	0.322779	0.456	0.142	2.6e-35	C5
UQCRQ	2.6e-39	0.435417	0.896	0.591	5.79e-35	C5
DSG3	2.78e-39	0.434354	0.743	0.342	6.18e-35	C5
ATOX1	5.5e-39	0.49876	0.852	0.516	1.22e-34	C5
CD164	5.82e-39	0.680265	0.802	0.43	1.29e-34	C5
C2orf54	1.12e-38	0.253423	0.402	0.12	2.5e-34	C5
COX5A	3.62e-38	0.451597	0.846	0.491	8.06e-34	C5
AP2S1	4.29e-38	0.443491	0.817	0.457	9.54e-34	C5
ADIPOR1	2.31e-37	0.27514	0.497	0.167	5.13e-33	C5
UQCR11	2.4e-37	0.437338	0.876	0.533	5.33e-33	C5
REXO2	2.58e-37	0.377237	0.722	0.328	5.74e-33	C5
GLRX3	3.22e-37	0.340686	0.663	0.287	7.15e-33	C5
UCHL3	4.95e-37	0.27818	0.624	0.248	1.1e-32	C5
PKP1	5.33e-37	0.330999	0.796	0.386	1.19e-32	C5
SAT1	6.88e-37	1.03299	0.902	0.633	1.53e-32	C5
CLIP1	7.55e-37	0.336146	0.722	0.317	1.68e-32	C5
SPINT1	1.01e-36	0.505474	0.775	0.397	2.24e-32	C5
FAM114A1	1.23e-36	0.253008	0.479	0.161	2.73e-32	C5
NDUFAF8	3.81e-36	0.325398	0.63	0.259	8.47e-32	C5
EPS8L2	7.26e-36	0.270916	0.462	0.149	1.61e-31	C5
AIG1	9.98e-36	0.25352	0.441	0.143	2.22e-31	C5
CLCN3	1.49e-35	0.345084	0.58	0.229	3.32e-31	C5
DSTN	1.52e-35	0.396753	0.953	0.796	3.38e-31	C5
FZD6	2.11e-35	0.378098	0.751	0.364	4.69e-31	C5
ATP6V0B	2.17e-35	0.442367	0.837	0.496	4.82e-31	C5
S100A6	2.72e-35	1.13572	0.923	0.695	6.05e-31	C5
GLUL	3.33e-35	0.649151	0.716	0.345	7.39e-31	C5
SH3BGRL3	4.88e-35	0.435058	0.899	0.578	1.08e-30	C5
ARHGAP32	8.56e-35	0.274947	0.42	0.134	1.9e-30	C5
EIF4EBP1	1.01e-34	0.336283	0.615	0.266	2.25e-30	C5
KRTDAP	1.03e-34	2.39502	0.734	0.416	2.29e-30	C5
TANC2	1.12e-34	0.25988	0.58	0.227	2.5e-30	C5
TMEM50A	2.65e-34	0.291788	0.636	0.268	5.88e-30	C5
DENND2C	3.89e-34	0.297352	0.334	0.094	8.65e-30	C5
HEBP2	7.67e-34	0.394885	0.858	0.472	1.71e-29	C5
CHMP4B	9.59e-34	0.265982	0.533	0.2	2.13e-29	C5
CPE	2.03e-33	0.349714	0.328	0.095	4.51e-29	C5
PGAM1	2.12e-33	0.398554	0.825	0.481	4.71e-29	C5
SELENOK	2.64e-33	0.371209	0.811	0.413	5.88e-29	C5
MYL6	2.81e-33	0.403343	0.979	0.833	6.25e-29	C5
PABPC1	2.96e-33	0.400487	0.964	0.821	6.59e-29	C5
UQCR10	4.03e-33	0.401056	0.873	0.59	8.96e-29	C5
LMO7	8.54e-33	0.311112	0.429	0.147	1.9e-28	C5
CAPN2	1.6e-32	0.345236	0.66	0.294	3.56e-28	C5
RAB10	3.92e-32	0.280277	0.698	0.31	8.73e-28	C5
VSNL1	4.32e-32	0.324332	0.453	0.164	9.61e-28	C5
TIMP3	8.15e-32	0.636774	0.571	0.265	1.81e-27	C5
MYO10	9.48e-32	0.250475	0.541	0.213	2.11e-27	C5
MT-CO1	1.01e-31	0.528451	0.985	0.966	2.24e-27	C5
OST4	1.1e-31	0.383979	0.917	0.648	2.44e-27	C5
CES1	1.1e-31	0.316672	0.278	0.075	2.45e-27	C5
PAPSS1	1.74e-31	0.318951	0.74	0.35	3.86e-27	C5
HIGD1A	1.8e-31	0.385921	0.74	0.39	4.01e-27	C5
KRT80	1.83e-31	0.252265	0.479	0.176	4.07e-27	C5
ARPC3	3.47e-31	0.367343	0.923	0.68	7.7e-27	C5
FKBP2	7.44e-31	0.25279	0.68	0.304	1.66e-26	C5
CPEB4	1.82e-30	0.266237	0.462	0.166	4.05e-26	C5
C19orf70	2.19e-30	0.279322	0.639	0.274	4.88e-26	C5
ATP6V1F	2.94e-30	0.332296	0.822	0.463	6.55e-26	C5
PMEPA1	3.79e-30	0.313981	0.793	0.4	8.43e-26	C5
JUP	6.17e-30	0.360137	0.843	0.472	1.37e-25	C5
PLBD1	6.9e-30	0.270363	0.305	0.088	1.53e-25	C5
ELOB	8.43e-30	0.411296	0.926	0.678	1.87e-25	C5
USP53	1.75e-29	0.256639	0.467	0.171	3.9e-25	C5
RAB11A	3.62e-29	0.338392	0.772	0.394	8.05e-25	C5
ID1	5.35e-29	0.606581	0.683	0.352	1.19e-24	C5
SH3GLB1	5.51e-29	0.266284	0.675	0.307	1.22e-24	C5
SPINT2	6.66e-29	0.35918	0.914	0.649	1.48e-24	C5
SELENOW	7.52e-29	0.364302	0.92	0.624	1.67e-24	C5
RPS27L	8.04e-29	0.410142	0.861	0.553	1.79e-24	C5
PLS3	1.62e-28	0.329571	0.775	0.409	3.61e-24	C5
PPDPF	4.61e-28	0.39463	0.953	0.767	1.02e-23	C5
PLK2	5.68e-28	0.273754	0.633	0.288	1.26e-23	C5
CTSD	8.19e-28	0.339413	0.556	0.24	1.82e-23	C5
ATP5ME	1.06e-27	0.288831	0.817	0.441	2.37e-23	C5
NDUFB1	1.08e-27	0.250099	0.66	0.306	2.41e-23	C5
UQCRB	1.1e-27	0.334171	0.926	0.712	2.46e-23	C5
ALCAM	1.31e-27	0.447296	0.858	0.583	2.91e-23	C5
BHLHE40	1.96e-27	0.313339	0.746	0.375	4.36e-23	C5
C19orf53	2.07e-27	0.318382	0.828	0.489	4.6e-23	C5
SERPINB5	3.04e-27	0.361274	0.778	0.42	6.75e-23	C5
TIMM8B	3.77e-27	0.279474	0.754	0.394	8.39e-23	C5
CEBPA	8.23e-27	0.265393	0.524	0.223	1.83e-22	C5
GAN	1.42e-26	0.271854	0.435	0.165	3.15e-22	C5
LY6D	1.46e-26	1.01737	0.683	0.367	3.24e-22	C5
POMP	1.46e-26	0.347975	0.885	0.595	3.24e-22	C5
NEAT1	2.75e-26	1.05921	0.825	0.591	6.12e-22	C5
TFRC	3.36e-26	0.387174	0.556	0.259	7.48e-22	C5
FKBP1A	4.54e-26	0.334625	0.837	0.531	1.01e-21	C5
C11orf96	4.66e-26	0.69048	0.325	0.115	1.04e-21	C5
TMEM59	5.28e-26	0.345681	0.923	0.67	1.17e-21	C5
CRNDE	6.84e-26	0.323637	0.701	0.362	1.52e-21	C5
ADSS	8.62e-26	0.294906	0.559	0.252	1.92e-21	C5
NDUFB3	1.73e-25	0.265309	0.678	0.337	3.84e-21	C5
NPC2	2.63e-25	0.36382	0.879	0.595	5.84e-21	C5
NDUFS6	2.88e-25	0.306393	0.831	0.486	6.4e-21	C5
IER5	2.93e-25	0.463215	0.843	0.521	6.51e-21	C5
NOP10	4.2e-25	0.299352	0.793	0.445	9.34e-21	C5
CHMP1B	5.66e-25	0.350635	0.746	0.388	1.26e-20	C5
BNIP3L	8.52e-25	0.338934	0.769	0.416	1.9e-20	C5
ELOVL4	9.2e-25	0.256023	0.293	0.093	2.04e-20	C5
GADD45A	3.49e-24	0.369139	0.799	0.436	7.76e-20	C5
CD59	3.58e-24	0.37752	0.808	0.487	7.95e-20	C5
NDUFB11	5.76e-24	0.307275	0.837	0.531	1.28e-19	C5
CHMP2A	8.71e-24	0.252223	0.79	0.432	1.94e-19	C5
IL1RN	1.19e-23	0.266894	0.506	0.219	2.65e-19	C5
FIS1	1.65e-23	0.276983	0.734	0.397	3.68e-19	C5
NDUFA12	2.03e-23	0.250002	0.802	0.443	4.52e-19	C5
SERF2	3.01e-23	0.278894	0.947	0.788	6.7e-19	C5
PHPT1	3.15e-23	0.290503	0.737	0.402	7e-19	C5
PRSS22	5.09e-23	0.362169	0.393	0.156	1.13e-18	C5
IER3	6.03e-23	0.485637	0.976	0.846	1.34e-18	C5
SPTSSA	6.18e-23	0.49749	0.805	0.524	1.38e-18	C5
CAP1	6.67e-23	0.379445	0.743	0.402	1.48e-18	C5
MT-ND4	7.04e-23	0.355092	0.982	0.948	1.57e-18	C5
RPL36	9.84e-23	0.262379	0.988	0.924	2.19e-18	C5
COX7C	1.65e-22	0.292993	0.938	0.781	3.67e-18	C5
NFKBIZ	2.03e-22	0.263753	0.562	0.26	4.51e-18	C5
DSC3	4.76e-22	0.297689	0.902	0.631	1.06e-17	C5
ATP5F1D	7.68e-22	0.271473	0.846	0.532	1.71e-17	C5
PSMD7	1.05e-21	0.272201	0.737	0.41	2.33e-17	C5
TMSB10	1.43e-21	0.272842	0.988	0.968	3.17e-17	C5
VDAC2	2.51e-21	0.314226	0.855	0.581	5.59e-17	C5
SOX9	2.84e-21	0.425487	0.858	0.549	6.31e-17	C5
KLF4	4.5e-21	0.302094	0.488	0.226	1e-16	C5
S100A11	5.24e-21	0.329015	0.994	0.93	1.17e-16	C5
MT-ND2	5.31e-21	0.360449	0.95	0.834	1.18e-16	C5
PFN1	1.17e-20	0.27243	0.926	0.706	2.61e-16	C5
PPP1R14B	1.33e-20	0.298008	0.929	0.74	2.97e-16	C5
RPL22L1	2.21e-20	0.318112	0.811	0.535	4.92e-16	C5
UQCRH	3.16e-20	0.280908	0.935	0.731	7.02e-16	C5
HIST1H2BG	4.47e-20	0.285623	0.464	0.209	9.94e-16	C5
ANAPC11	4.6e-20	0.2579	0.817	0.501	1.02e-15	C5
ATP5PD	6.75e-20	0.260947	0.775	0.456	1.5e-15	C5
SEM1	2.2e-19	0.263188	0.905	0.67	4.89e-15	C5
FLG	2.39e-19	1.17835	0.32	0.131	5.31e-15	C5
COX8A	2.91e-19	0.251827	0.867	0.59	6.48e-15	C5
CEBPB	3.16e-19	0.357564	0.956	0.759	7.03e-15	C5
CALML3	9.22e-19	0.669012	0.746	0.505	2.05e-14	C5
TUBB2A	2.61e-18	0.250743	0.633	0.34	5.8e-14	C5
DYNLRB1	3.46e-18	0.256112	0.769	0.458	7.7e-14	C5
FTH1	4.35e-18	0.3738	0.976	0.964	9.66e-14	C5
LAMP1	5.13e-18	0.261438	0.814	0.541	1.14e-13	C5
SNU13	5.25e-18	0.250361	0.814	0.538	1.17e-13	C5
COX7B	1.13e-17	0.274598	0.893	0.657	2.52e-13	C5
UBL5	1.39e-17	0.261541	0.941	0.705	3.09e-13	C5
IGFBP5	1.71e-17	0.891698	0.462	0.273	3.8e-13	C5
BRK1	3.66e-17	0.252874	0.825	0.561	8.14e-13	C5
AC023157.3	3.19e-16	0.255332	0.257	0.099	7.1e-12	C5
SLC20A1	2.51e-15	0.278483	0.459	0.227	5.57e-11	C5
GSN	3.94e-15	0.25239	0.843	0.561	8.75e-11	C5
FDPS	6.96e-15	0.259562	0.556	0.283	1.55e-10	C5
HSPA8	8.26e-15	0.284938	0.947	0.786	1.84e-10	C5
KRT19	1.95e-14	0.76176	0.314	0.153	4.34e-10	C5
C4orf3	2.82e-14	0.258901	0.846	0.615	6.27e-10	C5
MT-CYB	8.37e-14	0.29719	0.982	0.928	1.86e-09	C5
DUSP1	2.72e-13	0.315864	0.932	0.725	6.05e-09	C5
MT-ND3	2.14e-12	0.259495	0.959	0.863	4.75e-08	C5
MT-CO3	2.79e-12	0.310592	0.988	0.957	6.2e-08	C5
SERPINB3	8.12e-12	0.486201	0.254	0.115	1.81e-07	C5
S100A8	8.32e-12	0.890122	0.97	0.851	1.85e-07	C5
CCL20	1.73e-11	0.707418	0.364	0.196	3.86e-07	C5
S100A14	2.35e-11	0.270562	0.962	0.864	5.23e-07	C5
SFN	3.59e-11	0.431724	0.941	0.831	7.99e-07	C5
ZFAND2A	9.81e-11	0.323625	0.373	0.202	2.18e-06	C5
MT-CO2	2.78e-10	0.254344	0.982	0.926	6.17e-06	C5
FABP5	4.57e-10	0.436357	0.911	0.771	1.02e-05	C5
ANXA1	4.22e-09	0.363968	0.896	0.735	9.39e-05	C5
DDIT4	1.15e-05	0.281775	0.769	0.608	0.256699	C5
S100A2	7.16e-05	0.440895	0.962	0.898	1	C5
FABP7	0.00246841	0.373743	0.266	0.198	1	C5
MGP	0.00421666	0.798502	0.509	0.436	1	C5
KRT1	0.00546201	0.2615	0.571	0.443	1	C5
S100A8	2.86e-111	1.2816	0.989	0.851	6.35e-107	C6
FABP5	3.74e-107	1.48465	0.968	0.769	8.31e-103	C6
S100A9	4.83e-103	1.31165	0.957	0.773	1.07e-98	C6
KRT6A	1.19e-86	1.10616	0.968	0.749	2.64e-82	C6
KRT16	5.82e-80	1.30846	0.921	0.754	1.29e-75	C6
KRT10	2.23e-51	1.04951	0.863	0.851	4.95e-47	C6
KRT14	2.41e-49	0.629849	1	0.988	5.35e-45	C6
NEAT1	1.26e-45	1.32571	0.781	0.601	2.8e-41	C6
S100A2	2.77e-45	0.471234	0.95	0.9	6.17e-41	C6
SFN	1.32e-44	0.845273	0.874	0.84	2.94e-40	C6
MALAT1	1.15e-38	0.632097	1	1	2.55e-34	C6
KRT6C	3.86e-36	1.37815	0.629	0.447	8.59e-32	C6
IFI27	1.38e-35	1.36083	0.576	0.356	3.06e-31	C6
KRT1	1.9e-30	1.27711	0.608	0.442	4.22e-26	C6
KRTDAP	3.5e-28	0.370785	0.615	0.435	7.78e-24	C6
LY6D	7.8e-28	1.03082	0.568	0.387	1.73e-23	C6
VIM	2.47e-27	1.25674	0.514	0.316	5.49e-23	C6
TPSB2	9.35e-27	1.1685	0.442	0.228	2.08e-22	C6
COL1A1	2.1e-22	1.24179	0.554	0.425	4.67e-18	C6
KRT6B	2.68e-22	0.367982	0.824	0.726	5.95e-18	C6
MT-CO1	6.58e-22	0.503956	0.942	0.971	1.46e-17	C6
B2M	4.78e-20	0.409379	0.935	0.942	1.06e-15	C6
COL3A1	4.79e-20	1.19279	0.356	0.182	1.07e-15	C6
MT-CO2	1.59e-19	0.567201	0.914	0.935	3.53e-15	C6
DMKN	4.65e-16	0.813818	0.511	0.376	1.03e-11	C6
MT-ATP6	1.59e-15	0.492451	0.917	0.96	3.53e-11	C6
MT-ND5	6.22e-15	0.574308	0.755	0.861	1.38e-10	C6
MT-ND1	1.23e-14	0.520558	0.82	0.913	2.73e-10	C6
ANXA1	1.58e-14	0.640084	0.712	0.758	3.52e-10	C6
MT-CYB	1.8e-14	0.509331	0.892	0.938	4e-10	C6
COL1A2	1.25e-13	1.15023	0.396	0.271	2.77e-09	C6
MT-ND4	2.83e-13	0.479374	0.885	0.959	6.28e-09	C6
MT-CO3	3.71e-12	0.378023	0.946	0.962	8.24e-08	C6
MT-ND2	1.43e-11	0.516215	0.766	0.856	3.18e-07	C6
MT-ND3	5.8e-11	0.495111	0.799	0.882	1.29e-06	C6
FGFBP1	7.57e-11	1.05452	0.36	0.256	1.68e-06	C6
AREG	8.8e-09	0.91089	0.331	0.234	0.00019556	C6
S100A4	1.57e-08	1.01231	0.327	0.239	0.000348466	C6
MT2A	6.45e-08	0.316556	0.554	0.538	0.00143377	C6
SBSN	7.21e-07	0.54926	0.374	0.299	0.0160317	C6
PKM	2.54e-06	0.253121	0.273	0.543	0.0564918	C6
SPRR2A	2.92e-06	0.882487	0.252	0.175	0.0648894	C6
PTP4A1	3.45e-06	0.275294	0.245	0.494	0.0767001	C6
ZNF207	6.07e-06	0.255694	0.234	0.479	0.13488	C6
CLCA2	1.12e-05	0.251609	0.158	0.337	0.247923	C6
CTSD	5.29e-05	0.257119	0.14	0.29	1	C6
IAH1	8.67e-05	0.315374	0.14	0.289	1	C6
FAM133B	0.000103543	0.287017	0.27	0.51	1	C6
ETS2	0.000125139	0.264534	0.198	0.375	1	C6
PHLDA2	0.000135539	0.52295	0.388	0.356	1	C6
ZFAND5	0.000155009	0.283839	0.252	0.473	1	C6
AQP3	0.000155543	0.781576	0.335	0.294	1	C6
SLC38A2	0.000163742	0.531646	0.601	0.764	1	C6
FNBP4	0.000246225	0.257031	0.18	0.343	1	C6
HNRNPL	0.000257602	0.27798	0.162	0.315	1	C6
PTBP3	0.00027056	0.347837	0.176	0.339	1	C6
MAF	0.000438888	0.265783	0.27	0.488	1	C6
JMJD1C	0.000482112	0.262311	0.259	0.478	1	C6
UGCG	0.000494525	0.266741	0.137	0.268	1	C6
ARL5B	0.000971345	0.297463	0.194	0.352	1	C6
HSPD1	0.00109437	0.328501	0.342	0.618	1	C6
WAC	0.00133435	0.347819	0.248	0.449	1	C6
PKN2	0.00143047	0.270129	0.158	0.291	1	C6
DDX3X	0.00178074	0.273922	0.331	0.586	1	C6
TKT	0.00202172	0.318014	0.187	0.332	1	C6
SERPINH1	0.00222955	0.299542	0.259	0.44	1	C6
NKTR	0.00236918	0.276143	0.299	0.519	1	C6
NPEPPS	0.00242673	0.3317	0.205	0.362	1	C6
CELF1	0.00258981	0.380622	0.216	0.383	1	C6
IRF1	0.00261365	0.265943	0.252	0.425	1	C6
MT-ND4L	0.00321025	0.281192	0.266	0.463	1	C6
INTS6	0.00427627	0.260109	0.216	0.368	1	C6
SMG1	0.0042783	0.271393	0.245	0.416	1	C6
CMTR2	0.0043807	0.294636	0.158	0.277	1	C6
ENO1	0.00507714	0.28214	0.309	0.542	1	C6
EMP1	0.00591983	0.325624	0.162	0.276	1	C6
GPATCH2L	0.00657026	0.321251	0.147	0.253	1	C6
UVSSA	0.00977591	0.308013	0.173	0.289	1	C6
MALAT1	1.4e-48	1.0147	1	1	3.11e-44	C7
DST	5.94e-17	0.920297	0.809	0.863	1.32e-12	C7
MT-ND4	2.92e-08	0.499423	0.861	0.958	0.000648269	C7
KMT2E	3.2e-07	0.282635	0.216	0.517	0.00710806	C7
SCAF11	3.67e-07	0.291717	0.232	0.541	0.00816269	C7
MT-ND1	6.78e-07	0.476341	0.758	0.914	0.0150863	C7
PTTG1IP	9.39e-07	0.308169	0.082	0.263	0.020878	C7
BPTF	1.11e-06	0.263301	0.206	0.471	0.0246805	C7
PJA2	2.06e-06	0.270038	0.144	0.362	0.0457124	C7
RASGEF1B	2.24e-06	0.273208	0.196	0.461	0.0498706	C7
NCKAP1	2.37e-06	0.259526	0.134	0.346	0.0526286	C7
MAP4	2.52e-06	0.289275	0.186	0.443	0.0561072	C7
ZNF207	3.64e-06	0.290808	0.206	0.473	0.0809919	C7
SMAD2	3.67e-06	0.359031	0.139	0.352	0.081536	C7
RAB21	4.4e-06	0.290586	0.232	0.516	0.09791	C7
CTNND1	4.42e-06	0.281122	0.216	0.489	0.0983026	C7
ZNF644	4.63e-06	0.287027	0.124	0.32	0.103018	C7
MT-ATP6	4.84e-06	0.455601	0.876	0.962	0.107649	C7
RSRC2	5e-06	0.311993	0.273	0.593	0.111183	C7
TCF25	5.08e-06	0.337568	0.227	0.517	0.112912	C7
COL18A1	5.17e-06	0.31701	0.191	0.437	0.115003	C7
MT-CYB	7.94e-06	0.391902	0.845	0.94	0.176547	C7
HP1BP3	1.01e-05	0.282327	0.175	0.399	0.225371	C7
BCLAF1	1.12e-05	0.326145	0.242	0.533	0.249997	C7
ARL5B	1.24e-05	0.326577	0.149	0.351	0.276129	C7
OTUD6B-AS1	1.44e-05	0.338143	0.103	0.269	0.32086	C7
PAFAH1B1	1.46e-05	0.275496	0.108	0.28	0.324122	C7
CUL3	2.24e-05	0.319834	0.175	0.399	0.497632	C7
MAP3K2	2.43e-05	0.287084	0.134	0.322	0.539738	C7
PCM1	2.43e-05	0.254002	0.17	0.382	0.540108	C7
PLEKHA1	2.57e-05	0.266163	0.149	0.346	0.57044	C7
LRRFIP1	2.71e-05	0.335966	0.253	0.537	0.603654	C7
PAPOLA	2.73e-05	0.282961	0.258	0.547	0.606522	C7
NASP	2.79e-05	0.28147	0.175	0.386	0.619811	C7
DCAF5	3.11e-05	0.254039	0.108	0.275	0.691674	C7
NDRG1	3.35e-05	0.268592	0.309	0.633	0.745874	C7
TAOK1	3.49e-05	0.275631	0.134	0.318	0.775588	C7
RUNX1	3.67e-05	0.372233	0.17	0.376	0.815072	C7
IP6K2	4.67e-05	0.358631	0.211	0.457	1	C7
PHIP	4.75e-05	0.412799	0.206	0.437	1	C7
MED13	5.05e-05	0.274145	0.113	0.277	1	C7
CSNK2A1	5.72e-05	0.283917	0.18	0.394	1	C7
NUMA1	6.15e-05	0.295951	0.139	0.316	1	C7
RBMS1	6.85e-05	0.370901	0.206	0.437	1	C7
SRSF5	8.31e-05	0.285418	0.247	0.504	1	C7
CHD3	8.62e-05	0.34414	0.149	0.335	1	C7
ZNF431	9.12e-05	0.250786	0.119	0.281	1	C7
XPO1	9.59e-05	0.308434	0.144	0.32	1	C7
FARP1	9.91e-05	0.358756	0.17	0.371	1	C7
SLC25A36	0.000103758	0.371597	0.211	0.447	1	C7
PUM2	0.0001152	0.252952	0.119	0.275	1	C7
LIMA1	0.000129071	0.308821	0.149	0.329	1	C7
GABARAPL1	0.000129963	0.251203	0.124	0.283	1	C7
MED13L	0.000132804	0.250155	0.113	0.264	1	C7
ABCA1	0.000132937	0.355275	0.139	0.311	1	C7
ADNP	0.000137654	0.254379	0.124	0.285	1	C7
UBA6	0.000139933	0.251118	0.149	0.32	1	C7
AGO2	0.000141598	0.309395	0.108	0.259	1	C7
DMD	0.000157458	0.356608	0.18	0.381	1	C7
CNOT2	0.00015865	0.324604	0.201	0.423	1	C7
ROBO1	0.000175901	0.28198	0.175	0.37	1	C7
TRIM33	0.000185937	0.315105	0.155	0.332	1	C7
EIF4A2	0.00018854	0.307989	0.304	0.611	1	C7
EGR3	0.00020014	0.517934	0.294	0.579	1	C7
GOLGB1	0.000215645	0.312373	0.211	0.424	1	C7
MYO10	0.000218273	0.28814	0.113	0.261	1	C7
NFKBIZ	0.000243555	0.294184	0.144	0.306	1	C7
HSPD1	0.000256846	0.478619	0.314	0.611	1	C7
JMJD1C	0.000269485	0.345741	0.237	0.472	1	C7
VMP1	0.000283635	0.863869	0.567	0.723	1	C7
OGA	0.000288281	0.310946	0.211	0.419	1	C7
SLC38A2	0.000301339	0.713416	0.593	0.759	1	C7
DYNC1H1	0.000316986	0.363202	0.216	0.439	1	C7
CNKSR3	0.000357055	0.363727	0.144	0.305	1	C7
EWSR1	0.000383551	0.441908	0.206	0.415	1	C7
KPNA4	0.000388328	0.293197	0.16	0.332	1	C7
USP16	0.000426304	0.322557	0.119	0.264	1	C7
LRIG3	0.000426861	0.322716	0.18	0.369	1	C7
MYLIP	0.00044628	0.262245	0.124	0.27	1	C7
USP31	0.000449246	0.332192	0.124	0.271	1	C7
IGF1R	0.000455192	0.266991	0.119	0.261	1	C7
ASH1L	0.000459147	0.37308	0.17	0.345	1	C7
ABHD5	0.000463328	0.349384	0.227	0.442	1	C7
ZFAND5	0.000466204	0.385145	0.237	0.468	1	C7
CSPG4	0.00047027	0.315679	0.149	0.312	1	C7
PDLIM5	0.000500601	0.306661	0.175	0.355	1	C7
RIOK3	0.000509506	0.329091	0.139	0.291	1	C7
VEZT	0.000593696	0.343344	0.16	0.329	1	C7
GATA3	0.000633278	0.333926	0.186	0.37	1	C7
ARID4B	0.000662463	0.292418	0.216	0.425	1	C7
TMEM165	0.000740708	0.278997	0.222	0.424	1	C7
FRMD6	0.000821894	0.329766	0.16	0.321	1	C7
HOOK2	0.000858928	0.289207	0.129	0.267	1	C7
C16orf72	0.000864111	0.356652	0.144	0.299	1	C7
SLC25A37	0.000890995	0.32354	0.18	0.356	1	C7
MT-CO3	0.000957372	0.329303	0.861	0.968	1	C7
CSNK1E	0.000993329	0.398508	0.165	0.328	1	C7
SETD5	0.000994984	0.33081	0.165	0.333	1	C7
TMEM259	0.00104149	0.343653	0.16	0.321	1	C7
ZNF638	0.00105011	0.360497	0.124	0.26	1	C7
TANC2	0.00107704	0.347236	0.134	0.277	1	C7
SEMA6A	0.00108619	0.275358	0.124	0.26	1	C7
DDX3X	0.00118914	0.32818	0.304	0.58	1	C7
CREBZF	0.00123841	0.327121	0.149	0.302	1	C7
MT-CO1	0.00128309	0.278103	0.897	0.973	1	C7
TENT5A	0.00130287	0.455946	0.155	0.304	1	C7
CELF1	0.00133376	0.410415	0.196	0.379	1	C7
UBXN7	0.00133395	0.323617	0.139	0.284	1	C7
MT-ND5	0.00135995	0.513298	0.691	0.863	1	C7
NFAT5	0.00142534	0.329667	0.16	0.318	1	C7
PAN3	0.00149314	0.303689	0.124	0.257	1	C7
USP34	0.00170952	0.286126	0.139	0.279	1	C7
IVNS1ABP	0.00178958	0.293008	0.149	0.294	1	C7
TTC19	0.00185012	0.276665	0.134	0.269	1	C7
BNC2	0.00194266	0.298328	0.216	0.393	1	C7
ACSL3	0.0019902	0.292839	0.144	0.283	1	C7
YME1L1	0.00213909	0.355481	0.186	0.356	1	C7
TBL1XR1	0.00220061	0.403073	0.144	0.283	1	C7
ADAM17	0.00222321	0.324338	0.139	0.276	1	C7
CD46	0.0022639	0.378547	0.201	0.379	1	C7
KANSL1	0.00258786	0.292365	0.278	0.508	1	C7
PHF14	0.00269965	0.359746	0.263	0.49	1	C7
MSI2	0.0027578	0.357909	0.211	0.394	1	C7
UTRN	0.00307949	0.346799	0.134	0.265	1	C7
ACTN4	0.00315539	0.268861	0.387	0.731	1	C7
ATP2C2	0.00317625	0.281434	0.129	0.254	1	C7
TUT4	0.00320607	0.313446	0.201	0.377	1	C7
DDX39B	0.00322013	0.265445	0.165	0.314	1	C7
VCAN	0.00326845	0.335464	0.387	0.651	1	C7
PLK2	0.00343385	0.37864	0.18	0.338	1	C7
FRMD4B	0.00343745	0.378646	0.258	0.477	1	C7
KDM6B	0.00358158	0.287459	0.18	0.332	1	C7
THOC2	0.00399703	0.370515	0.17	0.322	1	C7
IRF1	0.00482	0.374421	0.237	0.42	1	C7
PTPN2	0.0049021	0.43266	0.139	0.264	1	C7
ELF2	0.00517245	0.364564	0.149	0.283	1	C7
C1orf56	0.00609019	0.301556	0.201	0.36	1	C7
LUC7L	0.00646659	0.470064	0.18	0.332	1	C7
FNBP4	0.00665947	0.389068	0.186	0.338	1	C7
ABI2	0.00700724	0.27907	0.144	0.268	1	C7
HNRNPA2B1	0.00733303	0.324768	0.722	0.921	1	C7
HMGCS1	0.00782432	0.403074	0.232	0.395	1	C7
ELL2	0.00791939	0.314962	0.155	0.28	1	C7
LPP	0.00880827	0.375706	0.196	0.348	1	C7
CALD1	0.00899495	0.51009	0.737	0.9	1	C7
UBAP2	0.00927866	0.279325	0.139	0.256	1	C7
PABPN1	0.00998554	0.370393	0.18	0.323	1	C7
TOP2A	0	2.10821	0.884	0.015	0	C8
BIRC5	0	1.20648	0.789	0.011	0	C8
UBE2C	6.58e-280	1.62807	0.737	0.016	1.46e-275	C8
PBK	3.95e-276	0.910186	0.6	0.007	8.79e-272	C8
MKI67	6.37e-271	1.25907	0.642	0.01	1.42e-266	C8
NUSAP1	2.63e-267	1.62906	0.811	0.024	5.86e-263	C8
CCNB2	2.58e-239	1.04376	0.547	0.008	5.74e-235	C8
ASPM	1.26e-238	1.23044	0.589	0.011	2.8e-234	C8
CDK1	1.09e-234	1.11656	0.674	0.017	2.42e-230	C8
GTSE1	6.12e-233	0.772919	0.495	0.005	1.36e-228	C8
CDKN3	4.5e-226	0.997739	0.621	0.014	1e-221	C8
TK1	7.97e-220	0.963835	0.642	0.017	1.77e-215	C8
NUF2	2.63e-217	0.783515	0.505	0.007	5.85e-213	C8
SGO1	8.24e-216	0.648183	0.526	0.009	1.83e-211	C8
TPX2	8.9e-215	0.939243	0.568	0.012	1.98e-210	C8
TROAP	7.82e-211	0.559482	0.4	0.002	1.74e-206	C8
AURKB	1.58e-209	0.611134	0.389	0.002	3.52e-205	C8
CENPF	1.23e-206	1.87146	0.811	0.039	2.73e-202	C8
KIF23	1.21e-205	0.7808	0.537	0.011	2.7e-201	C8
CEP55	3.17e-204	0.730081	0.463	0.006	7.05e-200	C8
DLGAP5	1.32e-193	0.830655	0.463	0.007	2.94e-189	C8
NEK2	2.18e-191	0.497205	0.368	0.002	4.84e-187	C8
KIF11	4.59e-191	0.679877	0.495	0.01	1.02e-186	C8
MAD2L1	9.27e-191	1.25024	0.842	0.049	2.06e-186	C8
HMMR	9.63e-189	0.735668	0.442	0.007	2.14e-184	C8
NCAPG	4.33e-184	0.472524	0.432	0.006	9.63e-180	C8
CCNB1	1.15e-178	1.26323	0.684	0.031	2.55e-174	C8
CDCA8	1.3e-178	0.434167	0.389	0.005	2.89e-174	C8
NDC80	1.06e-176	0.609254	0.421	0.007	2.36e-172	C8
CENPA	1.95e-172	0.6167	0.337	0.002	4.33e-168	C8
KNL1	4.51e-167	0.608742	0.432	0.008	1e-162	C8
KIF2C	2.13e-165	0.432563	0.347	0.004	4.73e-161	C8
DIAPH3	1.98e-164	0.524914	0.389	0.006	4.4e-160	C8
CDC20	5.54e-164	0.825849	0.484	0.013	1.23e-159	C8
CDCA3	2.8e-159	0.495037	0.368	0.005	6.22e-155	C8
ANLN	3.56e-159	0.598807	0.484	0.014	7.92e-155	C8
KIF15	1.02e-150	0.414295	0.316	0.003	2.28e-146	C8
FOXM1	2.87e-149	0.436437	0.358	0.006	6.38e-145	C8
ARHGAP11A	1.18e-147	0.578651	0.4	0.009	2.63e-143	C8
MXD3	1.18e-146	0.56164	0.432	0.011	2.62e-142	C8
CENPN	1.63e-138	0.754051	0.589	0.03	3.62e-134	C8
RRM2	1.55e-132	0.590541	0.358	0.008	3.45e-128	C8
RAD51AP1	1.23e-131	0.895976	0.6	0.034	2.73e-127	C8
PRC1	2.4e-130	0.549352	0.389	0.011	5.33e-126	C8
CENPE	1.51e-129	0.669442	0.442	0.015	3.37e-125	C8
ESCO2	2.47e-129	0.47247	0.316	0.005	5.49e-125	C8
CCNA2	3.43e-127	0.515373	0.347	0.008	7.62e-123	C8
KIFC1	6.93e-125	0.496151	0.4	0.012	1.54e-120	C8
DEPDC1	1.32e-121	0.35502	0.253	0.002	2.93e-117	C8
RACGAP1	1.09e-114	0.504136	0.432	0.018	2.43e-110	C8
MELK	3.76e-114	0.441212	0.326	0.008	8.36e-110	C8
H2AFX	2.14e-113	1.21064	0.811	0.091	4.75e-109	C8
PCLAF	2.83e-113	1.21107	0.632	0.049	6.28e-109	C8
KIF14	2.46e-112	0.446197	0.274	0.005	5.47e-108	C8
CKAP2L	9.42e-110	0.327606	0.253	0.004	2.09e-105	C8
ZWINT	5.47e-109	0.793233	0.611	0.046	1.22e-104	C8
ECT2	1.41e-108	0.672071	0.526	0.032	3.13e-104	C8
MYBL2	4.7e-107	0.381628	0.295	0.007	1.04e-102	C8
KIF18A	1.16e-106	0.349314	0.284	0.006	2.58e-102	C8
AURKA	9.25e-104	0.345239	0.253	0.004	2.06e-99	C8
PKMYT1	4.47e-101	0.366798	0.305	0.008	9.93e-97	C8
UBE2T	4.13e-99	0.794223	0.611	0.052	9.18e-95	C8
TYMS	8.13e-99	0.821564	0.463	0.027	1.81e-94	C8
CENPK	3.88e-96	0.76497	0.589	0.049	8.62e-92	C8
TACC3	5.88e-95	0.432704	0.368	0.016	1.31e-90	C8
CDCA5	1.4e-94	0.343531	0.284	0.008	3.1e-90	C8
SMC4	1.69e-93	0.952208	0.705	0.077	3.76e-89	C8
SGO2	6.07e-92	0.681038	0.432	0.025	1.35e-87	C8
SPAG5	2.85e-91	0.322612	0.274	0.007	6.33e-87	C8
CDCA2	1.65e-90	0.373191	0.263	0.007	3.66e-86	C8
HMGB2	1.08e-89	1.90724	0.989	0.245	2.4e-85	C8
KIF20B	1.25e-88	0.955426	0.663	0.072	2.78e-84	C8
SMC2	1.58e-86	1.12239	0.779	0.113	3.51e-82	C8
LMNB1	4.35e-83	0.565034	0.495	0.039	9.66e-79	C8
FANCI	1.2e-79	0.474444	0.411	0.027	2.66e-75	C8
CENPW	6.72e-79	0.892765	0.684	0.09	1.49e-74	C8
ORC6	1.41e-75	0.49833	0.484	0.041	3.14e-71	C8
TTK	3.39e-75	0.378193	0.337	0.018	7.54e-71	C8
CKS2	6.06e-73	1.01391	0.747	0.118	1.35e-68	C8
BUB1B	1.47e-72	0.367072	0.263	0.01	3.27e-68	C8
CKAP2	1.8e-72	0.733366	0.526	0.054	4e-68	C8
PSRC1	2.11e-72	0.366486	0.263	0.01	4.69e-68	C8
PTTG1	4.82e-72	1.49417	0.789	0.146	1.07e-67	C8
CENPU	1.99e-70	0.773479	0.632	0.084	4.42e-66	C8
CLSPN	5.41e-65	0.406146	0.305	0.018	1.2e-60	C8
ATAD2	2.47e-64	0.593755	0.442	0.041	5.5e-60	C8
NCAPG2	9.22e-64	0.355905	0.316	0.019	2.05e-59	C8
CKS1B	1.18e-62	1.16342	0.895	0.241	2.63e-58	C8
TUBA1B	1.06e-61	2.1017	0.989	0.494	2.36e-57	C8
HIST1H1A	2.57e-61	0.443601	0.305	0.019	5.71e-57	C8
BRCA2	9.99e-60	0.432211	0.368	0.03	2.22e-55	C8
TMSB15A	8.65e-57	0.691103	0.558	0.077	1.92e-52	C8
TMPO	1.13e-56	0.971143	0.811	0.184	2.51e-52	C8
FAM111B	2.12e-55	0.402251	0.305	0.021	4.7e-51	C8
BRCA1	2.96e-54	0.395091	0.337	0.027	6.59e-50	C8
GGH	5.28e-54	0.676074	0.747	0.153	1.17e-49	C8
BARD1	1.65e-53	0.412717	0.379	0.036	3.66e-49	C8
HMGB1	2.31e-53	1.18357	1	0.89	5.13e-49	C8
SKA2	2.67e-52	0.788286	0.716	0.148	5.93e-48	C8
ANP32E	1.35e-51	0.961545	0.8	0.204	3e-47	C8
MASTL	4.53e-51	0.319415	0.305	0.024	1.01e-46	C8
HMGN2	1.81e-50	1.35767	0.979	0.512	4.03e-46	C8
C21orf58	3.84e-49	0.332614	0.263	0.018	8.53e-45	C8
DEK	1.05e-48	1.19677	0.958	0.428	2.34e-44	C8
H2AFZ	7.91e-48	1.48624	0.968	0.616	1.76e-43	C8
HIST1H4C	2.45e-47	2.01121	0.789	0.244	5.45e-43	C8
NCAPD3	3.93e-47	0.374515	0.358	0.037	8.74e-43	C8
NCAPD2	5.07e-46	0.309271	0.326	0.031	1.13e-41	C8
ATAD5	9.86e-46	0.534737	0.421	0.053	2.19e-41	C8
BRIP1	2.44e-44	0.370306	0.358	0.039	5.44e-40	C8
MIS18BP1	6.3e-43	0.786999	0.674	0.155	1.4e-38	C8
PARPBP	1.81e-42	0.293336	0.274	0.023	4.03e-38	C8
H2AFV	2.45e-42	0.896402	0.937	0.353	5.46e-38	C8
DHFR	9.35e-42	0.459154	0.347	0.04	2.08e-37	C8
NSD2	1.02e-41	0.447861	0.453	0.066	2.27e-37	C8
CHEK1	1.44e-40	0.395641	0.389	0.051	3.21e-36	C8
RRM1	1.71e-40	0.739655	0.642	0.154	3.81e-36	C8
CDCA4	5.16e-40	0.638367	0.632	0.143	1.15e-35	C8
GEN1	1.2e-39	0.324774	0.295	0.03	2.66e-35	C8
FBXO5	1.37e-39	0.409595	0.316	0.035	3.05e-35	C8
UBE2S	4.45e-39	1.12625	0.789	0.268	9.89e-35	C8
GMNN	6.81e-39	0.380462	0.379	0.05	1.51e-34	C8
UHRF1	8.88e-39	0.253654	0.284	0.028	1.97e-34	C8
KIF22	1.04e-38	0.533272	0.4	0.058	2.32e-34	C8
STMN1	1.39e-38	1.02814	1	0.733	3.09e-34	C8
KPNA2	8.76e-38	0.914805	0.568	0.127	1.95e-33	C8
NUCKS1	9.53e-38	1.03198	0.989	0.714	2.12e-33	C8
TCF19	1.06e-37	0.355174	0.284	0.029	2.35e-33	C8
CCDC34	2.89e-37	0.802226	0.653	0.164	6.44e-33	C8
PSIP1	6.02e-37	0.644303	0.663	0.161	1.34e-32	C8
KNSTRN	9.48e-36	0.403516	0.326	0.042	2.11e-31	C8
DBF4	1.01e-33	0.259032	0.326	0.042	2.25e-29	C8
PTN	1.1e-33	0.490659	0.505	0.101	2.45e-29	C8
ARL6IP1	3.6e-33	1.34532	0.811	0.311	8.01e-29	C8
HIST1H2BH	5.09e-33	0.263133	0.316	0.04	1.13e-28	C8
LIG1	5.14e-33	0.322247	0.337	0.047	1.14e-28	C8
CALM2	1.16e-32	1.00607	0.989	0.702	2.58e-28	C8
PCNA	1.38e-32	0.764343	0.642	0.179	3.06e-28	C8
TUBB	1.65e-32	0.927797	0.968	0.735	3.67e-28	C8
PRIM1	5e-32	0.271734	0.253	0.027	1.11e-27	C8
CENPL	6.23e-32	0.282846	0.284	0.034	1.39e-27	C8
RFC3	4.72e-31	0.314289	0.347	0.052	1.05e-26	C8
MIS18A	5.08e-31	0.423184	0.463	0.092	1.13e-26	C8
DTYMK	5.96e-31	0.521502	0.484	0.104	1.33e-26	C8
CIP2A	1.09e-30	0.273715	0.263	0.031	2.42e-26	C8
DNAJC9	3.35e-29	0.416529	0.526	0.121	7.44e-25	C8
GINS2	3.46e-29	0.369671	0.305	0.044	7.69e-25	C8
FEN1	2.38e-28	0.361458	0.326	0.051	5.29e-24	C8
HELLS	4.77e-28	0.60582	0.516	0.121	1.06e-23	C8
RPL39L	1.34e-27	0.375621	0.326	0.053	2.98e-23	C8
TUBB4B	1.37e-27	0.885699	0.905	0.464	3.05e-23	C8
VRK1	1.37e-27	0.335323	0.379	0.069	3.05e-23	C8
CBX5	1.43e-27	0.562306	0.737	0.242	3.18e-23	C8
CENPH	2.42e-27	0.509543	0.432	0.092	5.39e-23	C8
SAP30	4.36e-27	0.448656	0.474	0.107	9.69e-23	C8
MZT1	5.83e-27	0.47262	0.589	0.161	1.3e-22	C8
LGALS1	8.66e-26	1.53396	0.8	0.35	1.93e-21	C8
YEATS4	1.08e-25	0.426251	0.505	0.123	2.4e-21	C8
USP1	1.45e-25	0.532991	0.516	0.134	3.22e-21	C8
CDC25B	1.59e-25	0.305509	0.358	0.066	3.53e-21	C8
CNIH2	2.13e-25	0.304607	0.263	0.037	4.73e-21	C8
ANP32B	2.27e-25	0.69522	0.947	0.493	5.05e-21	C8
POLD3	2.91e-25	0.379466	0.411	0.086	6.47e-21	C8
TMEM106C	5.36e-25	0.683393	0.705	0.263	1.19e-20	C8
KRT85	1.72e-24	0.537853	0.453	0.106	3.82e-20	C8
BUB3	2.08e-24	0.69647	0.758	0.314	4.63e-20	C8
MMS22L	4.28e-24	0.395304	0.484	0.117	9.51e-20	C8
PTMA	1.44e-23	0.435361	1	0.98	3.21e-19	C8
TUBG1	2.86e-23	0.336331	0.326	0.062	6.35e-19	C8
HNRNPA2B1	5.69e-23	0.553492	0.989	0.905	1.27e-18	C8
NRM	6.31e-23	0.292706	0.274	0.044	1.4e-18	C8
TMEM97	8.45e-23	0.33039	0.368	0.075	1.88e-18	C8
COL4A2	1.02e-22	0.636709	0.695	0.256	2.27e-18	C8
RPA3	1.21e-22	0.537717	0.611	0.206	2.7e-18	C8
SASS6	1.24e-22	0.276795	0.284	0.048	2.76e-18	C8
CSE1L	8.38e-22	0.335008	0.453	0.114	1.86e-17	C8
GJC1	1.37e-21	0.301107	0.326	0.064	3.05e-17	C8
DUT	2.66e-21	0.89782	0.768	0.395	5.92e-17	C8
ALDH7A1	4.19e-21	0.543381	0.695	0.262	9.33e-17	C8
RAD21	7.94e-21	0.698133	0.789	0.401	1.76e-16	C8
DHTKD1	4.81e-20	0.273783	0.347	0.075	1.07e-15	C8
GPSM2	5.92e-20	0.478485	0.453	0.129	1.32e-15	C8
CEP78	9.5e-20	0.336466	0.421	0.107	2.11e-15	C8
FBLN1	1.05e-19	0.535764	0.653	0.247	2.33e-15	C8
CYTOR	1.12e-19	0.281759	0.379	0.09	2.48e-15	C8
TCEAL7	1.4e-19	0.425186	0.358	0.083	3.11e-15	C8
RANBP1	1.71e-19	0.641688	0.874	0.494	3.81e-15	C8
RHNO1	3.34e-19	0.316491	0.337	0.075	7.43e-15	C8
LMNB2	6.44e-19	0.298241	0.337	0.077	1.43e-14	C8
NUDT1	7.12e-19	0.396487	0.442	0.123	1.58e-14	C8
LSM4	1.12e-18	0.5611	0.747	0.347	2.49e-14	C8
MZT2B	3.15e-18	0.598433	0.916	0.632	7.01e-14	C8
FAM122B	3.4e-18	0.255865	0.274	0.054	7.55e-14	C8
MAZ	5.53e-18	0.409827	0.684	0.273	1.23e-13	C8
CHGA	7.12e-18	0.424468	0.368	0.09	1.58e-13	C8
CTNNAL1	8.48e-18	0.324324	0.474	0.133	1.88e-13	C8
CKAP5	1.09e-17	0.306548	0.358	0.092	2.43e-13	C8
VKORC1	1.34e-17	0.437107	0.621	0.233	2.99e-13	C8
C12orf75	1.42e-17	0.380284	0.589	0.203	3.16e-13	C8
NAP1L1	1.56e-17	0.516529	0.884	0.472	3.47e-13	C8
HMGXB4	2.85e-17	0.363045	0.526	0.175	6.33e-13	C8
HMGN5	2.99e-17	0.257137	0.337	0.081	6.65e-13	C8
CACYBP	6.31e-17	0.474704	0.779	0.378	1.4e-12	C8
RDX	6.58e-17	0.330058	0.663	0.245	1.46e-12	C8
RAB32	9.16e-17	0.35825	0.505	0.159	2.04e-12	C8
FAM111A	9.74e-17	0.327767	0.358	0.093	2.16e-12	C8
CBX3	1.25e-16	0.489539	0.916	0.626	2.79e-12	C8
WDR34	1.74e-16	0.27459	0.316	0.075	3.86e-12	C8
GAPDH	2.23e-16	0.478922	1	0.919	4.95e-12	C8
CMC2	2.57e-16	0.409681	0.621	0.243	5.71e-12	C8
RARRES2	2.75e-16	0.507978	0.811	0.374	6.11e-12	C8
SUN2	3.18e-16	0.400332	0.411	0.124	7.08e-12	C8
NFYB	3.34e-16	0.422715	0.558	0.207	7.42e-12	C8
SMC1A	4.51e-16	0.407587	0.495	0.168	1e-11	C8
FXYD6	4.53e-16	0.278117	0.326	0.081	1.01e-11	C8
EXOSC8	4.6e-16	0.38074	0.642	0.243	1.02e-11	C8
LYAR	4.62e-16	0.25023	0.337	0.085	1.03e-11	C8
UBB	8.57e-16	0.42981	1	0.864	1.91e-11	C8
CNTLN	1.13e-15	0.26296	0.284	0.065	2.51e-11	C8
GSDMD	1.28e-15	0.258664	0.4	0.112	2.85e-11	C8
SLC25A24	1.54e-15	0.350371	0.442	0.14	3.43e-11	C8
IKBIP	1.7e-15	0.27352	0.274	0.062	3.78e-11	C8
DCP2	1.84e-15	0.253704	0.579	0.202	4.08e-11	C8
HPRT1	2.51e-15	0.296535	0.453	0.143	5.58e-11	C8
NASP	3e-15	0.525918	0.726	0.36	6.68e-11	C8
HMGB3	3.14e-15	0.535302	0.821	0.435	6.99e-11	C8
PRPF4	4.37e-15	0.336166	0.516	0.173	9.71e-11	C8
ALYREF	6.38e-15	0.307035	0.611	0.236	1.42e-10	C8
MCUB	1.36e-14	0.268548	0.316	0.083	3.02e-10	C8
HACD3	1.39e-14	0.283694	0.389	0.114	3.09e-10	C8
ARL6IP6	1.53e-14	0.363761	0.516	0.185	3.41e-10	C8
CARHSP1	1.95e-14	0.323666	0.716	0.315	4.33e-10	C8
RHEB	2.1e-14	0.432754	0.821	0.49	4.67e-10	C8
ANXA5	2.41e-14	0.478469	0.789	0.417	5.37e-10	C8
RAD51C	3.7e-14	0.281821	0.347	0.099	8.22e-10	C8
G2E3	3.84e-14	0.278922	0.421	0.136	8.54e-10	C8
PARP1	4.05e-14	0.321716	0.611	0.238	9.01e-10	C8
MCMBP	4.2e-14	0.274298	0.368	0.111	9.34e-10	C8
LSM5	4.73e-14	0.528653	0.811	0.443	1.05e-09	C8
LSM3	5.74e-14	0.433187	0.863	0.511	1.28e-09	C8
COL4A1	6.09e-14	0.614649	0.537	0.206	1.35e-09	C8
HSPB11	7.79e-14	0.384694	0.547	0.215	1.73e-09	C8
BRD8	8.76e-14	0.253723	0.326	0.089	1.95e-09	C8
SNRPB	1.17e-13	0.442481	0.884	0.568	2.6e-09	C8
C19orf48	1.86e-13	0.329254	0.411	0.137	4.14e-09	C8
GNAS	3.11e-13	0.396464	0.989	0.838	6.91e-09	C8
TAF15	3.22e-13	0.307296	0.611	0.249	7.15e-09	C8
RAN	3.75e-13	0.439728	0.979	0.748	8.34e-09	C8
DNAJC1	3.76e-13	0.435739	0.589	0.254	8.36e-09	C8
HSP90B1	4.72e-13	0.466474	0.937	0.674	1.05e-08	C8
DDX39A	4.88e-13	0.309102	0.389	0.129	1.09e-08	C8
RFC1	5.39e-13	0.31377	0.589	0.236	1.2e-08	C8
SMS	7.77e-13	0.427589	0.937	0.589	1.73e-08	C8
IFI16	1.2e-12	0.342845	0.705	0.325	2.66e-08	C8
MCM3	1.51e-12	0.378797	0.368	0.12	3.35e-08	C8
GLRX5	1.54e-12	0.381784	0.779	0.416	3.44e-08	C8
BAZ1B	1.57e-12	0.333214	0.421	0.144	3.48e-08	C8
NUP107	1.6e-12	0.327489	0.453	0.162	3.57e-08	C8
HNRNPD	1.63e-12	0.439127	0.884	0.591	3.63e-08	C8
CRNDE	1.74e-12	0.484534	0.737	0.39	3.86e-08	C8
2022-09-11	2.15e-12	0.384569	0.442	0.164	4.79e-08	C8
MAGOHB	2.25e-12	0.3347	0.495	0.195	5e-08	C8
NRP2	2.25e-12	0.331809	0.726	0.338	5e-08	C8
SIVA1	2.57e-12	0.44329	0.684	0.356	5.72e-08	C8
TPRKB	3.13e-12	0.342272	0.653	0.304	6.95e-08	C8
SSRP1	4.62e-12	0.276589	0.505	0.202	1.03e-07	C8
COMMD4	7.33e-12	0.332051	0.505	0.205	1.63e-07	C8
CCT5	9.03e-12	0.382838	0.768	0.404	2.01e-07	C8
FSTL1	1.04e-11	0.293175	0.516	0.206	2.32e-07	C8
MRPL51	1.22e-11	0.399721	0.853	0.518	2.72e-07	C8
NUCB2	1.26e-11	0.317454	0.4	0.141	2.81e-07	C8
DCN	1.27e-11	0.452862	0.589	0.259	2.82e-07	C8
HNRNPA1	1.39e-11	0.372382	0.968	0.793	3.08e-07	C8
RBBP7	1.48e-11	0.312536	0.558	0.245	3.29e-07	C8
MDH1	1.49e-11	0.367275	0.832	0.459	3.31e-07	C8
HP1BP3	1.66e-11	0.3779	0.716	0.373	3.7e-07	C8
SOX18	1.72e-11	0.376678	0.432	0.158	3.82e-07	C8
PTMS	2.11e-11	0.764045	0.789	0.51	4.69e-07	C8
GSTO1	2.14e-11	0.357791	0.779	0.408	4.75e-07	C8
COL5A2	2.14e-11	0.36554	0.653	0.304	4.75e-07	C8
LMAN2	2.3e-11	0.399023	0.674	0.338	5.12e-07	C8
SAE1	2.37e-11	0.298165	0.474	0.183	5.28e-07	C8
SNRPD1	2.38e-11	0.425403	0.811	0.498	5.29e-07	C8
ALG5	2.5e-11	0.323443	0.526	0.223	5.55e-07	C8
GPN3	2.56e-11	0.28385	0.4	0.147	5.7e-07	C8
MGMT	2.99e-11	0.254036	0.558	0.236	6.65e-07	C8
RPA1	3.09e-11	0.281667	0.411	0.151	6.87e-07	C8
RFC2	4.35e-11	0.269706	0.305	0.096	9.66e-07	C8
GGCT	4.45e-11	0.441277	0.663	0.365	9.9e-07	C8
COX8A	5.5e-11	0.370102	0.916	0.612	1.22e-06	C8
SEPHS1	6.05e-11	0.252909	0.411	0.151	1.35e-06	C8
HNRNPM	6.42e-11	0.365309	0.863	0.559	1.43e-06	C8
SMC3	7.61e-11	0.346694	0.621	0.296	1.69e-06	C8
AC108134.2	7.63e-11	0.336548	0.263	0.074	1.7e-06	C8
PHIP	7.75e-11	0.336644	0.747	0.411	1.72e-06	C8
LHX2	8.29e-11	0.292164	0.568	0.238	1.84e-06	C8
SNRPG	8.67e-11	0.424383	0.863	0.562	1.93e-06	C8
HMGN3	9.25e-11	0.398036	0.916	0.604	2.06e-06	C8
SUZ12	1.1e-10	0.266706	0.526	0.227	2.44e-06	C8
LSM2	1.11e-10	0.300066	0.768	0.411	2.47e-06	C8
ITGB1BP1	1.23e-10	0.286842	0.421	0.161	2.73e-06	C8
SRSF10	2.26e-10	0.266658	0.621	0.3	5.02e-06	C8
TPI1	2.47e-10	0.423141	0.937	0.67	5.48e-06	C8
CTSZ	3.38e-10	0.267412	0.347	0.122	7.52e-06	C8
EBP	3.43e-10	0.291251	0.495	0.215	7.63e-06	C8
PSMA4	3.49e-10	0.372399	0.842	0.537	7.77e-06	C8
PTGES3	3.62e-10	0.354481	0.926	0.653	8.04e-06	C8
FHL1	3.76e-10	0.2851	0.253	0.074	8.37e-06	C8
PRSS23	3.86e-10	0.390272	0.326	0.114	8.57e-06	C8
PRDX2	4.05e-10	0.397432	0.916	0.647	9e-06	C8
SRSF2	4.05e-10	0.375764	0.874	0.565	9.01e-06	C8
CBX1	4.24e-10	0.274898	0.779	0.411	9.42e-06	C8
PKM	4.28e-10	0.329065	0.853	0.506	9.51e-06	C8
PCMT1	4.61e-10	0.287251	0.716	0.373	1.03e-05	C8
PDIA6	5.98e-10	0.301585	0.821	0.463	1.33e-05	C8
SUMO2	6.47e-10	0.31878	0.979	0.834	1.44e-05	C8
CDKN2D	6.53e-10	0.342971	0.305	0.104	1.45e-05	C8
PDLIM2	9.02e-10	0.253227	0.537	0.241	2.01e-05	C8
ERH	9.97e-10	0.33069	0.937	0.635	2.22e-05	C8
PRKDC	1.08e-09	0.404445	0.737	0.41	2.4e-05	C8
YBX1	1.15e-09	0.307967	0.989	0.873	2.56e-05	C8
PIN4	1.72e-09	0.277078	0.568	0.264	3.83e-05	C8
HTRA1	1.76e-09	0.274202	0.768	0.4	3.91e-05	C8
RBMX	1.87e-09	0.300201	0.832	0.49	4.16e-05	C8
CEP57	1.87e-09	0.26839	0.463	0.199	4.16e-05	C8
SOX11	1.9e-09	0.259695	0.326	0.114	4.22e-05	C8
POLE3	2.02e-09	0.258912	0.505	0.228	4.48e-05	C8
PPP1CC	2.12e-09	0.307401	0.653	0.34	4.72e-05	C8
SLBP	2.36e-09	0.365093	0.558	0.279	5.24e-05	C8
KHDRBS1	2.65e-09	0.327529	0.874	0.623	5.89e-05	C8
NUDT21	2.94e-09	0.258732	0.484	0.213	6.53e-05	C8
UBA2	3.01e-09	0.263977	0.611	0.304	6.69e-05	C8
CCDC167	3.01e-09	0.288353	0.368	0.147	6.69e-05	C8
HNRNPR	3.14e-09	0.294396	0.758	0.443	6.99e-05	C8
HAT1	3.2e-09	0.305028	0.558	0.272	7.11e-05	C8
MCM7	3.3e-09	0.25548	0.4	0.162	7.33e-05	C8
TSN	3.31e-09	0.333692	0.6	0.307	7.37e-05	C8
XRCC5	4.08e-09	0.319964	0.895	0.631	9.07e-05	C8
SNRPA1	4.33e-09	0.260927	0.516	0.247	9.64e-05	C8
LCP1	4.77e-09	0.267291	0.305	0.107	0.000106103	C8
TMEM14A	5.16e-09	0.252231	0.579	0.275	0.000114738	C8
XRCC6	5.65e-09	0.304516	0.768	0.463	0.000125532	C8
RCN2	5.82e-09	0.321714	0.874	0.524	0.000129333	C8
RAMP1	6.23e-09	0.356609	0.695	0.368	0.000138456	C8
SRSF7	6.24e-09	0.255545	0.895	0.546	0.000138848	C8
NUDCD2	7.24e-09	0.291475	0.611	0.312	0.000161014	C8
TUBA1C	7.7e-09	0.650774	0.716	0.445	0.000171214	C8
PPM1G	7.92e-09	0.316359	0.611	0.327	0.00017607	C8
OAT	7.95e-09	0.297791	0.537	0.261	0.000176805	C8
PHGDH	8.16e-09	0.346796	0.884	0.608	0.000181393	C8
PIN1	8.59e-09	0.256819	0.6	0.298	0.00019092	C8
ITGB3BP	9.94e-09	0.255826	0.389	0.158	0.000220956	C8
SYNE2	1.12e-08	0.375423	0.779	0.501	0.000249314	C8
SLC25A5	1.36e-08	0.300464	0.947	0.7	0.000302963	C8
HNRNPUL1	1.37e-08	0.270799	0.621	0.332	0.00030443	C8
ARL3	1.45e-08	0.267355	0.611	0.317	0.000322351	C8
CKLF	1.47e-08	0.255974	0.305	0.111	0.000327117	C8
TPR	1.51e-08	0.286514	0.758	0.447	0.000335271	C8
PRPS2	1.57e-08	0.259953	0.379	0.155	0.000349858	C8
PSME2	1.59e-08	0.340662	0.568	0.299	0.000354286	C8
HMGN1	1.61e-08	0.308216	0.989	0.825	0.000357372	C8
ILF2	1.62e-08	0.305325	0.874	0.568	0.000360508	C8
ADH5	1.71e-08	0.288417	0.737	0.438	0.000379558	C8
SVIP	1.73e-08	0.266468	0.558	0.275	0.000384914	C8
HNRNPA3	1.74e-08	0.364804	0.958	0.735	0.000387394	C8
NFIB	1.75e-08	0.415456	0.842	0.604	0.000388095	C8
BANF1	1.86e-08	0.299582	0.811	0.53	0.000413964	C8
TRA2B	2.12e-08	0.299618	0.863	0.581	0.000470653	C8
MAGOH	2.24e-08	0.307868	0.737	0.446	0.000497256	C8
EID1	2.51e-08	0.310682	0.779	0.462	0.000558768	C8
PPIG	2.72e-08	0.282009	0.811	0.499	0.000605377	C8
DAZAP1	3.38e-08	0.26716	0.621	0.329	0.000751206	C8
LDHB	3.66e-08	0.371399	0.779	0.526	0.00081372	C8
CAV1	3.77e-08	0.348596	0.863	0.598	0.000838743	C8
VPS29	3.79e-08	0.404571	0.758	0.462	0.000842653	C8
EMP2	3.92e-08	0.269519	0.947	0.701	0.000872398	C8
BSG	3.93e-08	0.278609	0.811	0.512	0.000873854	C8
ANP32A	4.23e-08	0.295286	0.579	0.31	0.000940303	C8
H2AFY	4.32e-08	0.324243	0.8	0.519	0.000960152	C8
HNRNPH3	4.33e-08	0.278187	0.811	0.5	0.00096362	C8
KDELR2	4.4e-08	0.2903	0.653	0.373	0.000977638	C8
SPARC	4.72e-08	0.660345	0.874	0.552	0.0010505	C8
CDC5L	4.76e-08	0.260546	0.558	0.282	0.00105751	C8
HINT1	5.42e-08	0.28051	0.979	0.867	0.00120607	C8
PIK3R1	5.55e-08	0.258877	0.768	0.427	0.00123358	C8
HNRNPA0	5.85e-08	0.281867	0.926	0.699	0.00129967	C8
PLGRKT	5.93e-08	0.299	0.484	0.239	0.00131929	C8
KIF5B	6.26e-08	0.331135	0.884	0.594	0.00139252	C8
ACTN1	6.68e-08	0.255747	0.811	0.512	0.00148563	C8
UGP2	7.3e-08	0.316475	0.863	0.586	0.00162271	C8
ACKR3	7.55e-08	0.266389	0.537	0.254	0.00167897	C8
PCBP2	7.91e-08	0.286144	0.853	0.615	0.00175852	C8
NAA38	7.93e-08	0.258936	0.6	0.311	0.00176431	C8
RTF1	8.21e-08	0.300315	0.758	0.496	0.00182599	C8
RSRC1	8.45e-08	0.25176	0.705	0.389	0.00187883	C8
UCP2	9.37e-08	0.3216	0.695	0.399	0.00208353	C8
CDC26	1.01e-07	0.258291	0.568	0.297	0.00225523	C8
SOD1	1.06e-07	0.271289	0.863	0.567	0.00236116	C8
COL14A1	1.1e-07	0.285228	0.516	0.257	0.00244055	C8
CDK4	1.18e-07	0.278567	0.558	0.295	0.00261493	C8
PSMC3	1.3e-07	0.299062	0.537	0.293	0.00289125	C8
PPIA	1.44e-07	0.282381	0.989	0.836	0.00319098	C8
SDCBP	1.48e-07	0.310794	0.579	0.302	0.00330182	C8
SRSF3	1.64e-07	0.338603	0.947	0.727	0.00365463	C8
PGRMC1	1.88e-07	0.26252	0.832	0.525	0.00417358	C8
BCAM	2.04e-07	0.315276	0.884	0.611	0.00452731	C8
DCTN3	2.05e-07	0.266405	0.737	0.43	0.00454846	C8
GDI2	2.07e-07	0.276683	0.789	0.475	0.00460866	C8
LIMS1	2.28e-07	0.257028	0.642	0.379	0.00506698	C8
DESI2	2.59e-07	0.254834	0.368	0.162	0.00575048	C8
UBE2N	2.66e-07	0.263416	0.716	0.421	0.00592514	C8
TBX1	2.68e-07	0.256282	0.653	0.377	0.00596526	C8
MANF	2.9e-07	0.253489	0.558	0.293	0.00645315	C8
TMEM14C	3.34e-07	0.277545	0.726	0.443	0.00741689	C8
CD59	3.34e-07	0.271835	0.832	0.513	0.0074213	C8
PRDX4	3.72e-07	0.267909	0.589	0.319	0.00826734	C8
SUMO1	3.85e-07	0.270767	0.884	0.627	0.00855883	C8
ARPC5	4.82e-07	0.278409	0.895	0.663	0.0107071	C8
TRIR	4.82e-07	0.278978	0.811	0.571	0.0107085	C8
KPNB1	5.57e-07	0.265343	0.6	0.335	0.0123864	C8
SUPT16H	6.69e-07	0.271028	0.474	0.244	0.0148683	C8
TFAP2B	7.32e-07	0.280857	0.874	0.598	0.016268	C8
ENO1	8.87e-07	0.294475	0.758	0.512	0.0197301	C8
ANAPC11	9.1e-07	0.356107	0.758	0.53	0.0202254	C8
ARHGDIB	1.01e-06	0.419003	0.253	0.098	0.0223778	C8
HLA-DPA1	1.34e-06	0.295898	0.347	0.157	0.0298808	C8
SCD5	1.61e-06	0.256994	0.611	0.355	0.0358514	C8
TAGLN2	2.86e-06	0.295469	0.874	0.651	0.0634897	C8
TUBA1A	3.16e-06	0.351304	0.905	0.694	0.0701589	C8
TMEM19	3.18e-06	0.25073	0.474	0.251	0.0707042	C8
HLA-B	4.2e-06	0.35516	0.895	0.71	0.0934314	C8
HMG20B	5.12e-06	0.30177	0.568	0.328	0.113792	C8
RHOA	5.92e-06	0.260085	0.937	0.672	0.131679	C8
CRNN	6.82e-06	0.260187	0.453	0.226	0.151705	C8
SRP9	8.87e-06	0.262826	0.853	0.637	0.197215	C8
BGN	1.24e-05	0.285261	0.484	0.271	0.275929	C8
UBALD2	1.35e-05	0.304332	0.484	0.28	0.300367	C8
SNRPF	1.56e-05	0.260587	0.821	0.577	0.346548	C8
HSPA1A	1.73e-05	0.382554	1	0.974	0.383694	C8
HSPA6	1.8e-05	0.260245	0.642	0.403	0.399313	C8
KTN1	2.12e-05	0.250283	0.968	0.876	0.471214	C8
HDAC2	2.23e-05	0.263438	0.821	0.6	0.49574	C8
HLA-A	2.67e-05	0.302836	0.853	0.598	0.594782	C8
JPT1	4.66e-05	0.304426	0.916	0.625	1	C8
HSPA1B	4.89e-05	0.294311	0.958	0.915	1	C8
IGFBP7	0.000111841	0.279792	0.726	0.483	1	C8
CITED4	0.000157203	0.323146	0.537	0.317	1	C8
LDHA	0.000240624	0.260322	0.916	0.731	1	C8
RGS2	0.000361642	0.269871	0.274	0.135	1	C8
S100A4	0.000587819	0.585649	0.389	0.242	1	C8
VIM	0.000592297	1.26347	0.505	0.329	1	C8
COL6A2	0.00124466	0.369104	0.484	0.298	1	C8
IFITM3	0.00207877	0.295114	0.642	0.449	1	C8
COL1A2	0.00537658	0.64142	0.432	0.278	1	C8
