# Supplementary material for: LY6D marks pre-existing resistant basosquamous tumor subpopulations
Source: Nat Commun. 2022 Dec 6;13:7520. doi: 10.1038/s41467-022-35020-y (PMC9726704; doi:10.1038/s41467-022-35020-y)
Supplement: Supplementary file 7 — Supplementary Data 5 [file 41467_2022_35020_MOESM7_ESM.xlsx]

## Sheet: Sheet1
seqnames	start	end	strand	name	idx	Log2FC	FDR	MeanDiff	Cluster
chr11	65444458	65444557	1	MIR612	858	1.93332	6.57748e-20	1.79867	C1
chr2	20225433	20200797	2	SDC1	115	1.05955	2.50942e-17	1.23288	C1
chr6	2842006	2832332	2	SERPINB1	18	1.07437	1.32461e-14	0.334623	C1
chr8	133302022	133237171	2	NDRG1	758	1.00624	2.59219e-14	1.04752	C1
chr15	89496613	89471398	2	RHCG	721	1.62969	4.79492e-14	0.718254	C1
chr22	37560447	37569405	1	CDC42EP1	319	1.60152	1.38607e-13	0.620937	C1
chr15	89524034	89505277	2	LINC00928	722	2.18569	1.16866e-12	0.380913	C1
chr11	65422798	65445540	1	NEAT1	857	1.13309	4.62733e-12	0.824072	C1
chr18	63476761	63505085	1	SERPINB5	310	1.15296	4.67955e-12	0.473996	C1
chr17	19004804	18968789	2	FAM83G	374	1.10904	1.05368e-11	0.619276	C1
chr10	29602346	29602264	2	MIR938	201	1.24393	1.56202e-11	1.02152	C1
chr22	38957522	38992778	1	APOBEC3A_B	363	2.01517	2.06847e-11	0.415853	C1
chr6	42142619	42101118	2	C6orf132	579	1.29212	2.59449e-11	0.57521	C1
chr10	87020306	87024730	1	FAM25A	540	3.15602	6.47797e-10	0.400038	C1
chr2	215138428	214931542	2	ABCA12	1299	1.05013	1.81566e-09	0.481655	C1
chr2	127220078	127184120	2	CYP27C1	828	1.17903	1.91865e-09	0.409359	C1
chr18	31426988	31343368	2	DSG1-AS1	154	1.53455	2.27378e-09	0.274885	C1
chr11	67056818	67072013	1	RHOD	930	1.47345	4.38248e-09	0.435456	C1
chr18	31376777	31414912	1	DSG4	155	1.24705	7.64361e-09	0.162574	C1
chr6	291630	351355	1	DUSP22	3	1.28649	1.95982e-08	0.0948427	C1
chr1	209784559	209779208	2	C1orf74	2129	1.41691	2.25744e-08	0.522216	C1
chr3	58214697	58192257	2	DNASE1L3	550	1.49626	2.28557e-08	0.37906	C1
chr4	86849263	86823468	2	SLC10A6	503	1.50992	6.7818e-08	0.360291	C1
chr8	142786592	142784880	2	LY6D	799	1.20915	7.78089e-08	0.604579	C1
chr1	233614004	233672512	1	KCNK1	2319	1.12855	1.11538e-07	0.303391	C1
chr10	104323369	104327004	1	LOC101927472	772	1.30205	1.42616e-07	0.919533	C1
chr21	28539318	28540355	1	LINC00161	69	1.03731	1.55135e-07	0.35874	C1
chr5	176416569	176392455	2	CLTB	1067	1.36122	1.90639e-07	0.403405	C1
chr12	125065379	125143333	1	AACS	1206	1.04731	2.3091e-07	0.397865	C1
chr21	38805307	38824955	1	ETS2	198	1.08022	2.65503e-07	0.605524	C1
chr2	113111116	113134016	1	IL1RN	780	1.18849	2.71236e-07	0.494056	C1
chr11	65900573	65892049	2	FOSL1	885	1.14385	3.0441e-07	0.548935	C1
chr7	1560821	1542235	2	TMEM184A	27	1.63614	3.06868e-07	0.41248	C1
chr22	30731540	30731649	1	MIR3200	236	1.07259	3.28577e-07	0.348238	C1
chr11	65790868	65789051	2	OVOL1-AS1	877	1.34238	4.26107e-07	0.632076	C1
chr5	140346631	140332843	2	HBEGF	732	1.31835	7.0748e-07	0.434214	C1
chr12	52493257	52487174	2	KRT6A	502	1.47169	9.35473e-07	0.541691	C1
chr9	92528058	92527984	2	MIR4670	418	1.02421	1.51256e-06	0.24696	C1
chr19	40751553	40740856	2	C19orf54	939	1.45061	1.83417e-06	0.611024	C1
chr19	35513658	35497220	2	DMKN	764	1.4259	2.05833e-06	0.330105	C1
chr11	65787022	65797219	1	OVOL1	876	1.23805	2.49581e-06	0.44646	C1
chr3	169447867	169477052	1	LOC105374205	1151	1.54424	3.59226e-06	0.228018	C1
chr9	101468439	101481502	1	TMEM246-AS1	511	1.54358	4.33176e-06	0.282093	C1
chr19	46203426	46214837	1	LOC93429	1123	1.51897	4.97257e-06	0.337774	C1
chr22	31621531	31621467	2	MIR7109	255	1.33846	5.68091e-06	0.620736	C1
chr19	51009634	50996018	2	KLK9	1323	1.53232	7.80517e-06	0.331012	C1
chr20	1329239	1309909	2	SDCBP2	28	1.18675	1.18333e-05	0.297365	C1
chr14	96204844	96268967	1	BDKRB1	644	1.05612	1.19938e-05	0.360339	C1
chr1	110490258	110487680	2	CYMP-AS1	1196	1.37913	1.27109e-05	0.478717	C1
chr10	133276868	133262403	2	ADAM8	956	1.0143	1.45821e-05	0.312728	C1
chr21	43776445	43772512	2	CSTB	260	1.26499	1.49207e-05	0.417718	C1
chr1	234646289	234681122	1	LOC101927787	2329	1.18887	1.51157e-05	0.433048	C1
chr2	230700529	230690921	2	LINC01907	1433	1.04294	1.61646e-05	0.33957	C1
chr20	63547891	63556708	1	FNDC11	680	1.31986	1.63226e-05	0.40452	C1
chr11	2929455	2928273	2	PHLDA2	104	1.09929	1.6444e-05	0.653645	C1
chr1	116571039	116514535	2	CD58	1269	1.11395	1.64874e-05	0.303476	C1
chr6	10434316	10456781	1	MIR5689HG	73	1.51924	1.78085e-05	0.290945	C1
chr15	41836785	41848147	1	PLA2G4B	232	1.14422	1.9243e-05	0.333258	C1
chr1	209756032	209782320	1	TRAF3IP3	2128	1.26588	1.94456e-05	0.363472	C1
chr11	67303448	67312605	1	SSH3	934	1.69657	2.33504e-05	0.31604	C1
chr16	35363412	35390584	1	LINC01566	533	1.14704	3.30304e-05	0.289081	C1
chr1	152908545	152911886	1	IVL	1476	1.17867	3.35445e-05	0.487514	C1
chr10	131095218	131095777	1	TCERG1L-AS1	932	1.02797	3.68125e-05	0.476093	C1
chr1	207032756	207018521	2	C1orf116	2104	1.07832	3.76415e-05	0.520183	C1
chr19	46203083	46189166	2	IGFL2-AS1	1122	1.23965	3.81404e-05	0.270312	C1
chr19	42821863	42826878	1	PSG8-AS1	1004	1.69184	3.85935e-05	0.220851	C1
chr17	2416085	2405562	2	LOC284009	51	1.58983	6.63078e-05	0.226089	C1
chr11	102955734	102942995	2	MMP13	1240	1.03876	6.71022e-05	0.260764	C1
chr16	1884294	1833983	2	MEIOB	89	1.40106	7.49724e-05	0.163661	C1
chr18	70384591	70380140	2	LINC01910	336	1.27173	9.10318e-05	0.432744	C1
chr20	63547504	63540810	2	SRMS	679	1.25735	0.000114298	0.370881	C1
chr12	27332854	27425289	1	ARNTL2	308	1.09164	0.000125782	0.279786	C1
chr15	43266857	43232595	2	TGM5	257	1.00203	0.000138798	0.347381	C1
chr9	110337884	110303521	2	TXNDC8	560	1.00218	0.000204493	0.216657	C1
chr19	44662278	44684359	1	CEACAM19	1058	1.28546	0.000217281	0.197284	C1
chr11	65888539	65883741	2	FIBP	883	1.11185	0.000221021	0.681919	C1
chr19	3155175	3141576	2	LOC100996351	116	1.16845	0.000242765	0.278968	C1
chr19	3136193	3163769	1	GNA15	115	1.08998	0.000247025	0.27071	C1
chr3	46693704	46669189	2	ALS2CL	329	1.16799	0.000248053	0.374393	C1
chr22	38982347	38992804	1	APOBEC3B	364	1.7896	0.000258258	0.243996	C1
chr8	119068782	119062942	2	LOC101927513	665	1.40495	0.000268309	0.220528	C1
chr10	103245887	103248016	1	RPEL1	747	1.03477	0.000279699	0.424863	C1
chr6	42155406	42180056	1	GUCA1A	580	1.03267	0.000286081	0.198597	C1
chr2	110116566	110083870	2	MALL	749	1.03217	0.00030825	0.256488	C1
chr3	185552613	185506262	2	LIPH	1269	1.25523	0.000323168	0.246661	C1
chr22	31140607	31134809	2	PLA2G3	243	1.30285	0.000469082	0.191932	C1
chr19	45668244	45683724	1	GIPR	1099	1.03513	0.000479666	0.317572	C1
chr11	65890112	65891635	1	CCDC85B	884	1.15261	0.000559182	0.86304	C1
chr3	49903873	49887002	2	MST1R	423	1.00024	0.000572349	0.245881	C1
chr5	37948491	37951055	1	LINC02110	166	1.01922	0.000644272	0.380736	C1
chr6	10434874	10429255	2	LINC00518	72	1.19495	0.000656177	0.273375	C1
chr12	68253607	68248242	2	IL22	750	1.23589	0.000668556	0.168438	C1
chr15	86317173	86295649	2	AGBL1-AS1	699	1.04961	0.000738617	0.135349	C1
chr17	46590669	46757464	1	NSF	866	1.50413	0.00075435	0.157931	C1
chr19	4831704	4815932	2	TICAM1	173	1.21041	0.000766309	0.241399	C1
chr19	15672757	15697174	1	CYP4F12	512	1.20778	0.000770404	0.100375	C1
chr19	49049106	49047638	2	CGB8	1222	2.96741	0.000854586	0.186734	C1
chr11	105101431	105092469	2	CARD17	1252	1.40501	0.000869018	0.270448	C1
chr3	122325244	122341972	1	CSTA	819	1.14494	0.000893978	0.226958	C1
chr22	50548033	50551023	1	KLHDC7B	550	1.05763	0.000894116	0.319576	C1
chr18	31102415	31058840	2	DSC2	150	1.17687	0.0009095	0.225401	C1
chr8	144476335	144473412	2	FOXH1	879	1.33154	0.000914648	0.361925	C1
chr5	79936579	79967626	1	LINC01455	400	1.0101	0.000938318	0.249566	C1
chr1	51329654	51335324	1	TTC39A-AS1	801	1.22854	0.00093913	0.260268	C1
chr19	17871973	17895174	1	SLC5A5	574	1.09813	0.000956312	0.1752	C1
chr10	29545097	29545004	2	MIR604	200	1.32578	0.000974495	0.356059	C1
chr6	10439717	10439794	1	MIR5689	74	1.2174	0.00102138	0.37702	C1
chr2	112973203	112985665	1	IL36G	775	1.4056	0.00106648	0.261248	C1
chr3	10764192	10759484	2	LINC00606	73	1.33798	0.00107616	0.586703	C1
chr11	65595996	65592855	2	KCNK7	867	1.48474	0.00120106	0.281619	C1
chr17	15684310	15627960	2	TRIM16	307	1.0005	0.00124428	0.155117	C1
chr7	76980949	77043775	1	DTX2P1-UPK3BP1-PMS2P11	490	1.46039	0.00140214	0.131599	C1
chr3	197674576	197674496	2	MIR922	1396	1.71231	0.00173383	0.227768	C1
chr17	46590760	46640147	1	NSFP1	867	1.51483	0.00178983	0.0317822	C1
chr20	63895182	63936031	1	DNAJC5	696	1.02154	0.002182	0.205804	C1
chr18	70335439	70352459	1	LINC01909	335	1.69935	0.00229244	0.152742	C1
chr20	45115172	45109452	2	WFDC5	443	1.38235	0.00233095	0.172171	C1
chr19	51002711	50996007	2	KLK8	1322	1.15036	0.00246672	0.241335	C1
chr22	50562905	50551112	2	SYCE3	551	1.48504	0.00281104	0.251196	C1
chr2	201157823	201140278	2	CFLAR-AS1	1208	1.50877	0.00288871	0.179312	C1
chr19	17794828	17813082	1	B3GNT3	569	1.19447	0.00295971	0.148992	C1
chr1	97095923	97322955	1	DPYD-AS1	1097	1.0089	0.00341481	0.232633	C1
chr10	1022666	1044201	1	IDI2-AS1	9	1.4387	0.00348833	0.159343	C1
chr7	130293134	130324180	1	CPA4	884	1.05075	0.00378196	0.310341	C1
chr12	54301121	54292111	2	NFE2	571	1.3755	0.00394088	0.243117	C1
chrX	106639814	106639896	1	MIR548AN	573	1.59077	0.00437441	0.0673367	C1
chr19	48695971	48705950	1	FUT2	1197	1.35092	0.00459546	0.178345	C1
chr11	58214745	58215723	1	OR1S1	624	1.22941	0.00468178	0.0915786	C1
chr1	153549372	153547329	2	S100A3	1500	1.05167	0.00500801	0.318857	C1
chr2	206218047	206175316	2	GPR1	1246	1.04777	0.00509088	0.137494	C1
chr4	11429765	11393150	2	HS3ST1	140	1.02416	0.00519507	0.320986	C1
chr13	114273828	114273908	1	MIR4502	556	1.41385	0.00522845	0.121353	C1
chr9	102995311	103018488	1	CYLC2	517	1.33999	0.00540124	0.129238	C1
chr1	117094643	117094728	1	MIR942	1279	1.11977	0.00598734	0.253522	C1
chr10	1025859	1018907	2	IDI2	10	1.27459	0.00659184	0.131365	C1
chr3	195134580	195134506	2	MIR3137	1353	1.23759	0.00731869	0.637516	C1
chr17	81890790	81900991	1	ANAPC11	1386	1.016	0.00757084	0.245748	C1
chr3	112034843	112081269	1	TMPRSS7	734	1.01804	0.0077092	0.185714	C1
chr6	73395133	73368555	2	OOEP	763	1.02018	0.00859546	0.10301	C1
chr11	49982535	49981473	2	OR4C12	543	1.04808	0.00956886	0.179393	C1
chr1	41484673	41478775	2	EDN2	666	1.00042	5.17598e-14	0.783035	C2
chr12	16610594	16548373	2	LMO3	257	1.64297	2.23032e-13	0.428603	C2
chr1	44986722	44850522	2	EIF2B3	732	1.08213	1.47469e-07	0.355565	C2
chr1	6180123	6101793	2	CHD5	106	1.28999	6.46056e-07	0.301284	C2
chr1	1891117	1785285	2	GNB1	63	1.09842	6.71363e-07	0.28969	C2
chr7	47621939	47629893	1	LINC01447	346	1.1018	1.05465e-06	0.360271	C2
chr1	35059786	35115859	1	ZMYM1	569	1.12553	1.7304e-06	0.170543	C2
chr3	55489945	55465715	2	WNT5A	530	1.37699	1.95676e-06	0.455486	C2
chr1	44213455	44220681	1	DMAP1	713	1.02175	5.34342e-06	0.136154	C2
chr10	85432863	85448961	1	LOC101929662	526	1.43759	5.34342e-06	0.198202	C2
chr1	924880	944581	1	SAMD11	9	1.06318	7.65527e-06	0.276753	C2
chr1	9026345	9003300	2	SLC2A7	143	1.48157	1.62648e-05	0.155623	C2
chr1	34985353	34981535	2	TMEM35B	568	1.13127	3.1766e-05	0.165113	C2
chr1	44843063	44819844	2	PTCH2	731	1.07168	3.50847e-05	0.29519	C2
chr1	46941484	46929177	2	CYP4A11	772	1.06096	7.69112e-05	0.164648	C2
chr1	6424670	6412418	2	HES2	115	1.27954	0.000177199	0.293565	C2
chr5	79111779	79132290	1	BHMT	395	1.04013	0.000177199	0.190964	C2
chr1	32885994	32898441	1	HPCA	543	1.19493	0.000186592	0.272492	C2
chr1	3857214	3812081	2	CEP104	96	1.25305	0.000211363	0.181615	C2
chr1	43727343	43709392	2	LOC101929592	704	1.09742	0.000261303	0.132089	C2
chr1	42767084	42746335	2	P3H1	678	1.36241	0.000502367	0.22752	C2
chr17	4555631	4538897	2	MYBBP1A	92	1.19051	0.00050907	0.198931	C2
chr3	32951574	32956349	1	CCR4	194	1.06996	0.000577669	0.34699	C2
chr1	31576485	31587686	1	TINAGL1	509	1.12722	0.00102102	0.323994	C2
chr1	37765133	37713880	2	EPHA10	607	1.20933	0.00104938	0.228253	C2
chr1	47023568	47050751	1	CYP4X1	773	1.21817	0.00124726	0.115721	C2
chr1	6424788	6461370	1	ESPN	116	1.04619	0.00153093	0.253907	C2
chr1	47179250	47180339	1	LINC00853	776	1.70216	0.0020272	0.246057	C2
chr12	52601538	52585589	2	KRT72	506	1.04818	0.00257691	0.179887	C2
chr1	47067488	47118319	1	CYP4Z1	774	1.97604	0.00273812	0.0556174	C2
chr16	52652105	52552090	2	CASC16	577	1.07441	0.00284365	0.182174	C2
chr3	193627337	193618609	2	OPA1-AS1	1337	1.17263	0.00299982	0.124698	C2
chr1	9088478	9035107	2	SLC2A5	144	1.09353	0.00377023	0.142437	C2
chr1	12644547	12667086	1	AADACL4	209	1.02289	0.00384088	0.215047	C2
chr1	32901438	32894594	2	TMEM54	544	1.16183	0.00439502	0.298279	C2
chr1	6235972	6221193	2	ICMT	110	1.43839	0.00563017	0.12833	C2
chr1	46506996	46514226	1	DMBX1	762	1.02495	0.00604446	0.245729	C2
chr1	39026318	39034636	1	NDUFS5	626	1.34275	0.00670096	0.177652	C2
chr1	42767269	42794493	1	C1orf50	679	1.21606	0.00714778	0.189816	C2
chr1	28668732	28719353	1	GMEB1	487	1.0743	0.00841342	0.135101	C2
chr1	3857267	3885429	1	DFFB	97	1.10033	0.00855332	0.152806	C2
chr1	6466195	6461151	2	TNFRSF25	118	1.13229	0.00992121	0.22547	C2
chr14	104138723	104180894	1	KIF26A	812	1.29476	5.12287e-16	0.968916	C3
chr19	22532626	22533494	1	LINC01233	668	1.64904	6.05085e-16	1.09136	C3
chr14	104605647	104474678	2	TMEM179	813	1.00277	7.13612e-16	0.664886	C3
chr19	22527949	22520995	2	LOC101929124	667	1.44487	5.76962e-13	0.565339	C3
chr17	41522529	41513743	2	KRT15	713	1.00109	4.42883e-11	0.504486	C3
chr12	53985186	53990279	1	HOXC10	554	1.1714	1.45699e-10	0.494278	C3
chr17	41517217	41517164	2	MIR6510	714	1.16265	1.00057e-09	0.764563	C3
chr2	236168369	236165236	2	GBX2	1501	1.09152	1.14717e-09	1.00026	C3
chr2	44941898	44946077	1	SIX3	312	1.37616	1.50233e-09	0.801236	C3
chr12	52520687	52514575	2	KRT5	503	1.03902	2.23638e-09	1.0359	C3
chr6	33896914	33867506	2	LINC01016	469	1.05738	3.69226e-08	0.19371	C3
chr1	203186749	203178931	2	CHI3L1	2036	1.07166	4.70697e-08	0.409142	C3
chr14	104579684	104590515	1	C14orf180	814	1.07188	6.52253e-08	0.382059	C3
chr22	47631569	47621043	2	LINC00898	514	1.09668	9.38089e-08	0.312528	C3
chr12	53973126	53977643	1	HOXC11	553	1.20101	9.49597e-08	0.343149	C3
chr12	57768986	57762334	2	CYP27B1	691	1.16006	1.04704e-07	0.609853	C3
chr12	53974956	53962308	2	HOTAIR	552	1.06895	1.49184e-07	0.252056	C3
chr2	5692667	5701385	1	SOX11	26	1.08016	1.50811e-07	0.42018	C3
chrX	7148190	7048920	2	PUDP	17	1.00172	1.61786e-07	0.455938	C3
chr1	1167846	1167956	1	MIR200A	21	1.21757	2.47209e-07	0.56373	C3
chr1	205448403	205448291	2	MIR135B	2074	1.11437	5.0128e-07	0.779974	C3
chr7	44141332	44138864	2	MYL7	317	1.21285	6.7382e-07	0.274712	C3
chr11	118176673	118161951	2	SCN2B	1366	1.23859	6.80759e-07	0.410026	C3
chr1	1169005	1169087	1	MIR429	22	1.34248	6.99353e-07	0.441694	C3
chr4	73836497	73849064	1	CXCL6	409	1.91425	7.05529e-07	0.243962	C3
chr4	108167525	108199920	1	LEF1-AS1	613	1.07495	7.05529e-07	0.399418	C3
chr6	41042554	41044337	1	TSPO2	554	1.3768	1.16671e-06	0.474183	C3
chr19	22623971	22615557	2	LINC01785	669	1.18001	1.21295e-06	0.262599	C3
chr14	24161053	24166565	1	IRF9	133	1.2604	2.99735e-06	0.445595	C3
chr7	100168750	100159244	2	GAL3ST4	645	1.32157	3.10721e-06	0.390575	C3
chr10	49610301	49612720	1	SLC18A3	314	1.68582	4.04701e-06	0.648371	C3
chr3	113167819	113142350	2	LINC02044	749	1.41902	4.71825e-06	0.725113	C3
chr9	114078472	114060127	2	AMBP	600	1.07393	5.11201e-06	0.240048	C3
chr1	68051631	68045962	2	DIRAS3	933	1.40438	6.01258e-06	0.196802	C3
chr5	139384553	139367196	2	SLC23A1	714	1.15985	9.79879e-06	0.290958	C3
chr1	3560790	3560695	2	MIR551A	88	1.49724	1.0639e-05	0.679649	C3
chr8	52938431	52941117	1	NPBWR1	341	1.00974	1.21109e-05	0.42227	C3
chr12	53985519	53983671	2	HOXC-AS3	556	1.28153	1.26314e-05	0.42646	C3
chr2	32825443	32926693	1	LINC00486	242	1.01174	1.44792e-05	0.232906	C3
chr16	31483002	31490769	1	SLC5A2	526	1.28558	1.58776e-05	0.508458	C3
chr17	41572058	41565841	2	KRT9	717	1.06378	2.34694e-05	0.362736	C3
chr12	52233114	52252186	1	KRT7	492	1.06741	2.48706e-05	0.377165	C3
chr5	141187127	141191541	1	PCDHB9	779	2.65966	2.81655e-05	0.167222	C3
chr19	34645380	34646838	1	SCGB2B3P	733	1.27438	2.87332e-05	0.0758649	C3
chr5	141192353	141195642	1	PCDHB10	780	1.61647	3.15062e-05	0.151373	C3
chr14	21537216	21521081	2	SALL2	71	1.108	3.92563e-05	0.250117	C3
chr17	41315695	41314917	2	KRTAP17-1	701	1.17224	4.26959e-05	0.512387	C3
chr1	87371655	87353524	2	LINC01364	1028	1.32269	7.28725e-05	0.265135	C3
chr19	5847467	5858239	1	LOC101928844	193	1.71431	7.53558e-05	0.121448	C3
chr19	58544091	58550722	1	TRIM28	1648	1.25907	7.77422e-05	0.0962521	C3
chr20	22585455	22581005	2	FOXA2	204	1.83222	8.19416e-05	0.187815	C3
chr12	54058254	54122234	1	FLJ12825	565	1.0598	9.09084e-05	0.211536	C3
chr12	57604622	57609804	1	DTX3	681	1.21453	9.4877e-05	0.337197	C3
chr9	123402603	123402525	2	MIR601	677	1.22374	0.000100981	0.46877	C3
chr8	22275162	22254576	2	LOC100507071	150	1.05629	0.000122594	0.156353	C3
chr1	205456086	205436986	2	BLACAT1	2073	1.15468	0.000129382	0.416839	C3
chr19	53365693	53392217	1	ZNF525	1407	1.16789	0.000134035	0.214873	C3
chr17	22406019	22413744	1	FLJ36000	410	1.08216	0.000141585	0.184028	C3
chr1	1074307	1070966	2	RNF223	17	1.045	0.000142098	0.64216	C3
chr12	52553147	52543909	2	KRT71	504	1.02278	0.000143683	0.232764	C3
chr1	2530245	2528745	2	HES5	76	1.25488	0.00020705	0.785196	C3
chr1	26159020	26163962	1	FAM110D	419	1.58105	0.000220181	0.329976	C3
chr14	24365673	24379604	1	NFATC4	153	1.07074	0.000234274	0.521147	C3
chr17	41505705	41500981	2	KRT13	712	1.28054	0.000258331	0.236397	C3
chr17	7380534	7389774	1	TNK1	183	1.5815	0.000334544	0.316494	C3
chr1	43991359	43996528	1	CCDC24	710	1.03628	0.00034831	0.371636	C3
chr5	141051135	141059344	1	PCDHB1	769	1.1264	0.000411804	0.127274	C3
chr1	161038990	161037631	2	TSTD1	1708	1.43804	0.000418682	0.532306	C3
chr1	17205126	17246005	1	PADI1	277	1.00075	0.000476895	0.224305	C3
chr15	88608101	88608211	1	MIR1179	707	2.55912	0.000493269	0.213024	C3
chr17	50468966	50464496	2	CHAD	963	1.22866	0.000543562	0.28244	C3
chr14	60724348	60709528	2	SIX4	354	1.07039	0.000555216	0.232452	C3
chr6	87322605	87399749	1	LINC01590	823	1.00674	0.000600012	0.236514	C3
chr17	82359247	82363776	1	TEX19	1411	1.17036	0.000636642	0.211244	C3
chr21	45410065	45407386	2	COL18A1-AS2	308	1.05846	0.000772111	0.336722	C3
chr6	87322583	87342328	1	SMIM8	822	1.03962	0.000827134	0.228615	C3
chr19	5851474	5842888	2	FUT3	194	1.24158	0.000857552	0.100403	C3
chr1	80535755	80646788	1	LINC01781	990	1.09683	0.000916976	0.220357	C3
chr1	42380795	42422578	1	RIMKLA	671	1.36838	0.000948909	0.239811	C3
chr16	31135762	31131433	2	PRSS8	512	1.03838	0.00099326	0.49796	C3
chr2	135665383	135665493	1	MIR128-1	891	1.45594	0.00099418	0.312306	C3
chr2	130729070	130730336	1	GPR148	861	1.17215	0.00106865	0.436385	C3
chrX	151716035	151723194	1	FATE1	860	1.0813	0.00119096	0.134538	C3
chr22	42130906	42126499	2	CYP2D6	435	1.53424	0.00138777	0.101153	C3
chr1	26169871	26172060	1	ZNF593	420	1.19135	0.00144489	0.267438	C3
chr2	6918709	6912277	2	RNF144A-AS1	37	1.03886	0.00153113	0.234799	C3
chr3	64067964	64103131	1	PRICKLE2-AS1	579	1.17748	0.00167186	0.189653	C3
chr1	17372196	17401699	1	PADI6	281	1.06683	0.00168042	0.127048	C3
chr13	69222346	69322101	1	LINC00383	322	1.06942	0.00168042	0.164694	C3
chr12	119713724	119713634	2	MIR1178	1102	1.27127	0.00173676	0.494252	C3
chr16	2468213	2464950	2	LOC729652	136	1.04234	0.00181035	0.343057	C3
chr8	144437675	144439971	1	TONSL-AS1	874	1.34096	0.00193997	0.100359	C3
chr2	219418377	219426739	1	DES	1378	1.09611	0.00206092	0.142341	C3
chr3	536231	846015	1	LINC01266	4	1.12499	0.00239139	0.423449	C3
chr1	247965233	247966339	1	OR2AK2	2420	1.22599	0.00239283	0.193792	C3
chr2	130145134	130139287	2	CCDC74B	848	1.08778	0.00246045	0.112512	C3
chr12	54126098	54142493	1	LINC02381	566	1.0225	0.00259429	0.222397	C3
chr1	3752398	3771645	1	CCDC27	93	1.0266	0.00272276	0.220766	C3
chr22	22559361	22547701	2	PRAME	117	1.57263	0.00278076	0.212204	C3
chr8	91205485	91205559	1	MIR4661	535	1.38207	0.00281896	0.206869	C3
chr3	184378144	184371935	2	THPO	1256	1.28612	0.00308564	0.295	C3
chrX	151738451	151745304	1	CNGA2	861	1.68225	0.0032534	0.509705	C3
chrX	151912509	151925170	1	MAGEA4	862	1.1897	0.0032977	0.153309	C3
chrX	70259764	70258170	2	P2RY4	396	1.24539	0.00337825	0.194633	C3
chr1	1421769	1418420	2	ANKRD65	45	1.24801	0.00382469	0.260333	C3
chr2	170771113	170798971	1	ERICH2	1029	1.01467	0.00400883	0.157752	C3
chr7	122304505	122301394	2	FEZF1	815	1.43807	0.00427944	0.305026	C3
chr19	53258292	53259602	1	VN1R2	1403	1.26027	0.00430331	0.169776	C3
chr7	44110849	44110912	1	MIR4649	315	1.04328	0.00447352	0.383891	C3
chr2	190062729	190055697	2	MSTN	1149	1.10267	0.00453353	0.119284	C3
chr17	55750979	55842830	1	PCTP	995	1.09407	0.00527703	0.290029	C3
chr6	49713590	49692358	2	CRISP2	669	1.40413	0.00561449	0.123315	C3
chrX	16627085	16627012	2	MIR548AM	76	1.16867	0.00565532	0.126843	C3
chr14	24340045	24336021	2	RIPK3	152	1.2672	0.00574739	0.27478	C3
chr10	49609095	49665104	1	CHAT	313	1.33255	0.00575636	0.382845	C3
chr1	38873368	38864236	2	MYCBP	622	1.42068	0.00621704	0.176716	C3
chrX	48971569	48961378	2	KCND1	261	2.13491	0.00664256	0.0972359	C3
chrX	135032366	135033546	1	RTL8C	749	1.4582	0.00752486	0.295928	C3
chr11	27634627	27617626	2	LINC00678	389	1.24481	0.00772813	0.161734	C3
chr2	208255247	208256181	1	IDH1-AS1	1273	1.15914	0.00797617	0.610039	C3
chr9	131485665	131490571	1	SNORD62A	810	1.09079	0.00821722	0.208288	C3
chr8	142700111	142705127	1	LY6K	793	1.02223	0.00824112	0.448303	C3
chr7	97005548	97011039	1	DLX6	587	1.09665	0.00833555	0.253282	C3
chr9	134849682	134849609	2	MIR3689D1	865	1.19671	0.00962022	0.0988186	C3
chrX	3346641	3308565	2	MXRA5	9	1.14712	2.02954e-17	0.361142	C4
chrX	145817832	145824597	1	SLITRK2	812	1.75603	1.43168e-16	0.84064	C4
chr12	52520687	52514575	2	KRT5	503	1.29456	2.34164e-16	1.44438	C4
chr2	202073255	202197862	1	KIAA2012	1220	1.00742	1.82713e-13	0.511239	C4
chrX	7219456	7354810	1	STS	19	1.27225	1.6714e-11	0.37712	C4
chrX	31072053	31071241	2	FTHL17	152	1.35045	2.46645e-11	0.766952	C4
chrX	3271820	3284653	1	LINC01546	8	1.67748	4.70085e-11	0.479239	C4
chr3	185712528	185729787	1	IGF2BP2-AS1	1272	1.16812	1.13553e-10	0.562369	C4
chr17	41612899	41609778	2	KRT16	719	1.11382	5.9689e-10	0.967596	C4
chr10	95291024	95237572	2	PDLIM1	619	1.10388	8.88625e-10	0.558194	C4
chr13	110340958	110341029	1	MIR8073	501	1.00023	9.06162e-10	1.0749	C4
chr19	22532485	22391019	2	ZNF98	666	1.18176	9.06162e-10	0.414375	C4
chr12	52434525	52424070	2	KRT75	499	1.19111	9.35647e-10	0.526152	C4
chr19	22527949	22520995	2	LOC101929124	667	1.29789	1.22504e-09	0.547316	C4
chr16	67893272	67929678	1	PSKH1	731	1.10266	1.80282e-09	0.485089	C4
chr17	41586921	41582279	2	KRT14	718	1.05558	1.80282e-09	0.952185	C4
chr5	15266541	15192139	2	LINC02149	95	1.1084	2.44949e-09	0.30178	C4
chr9	123402603	123402525	2	MIR601	677	1.26625	5.8231e-09	0.594024	C4
chr15	26115813	26133037	1	LINC00929	106	1.30525	8.66962e-09	0.342699	C4
chrX	7148190	7048920	2	PUDP	17	1.00528	1.04236e-08	0.407336	C4
chr17	41572058	41565841	2	KRT9	717	1.31654	1.33316e-08	0.518004	C4
chrX	108439497	108155607	2	COL4A6	592	1.01721	1.70093e-08	0.384964	C4
chr12	130337887	130372637	1	PIWIL1	1234	1.07823	1.70686e-08	0.282387	C4
chr19	22532626	22533494	1	LINC01233	668	1.09845	1.84473e-08	0.78384	C4
chr13	45701184	45680184	2	LINC01055	211	1.48579	4.52301e-08	0.328682	C4
chr19	56840728	56810083	2	PEG3	1582	1.04476	4.57762e-08	0.368516	C4
chr2	47331060	47344517	1	BCYRN1	334	1.07142	5.47772e-08	0.433525	C4
chr11	85686277	85684866	2	CCDC89	1133	1.40596	1.849e-07	0.729259	C4
chr1	203186749	203178931	2	CHI3L1	2036	1.47573	6.22759e-07	0.484608	C4
chr8	22232341	22219704	2	PHYHIP	147	1.17969	7.75011e-07	0.338407	C4
chr9	35673856	35681159	1	CA9	208	1.28868	8.10726e-07	0.438285	C4
chr19	56840902	56848556	1	MIMT1	1583	1.15379	9.02746e-07	0.646308	C4
chr12	52452126	52446651	2	KRT6B	500	1.28173	1.32858e-06	0.325233	C4
chr4	109912884	110012266	1	EGF	629	1.01794	1.57179e-06	0.415063	C4
chr12	52210930	52223804	1	LINC00592	491	1.0437	3.78876e-06	0.534095	C4
chr10	30374448	30364327	2	GOLGA2P6	204	1.35009	4.13759e-06	0.314508	C4
chr2	216498189	216579180	1	RPL37A	1312	1.0675	4.3175e-06	0.511895	C4
chr12	41764189	41765581	1	LINC02400	357	1.37734	4.82564e-06	0.419437	C4
chr21	24840550	25057746	1	LINC01692	51	1.06571	4.9217e-06	0.485585	C4
chrX	105822543	105958610	1	NRK	569	1.30683	5.02144e-06	0.193016	C4
chr20	57329759	57343994	1	SPO11	579	1.51126	5.93714e-06	0.240028	C4
chr1	26190561	26202968	1	CATSPER4	422	1.161	6.41511e-06	0.22883	C4
chr4	105178063	105171354	2	TET2-AS1	594	1.06674	8.4552e-06	0.206369	C4
chr13	38576640	38578994	1	LINC00366	149	1.43702	9.34328e-06	0.301278	C4
chr11	49208670	49146635	2	FOLH1	541	1.04506	1.26209e-05	0.154974	C4
chr2	100322733	100273291	2	LONRF2	681	1.03208	1.3706e-05	0.326782	C4
chrX	120311556	120258650	2	TMEM255A	667	1.15425	1.77123e-05	0.355332	C4
chrX	131830643	131702650	2	FIRRE	713	1.06828	1.78588e-05	0.69019	C4
chr6	51599723	51622541	1	LOC101927082	682	1.09764	2.62491e-05	0.194371	C4
chr8	22089159	22104898	1	FAM160B2	140	1.04231	3.56262e-05	0.440283	C4
chr6	47685864	47722021	1	ADGRF4	661	1.24002	3.66775e-05	0.269597	C4
chr13	79566727	79571436	1	LINC01068	366	1.01017	4.09473e-05	0.333526	C4
chr22	37847774	37847678	2	MIR659	334	1.10176	4.86869e-05	0.399103	C4
chr1	46175073	46185958	1	TSPAN1	753	1.04109	6.38579e-05	0.383755	C4
chrX	50814302	50591647	2	SHROOM4	300	1.01939	7.54625e-05	0.369619	C4
chr12	9943495	9936579	2	LINC02470	162	1.55926	9.70865e-05	0.171933	C4
chr11	35618419	35620868	1	FJX1	440	1.16966	0.000105958	0.959031	C4
chrX	106903335	106900063	2	RIPPLY1	578	1.04639	0.000126439	0.199498	C4
chr7	73711317	73711397	1	MIR4284	448	1.13637	0.000158125	0.559047	C4
chr1	159900163	159872364	2	CFAP45	1676	1.00117	0.000171748	0.313897	C4
chr9	116400606	116398157	2	PAPPA-AS1	619	1.00483	0.000245732	0.125711	C4
chr10	37309185	37347031	1	LINC00993	232	1.81007	0.000257246	0.197575	C4
chr8	91205485	91205559	1	MIR4661	535	1.41752	0.00025824	0.269864	C4
chr12	52573825	52565782	2	KRT74	505	1.0692	0.000278646	0.330688	C4
chr2	168582943	168583018	1	MIR4774	1005	1.06498	0.000278915	0.356659	C4
chr1	20431234	20360579	2	LINC01141	319	1.06275	0.000286084	0.222526	C4
chrX	3041471	3112726	1	ARSF	7	1.04905	0.000323515	0.139116	C4
chr1	109494052	109502932	1	CYB561D1	1168	1.17821	0.000346562	0.421139	C4
chrX	34942796	34944915	1	FAM47B	158	1.20837	0.000360328	0.27606	C4
chr12	54126098	54142493	1	LINC02381	566	1.13251	0.000401368	0.258435	C4
chr9	6215786	6257983	1	IL33	43	1.13842	0.000480579	0.269304	C4
chr3	50267371	50266641	2	SEMA3B-AS1	435	1.03296	0.000482191	0.619668	C4
chr6	31714065	31711771	2	LY6G6E	364	1.10656	0.00056364	0.376992	C4
chr2	74385486	74393882	1	DCTN1-AS1	522	1.20929	0.000612857	0.197796	C4
chr8	37717579	37733756	1	LOC101929622	260	1.38543	0.000685144	0.290184	C4
chr13	39664135	39664034	2	MIR4305	156	1.03936	0.000733472	0.224982	C4
chrX	132667642	132669888	1	HS6ST2-AS1	720	1.33506	0.000847498	0.217765	C4
chr7	73719672	73699206	2	STX1A	447	1.03834	0.000883062	0.446601	C4
chrX	22172983	22162733	2	PHEX-AS1	114	1.22036	0.00114681	0.0937895	C4
chr5	147906538	147880726	2	C5orf46	852	1.01951	0.00120011	0.157506	C4
chr10	10794980	10784437	2	SFTA1P	71	1.09788	0.0012045	0.267563	C4
chrX	130385447	130384440	2	GPR119	706	1.20588	0.00132552	0.0988867	C4
chr9	116504283	116562293	1	ASTN2-AS1	621	1.0003	0.00133486	0.330715	C4
chr17	27623364	27649560	1	LGALS9	415	1.1987	0.00159469	0.274786	C4
chr17	41505705	41500981	2	KRT13	712	1.27442	0.00167859	0.213004	C4
chrX	70177483	70205545	1	DGAT2L6	394	1.0861	0.00177873	0.124061	C4
chr14	24340045	24336021	2	RIPK3	152	1.07822	0.00206348	0.299117	C4
chrX	115019977	115003975	2	IL13RA2	626	1.22779	0.00248182	0.161897	C4
chr11	4821386	4822414	1	OR51F2	139	1.03203	0.00254685	0.140941	C4
chrX	72688950	72712348	1	PHKA1-AS1	430	1.2565	0.00292015	0.147804	C4
chr1	203175813	203167811	2	MYBPH	2035	1.38721	0.00292966	0.13384	C4
chr11	86278333	86278398	1	MIR6755	1138	1.32315	0.00297831	0.3663	C4
chr2	219418377	219426739	1	DES	1378	1.32324	0.00324378	0.158061	C4
chr16	4242080	4189374	2	SRL	199	1.11715	0.00344314	0.553569	C4
chr2	240691845	240698483	1	AQP12A	1553	1.17807	0.00354982	0.0794757	C4
chr7	100868036	100868107	1	MIR6875	678	1.00944	0.0036008	0.676885	C4
chr1	39409073	39416482	1	KIAA0754	628	1.05833	0.00380581	0.530006	C4
chr12	126690322	126610034	2	LOC100996671	1211	2.24126	0.00396188	0.472018	C4
chr12	18738101	18739187	1	CAPZA3	261	1.70527	0.00466777	0.197727	C4
chrX	135985424	136047269	1	SLC9A6	770	1.02409	0.00477183	0.249528	C4
chr4	154590766	154583126	2	FGA	807	2.18744	0.00512981	0.431646	C4
chrX	49053572	49069857	1	CCDC120	264	1.02954	0.00537504	0.120953	C4
chrX	73852753	73820656	2	XIST	440	1.13125	0.00539749	0.213603	C4
chrX	23334015	23404372	1	PTCHD1	118	1.37497	0.00552165	0.296532	C4
chr4	305321	270675	2	ZNF732	3	1.10311	0.00591673	0.14036	C4
chr3	161105384	161083883	2	B3GALNT1	1128	1.04415	0.00622124	0.179081	C4
chr3	161372880	161344792	2	SPTSSB	1130	1.05833	0.00635598	0.43129	C4
chrX	66639298	66595637	2	EDA2R	380	1.00905	0.00642237	0.157579	C4
chrX	47204921	47205865	1	INE1	219	1.31968	0.00700677	0.251016	C4
chr13	39655627	39791665	1	COG6	155	1.03102	0.00722046	0.272472	C4
chr6	49949444	49946101	2	DEFB133	675	1.00283	0.00808339	0.110822	C4
chrX	149825708	149879799	1	LINC00850	843	1.47225	0.00835138	0.10218	C4
chr12	128118132	128086985	2	LINC02369	1222	1.58425	0.0083731	0.0899736	C4
chr9	134850272	134850125	2	MIR3689B	866	1.49982	0.00878285	0.174943	C4
chr9	134850356	134850277	2	MIR3689D2	867	1.50277	0.00878285	0.179055	C4
chrX	75785236	75782988	2	MAGEE2	454	1.22721	0.00898065	0.240247	C4
chrX	53422690	53431120	1	RIBC1	326	1.19536	0.00916678	0.437134	C4
chr19	56393656	56407060	1	ZNF582-AS1	1570	1.05714	0.00931855	0.190729	C4
chr2	79025686	79028505	1	REG3G	557	4.01026	2.35449e-06	1.56499	C6
chr2	166888487	167259753	1	XIRP2	1000	3.64873	2.35449e-06	2.15858	C6
chr2	167140955	167123904	2	XIRP2-AS1	1001	3.39827	4.24384e-06	0.631075	C6
chr13	101452593	101720856	1	ITGBL1	462	2.39684	5.53165e-06	1.61275	C6
chr13	88142867	88236082	1	LOC105370306	383	2.81636	1.11083e-05	1.00061	C6
chrX	126165951	126164531	2	DCAF12L2	689	1.85935	1.43033e-05	0.841508	C6
chrX	134237047	134246207	1	CCDC160	731	3.90483	2.6685e-05	0.5605	C6
chr2	188978092	188978161	1	MIR1245A	1137	3.20612	3.58001e-05	0.809045	C6
chr13	62029548	62003525	2	LINC00358	307	3.89995	3.61339e-05	0.650978	C6
chr13	89236890	89214847	2	LINC01047	385	2.43255	6.89603e-05	0.368157	C6
chr13	87672615	87696272	1	SLITRK5	381	2.15113	8.48458e-05	0.657299	C6
chrX	143635777	143622790	2	SLITRK4	808	1.27783	8.48458e-05	0.297313	C6
chr13	57631810	57729311	1	PCDH17	296	1.5207	9.78722e-05	0.630456	C6
chr2	151290057	151270465	2	NMI	925	2.21721	9.78722e-05	0.641463	C6
chr2	184378975	184379044	1	MIR548AE1	1121	3.90387	9.78722e-05	1.6483	C6
chrX	150227982	150228091	1	MIR2114	848	3.02032	9.78722e-05	0.977679	C6
chr2	109129348	109504632	1	SH3RF3	741	1.34411	0.000110739	2.04797	C6
chrX	118839554	118919669	1	LINC01285	642	3.69203	0.00015505	0.88659	C6
chr2	45323295	45164870	2	LINC01121	315	1.93861	0.000182672	1.72414	C6
chr13	87803808	87801036	2	LINC00397	382	1.16452	0.000194152	0.718061	C6
chr13	95644703	95578202	2	DZIP1	419	1.86081	0.000194152	0.625896	C6
chr13	69222346	69322101	1	LINC00383	322	2.55096	0.000202322	0.758128	C6
chr15	55319113	55202966	2	RAB27A	360	2.02128	0.000202322	0.788307	C6
chr2	18589572	18562872	2	NT5C1B	105	3.33343	0.000214995	0.480702	C6
chr2	104433267	104520832	1	LINC01102	708	2.09662	0.000241736	0.60506	C6
chrX	125320120	125325214	1	TEX13C	687	3.35635	0.000266829	0.995941	C6
chr13	91398607	92867237	1	GPC5	402	1.97135	0.00029048	4.03219	C6
chr13	67372387	67379976	1	LINC00364	320	1.74423	0.000307583	0.565933	C6
chr2	143937073	143964156	1	LOC101928386	906	2.44872	0.000307583	0.521075	C6
chr2	168786539	168865514	1	NOSTRIN	1007	3.36333	0.000307583	0.772344	C6
chr2	184598366	184939492	1	ZNF804A	1122	2.72713	0.000350358	1.84599	C6
chrX	147981329	148026667	1	FMR1NB	835	2.3521	0.000355584	0.329985	C6
chr2	100208254	100251484	1	LINC01104	680	1.82988	0.000402167	0.415351	C6
chr2	223051814	223198399	1	KCNE4	1398	2.34368	0.000413111	1.32088	C6
chr13	89273203	89280240	1	LINC00440	386	3.624	0.00043107	0.54456	C6
chrX	139708227	139581770	2	MCF2	789	1.93985	0.000449198	0.525142	C6
chrX	141242496	141241463	2	SPANXC	799	3.45986	0.000470316	0.487023	C6
chr2	153871913	154453849	1	GALNT13	937	2.28739	0.000473744	2.34861	C6
chr2	238555054	238510690	2	LINC01107	1527	1.45684	0.000473744	0.65009	C6
chrX	151168222	151168326	1	MIR4330	854	2.54694	0.00049752	0.502903	C6
chr2	79159753	79157003	2	REG3A	560	3.69485	0.000525052	0.517493	C6
chr2	166494247	166403573	2	SCN7A	999	3.2977	0.000581249	0.607202	C6
chr2	179860908	179860836	2	MIR1258	1104	3.51333	0.000581249	1.30226	C6
chr2	224039319	223975112	2	SERPINE2	1403	1.9728	0.000581249	0.737896	C6
chr9	117704332	117716871	1	TLR4	625	1.35677	0.000676125	0.34503	C6
chr13	105505681	105459055	2	DAOA-AS1	479	1.02291	0.000785638	0.252105	C6
chr13	62732359	62672285	2	LINC00448	309	2.63141	0.000810114	0.435597	C6
chr2	79088019	79085030	2	REG1B	558	3.66724	0.000810114	0.510269	C6
chr2	48617798	48733148	1	GTF2A1L	346	2.64339	0.000812825	0.638844	C6
chr2	165469647	165689407	1	CSRNP3	990	2.30573	0.000832479	1.16165	C6
chr9	26066675	26118408	1	LOC100506422	120	1.21609	0.000884717	0.401381	C6
chr2	189179879	189031896	2	COL5A2	1138	1.74895	0.000893279	0.772464	C6
chr2	109141588	109141490	2	MIR4265	743	1.4046	0.000897246	0.774509	C6
chrX	141177125	141175745	2	LDOC1	798	1.83972	0.000938963	0.678903	C6
chr13	99727491	99726247	2	CLYBL-AS1	450	1.96429	0.00103126	0.510224	C6
chr13	65866174	65878219	1	LINC01052	313	2.44438	0.00107055	0.623665	C6
chr2	151357592	151380048	1	TNFAIP6	926	2.12326	0.00107055	0.413284	C6
chr9	31381490	31371611	2	LINC01243	136	3.19296	0.00108659	0.528687	C6
chr13	68885325	68861284	2	LINC00550	321	1.99662	0.0011328	0.424292	C6
chr2	79120362	79123419	1	REG1A	559	3.10517	0.0011328	0.373948	C6
chr1	240612149	240489573	2	GREM2	2362	1.28312	0.00115933	0.277612	C6
chrX	147911951	147951125	1	FMR1	833	1.57497	0.00115933	0.424575	C6
chr2	52373118	52390012	1	LINC01867	352	1.58434	0.00127498	0.287873	C6
chr22	36166177	36140330	2	APOL3	289	1.27728	0.0013592	0.412702	C6
chr13	92490163	92490220	1	MIR548AS	404	3.19706	0.00135996	1.15545	C6
chr12	67729475	67709047	2	LINC02421	745	2.54933	0.00139031	0.62159	C6
chrX	118974614	119018355	1	LONRF3	643	1.81399	0.00139031	0.570053	C6
chr2	19348429	19348505	1	MIR4757	107	1.34656	0.00145649	1.23536	C6
chrX	118823790	118826968	1	ZCCHC12	641	4.52683	0.00145649	0.819881	C6
chr13	99690971	99690081	2	CLYBL-AS2	449	2.23876	0.00152167	0.526425	C6
chr13	79804418	79805685	1	LINC01038	367	1.99239	0.00154018	0.664732	C6
chr13	26254104	26405238	1	CDK8	62	1.91113	0.0015559	0.586	C6
chr6	71886703	72403143	1	RIMS1	754	2.13695	0.00158613	1.11647	C6
chr2	150612381	150635348	1	LINC02612	923	2.12127	0.00159518	0.526918	C6
chr2	102762013	102817666	1	TMEM182	707	2.64436	0.00161623	0.339	C6
chr2	169479178	169525922	1	BBS5	1013	1.62367	0.00161623	0.486388	C6
chr13	99643059	99643149	1	MIR4306	448	2.48233	0.00163179	0.599657	C6
chr2	106887108	106801600	2	ST6GAL2	725	1.68511	0.00163179	0.540172	C6
chr2	176637931	176629589	2	LINC01116	1080	1.32317	0.00164556	0.463896	C6
chr10	104666200	104664608	2	SORCS3-AS1	777	1.49698	0.00180213	0.383433	C6
chr13	58165827	58209483	1	LINC02338	297	2.27941	0.00182166	0.305277	C6
chr2	69013178	69249327	1	ANTXR1	454	1.26243	0.00186106	1.12633	C6
chrX	30215560	30220089	1	MAGEB2	144	1.6916	0.00201269	0.268799	C6
chr13	93056657	93057926	1	LINC00363	406	2.5842	0.00201573	1.42342	C6
chr2	50696262	50696172	2	MIR8485	350	2.05031	0.00205049	0.659553	C6
chrX	143721423	143711955	2	SPANXN2	809	2.79582	0.00205672	0.443336	C6
chrX	147911817	147909431	2	FMR1-AS1	834	1.10152	0.00205672	0.558284	C6
chr2	156024613	156011617	2	LINC01876	940	2.40595	0.00205804	0.640388	C6
chrX	120575794	120524609	2	CUL4B	670	1.21796	0.00205804	0.465992	C6
chrX	134460153	134520513	1	HPRT1	733	2.75732	0.0021667	0.594284	C6
chr13	43458465	43459484	1	ENOX1-AS2	187	3.15292	0.00223652	0.500478	C6
chr12	68159747	68154768	2	IFNG	748	3.88732	0.00227807	0.337739	C6
chr2	188974320	189012746	1	COL3A1	1136	2.51242	0.00229276	0.385523	C6
chrX	114763184	114763263	1	MIR1911	624	2.54641	0.0024235	0.46568	C6
chr2	204545793	205620162	1	PARD3B	1239	1.56171	0.00264344	3.25891	C6
chr2	8681863	8666636	2	ID2-AS1	45	1.44375	0.00280429	1.00684	C6
chr2	162768936	162797972	1	LOC101929570	981	3.13299	0.00280429	0.486769	C6
chrX	151912509	151925170	1	MAGEA4	862	1.65426	0.00295952	0.504403	C6
chr13	86909586	86937108	1	LINC00430	378	2.56002	0.00297975	0.319851	C6
chr13	92340603	92339794	2	GPC5-AS2	403	2.13723	0.00300692	0.564665	C6
chr2	45651345	46187990	1	PRKCE	317	1.44812	0.00301895	3.20935	C6
chr12	66251082	66251157	1	MIR6502	738	4.59299	0.00304835	0.666567	C6
chr13	103425200	103427685	1	LINC01309	478	2.18122	0.00304835	0.509754	C6
chr2	48755730	48632291	2	LHCGR	347	2.7874	0.00304835	0.814023	C6
chr13	81043670	81044442	1	LINC00377	371	2.53028	0.00308841	0.582598	C6
chrX	134170278	134170198	2	MIR106A	730	4.23494	0.00310226	0.900664	C6
chr2	157327713	157318625	2	ERMN	944	2.6126	0.00314652	0.553336	C6
chr2	215436172	215360440	2	FN1	1301	1.6193	0.00318445	0.337284	C6
chrX	14529298	14731812	1	GLRA2	57	1.48297	0.00328644	0.375313	C6
chrX	118727572	118794539	1	IL13RA1	640	2.30093	0.00331589	0.673112	C6
chr13	106653916	106672163	1	LINC00443	486	1.45887	0.00333065	0.404187	C6
chr2	69103682	69103755	1	MIR3126	455	1.49125	0.00341791	1.07116	C6
chr2	66574030	66730157	1	LINC01798	432	2.25006	0.00345975	0.94859	C6
chrX	89921882	89922883	1	TGIF2LX	493	4.36921	0.00345975	0.268724	C6
chr4	99291028	99276367	2	ADH1A	558	3.38916	0.00348321	0.379366	C6
chr10	113854661	113917194	1	NHLRC2	810	1.40547	0.00349463	0.363649	C6
chr2	43774039	43810010	1	DYNC2LI1	304	2.42354	0.00349463	0.560037	C6
chrX	118495898	118686163	1	DOCK11	639	2.52969	0.00349463	1.09243	C6
chr2	212426360	212426263	2	MIR548F2	1288	2.94015	0.00352929	0.637053	C6
chr13	66218250	66218324	1	MIR4704	315	2.77071	0.00353187	1.10969	C6
chrX	145246828	145256112	1	SPANXN1	811	3.2389	0.00385424	0.646344	C6
chr2	135986100	135906677	2	DARS	896	1.86847	0.00387337	0.639254	C6
chr2	174326027	174330643	1	LINC01305	1052	1.18654	0.00387337	0.484306	C6
chrX	119150579	119078635	2	KIAA1210	644	2.49083	0.00389797	0.758224	C6
chr7	141551189	141655244	1	AGK	965	1.51711	0.00395468	0.346836	C6
chr11	6683401	6680782	2	MRPL17	210	1.57346	0.00410707	1.32583	C6
chr2	51082864	49918505	2	NRXN1	349	1.85176	0.00410707	4.02632	C6
chr9	28863706	28863626	2	MIR876	133	3.16691	0.00410707	0.942441	C6
chr2	180967248	181076478	1	UBE2E3	1107	1.60897	0.00413693	0.563568	C6
chr12	11062294	11061365	2	TAS2R46	201	3.45353	0.00423226	0.519075	C6
chr13	35697524	35699256	1	LINC00445	127	1.59738	0.0044142	0.99565	C6
chrX	136880764	136848004	2	RBMX	781	3.03371	0.0044142	0.44197	C6
chrX	132023265	132075943	1	STK26	714	2.26053	0.00456601	0.333582	C6
chr13	63328094	63183101	2	LINC00376	310	2.27671	0.00456686	0.459649	C6
chr2	227164113	227002711	2	COL4A4	1412	1.54534	0.00457336	0.623598	C6
chr13	53815419	53876119	1	LINC00558	292	3.22221	0.00462549	0.519515	C6
chr4	162022733	162047567	1	LOC101928052	834	1.83796	0.00467295	0.260022	C6
chr16	84819984	84920768	1	CRISPLD2	901	1.00681	0.00474153	0.733709	C6
chr2	43596046	43230836	2	THADA	301	1.19973	0.00474153	1.3032	C6
chr2	199457837	199476504	1	SATB2-AS1	1188	2.239	0.00476703	0.622717	C6
chr13	83882393	83877205	2	SLITRK1	373	1.44248	0.00476991	0.475941	C6
chrX	119399060	119454478	1	SLC25A43	647	1.8646	0.00495617	0.441455	C6
chr2	200585868	200677064	1	AOX1	1197	2.02279	0.00495989	0.612694	C6
chr13	107531248	107531171	2	MIR1267	488	2.10962	0.00496721	0.449956	C6
chrX	112082776	111774315	2	TRPC5	612	1.993	0.00496721	0.740844	C6
chr2	188291669	188595931	1	GULP1	1133	1.68946	0.0051599	0.908016	C6
chr2	1744852	1631887	2	PXDN	10	1.25532	0.00530144	0.922754	C6
chrX	112680054	112630648	2	LHFPL1	614	1.48825	0.00559527	0.364292	C6
chr2	223602503	223596940	2	SCG2	1399	1.72808	0.00561993	0.875971	C6
chr13	57140918	57170218	1	PRR20B	295	2.35876	0.00574924	0.237187	C6
chr4	58984282	59046959	1	LINC02429	338	1.8943	0.00576402	0.120702	C6
chrX	107522450	107605251	1	FRMPD3	583	2.33958	0.00576402	0.308769	C6
chr13	19536762	19422877	2	TPTE2	8	2.49292	0.00583812	0.320067	C6
chr13	31199936	31332276	1	B3GLCT	109	1.61223	0.00583812	0.755792	C6
chr13	70107213	70139429	1	ATXN8OS	324	3.54151	0.00583812	0.39065	C6
chr2	34067226	34069550	1	LINC01318	247	1.19459	0.00583812	0.182067	C6
chr2	44941898	44946077	1	SIX3	312	1.57768	0.00583812	0.811688	C6
chr2	109313625	109313571	2	MIR4266	744	1.07933	0.00583812	1.65243	C6
chr2	170408564	170332085	2	MYO3B-AS1	1025	2.19727	0.00583812	0.691292	C6
chr2	185740479	185719874	2	FSIP2-AS2	1123	3.3761	0.00583812	0.612321	C6
chr2	188384313	187712816	2	LINC01090	1132	1.21496	0.00584381	1.26434	C6
chr2	223838027	223751686	2	AP1S3	1400	1.91495	0.00590061	0.93509	C6
chr18	46657033	46476972	2	LOXHD1	215	1.8817	0.0059609	0.987128	C6
chr10	113751454	113783429	1	PLEKHS1	808	1.53973	0.0059872	0.400583	C6
chr13	89500509	89477608	2	LINC01040	387	2.06142	0.0059872	0.439523	C6
chr19	21142024	21196053	1	ZNF431	653	2.55972	0.0059872	0.42547	C6
chr2	21710623	21687434	2	LINC01822	124	1.9489	0.0059872	0.376709	C6
chr2	30447226	30644225	1	LCLAT1	224	1.34264	0.0059872	0.62909	C6
chr2	110205066	110122311	2	NPHP1	750	1.53045	0.0059872	0.452821	C6
chr2	151734487	151485336	2	NEB	929	2.18363	0.0059872	1.15643	C6
chr2	189133111	189133036	2	MIR3129	1139	2.24441	0.0059872	0.896441	C6
chr2	192195709	191949043	2	TMEFF2	1161	2.71689	0.0059872	1.91693	C6
chr3	100185824	100194191	1	TMEM30CP	676	1.37478	0.0059872	0.361486	C6
chr5	12574857	12804363	1	LINC01194	88	2.33583	0.0059872	1.04945	C6
chrX	140926219	140926172	2	MIR320D2	796	1.42548	0.0059872	0.633851	C6
chr2	22536479	22538288	1	LINC01884	125	1.7663	0.00600476	0.829881	C6
chr1	53142632	53087179	2	SLC1A7	824	1.12916	0.00614254	0.424971	C6
chr10	97584323	97612802	1	HOGA1	650	2.43026	0.00618638	0.435844	C6
chrX	141002591	141003706	1	SPANXB1	797	2.13275	0.00618638	0.351537	C6
chr11	6769055	6767987	2	OR2AG2	211	1.61306	0.00624118	0.327858	C6
chr2	45009430	45005161	2	SIX2	314	1.26654	0.00624118	1.56058	C6
chr2	160062610	159932006	2	PLA2R1	963	2.10903	0.00624118	0.855411	C6
chr13	96053482	95801580	2	UGGT2	422	2.12729	0.00641256	1.26135	C6
chr13	91089593	91087254	2	LINC00380	393	2.58848	0.00643376	0.665262	C6
chr13	106617810	106631359	1	LINC00551	485	1.87066	0.00643376	0.587635	C6
chr2	20823130	20684014	2	LDAH	121	1.85748	0.00652135	0.607261	C6
chr2	171522247	171558133	1	CYBRD1	1035	1.72792	0.00661876	0.660082	C6
chrX	143517475	143508735	2	SPANXN3	807	2.67536	0.00669843	0.355485	C6
chr13	90493287	90535080	1	LINC01049	391	2.02439	0.00673903	0.394627	C6
chr17	66192084	65635538	2	CEP112	1127	1.13843	0.00673903	0.763561	C6
chr2	120466218	120464335	2	LINC01101	817	1.8735	0.00673903	1.82637	C6
chrX	109535781	109544690	1	NXT2	597	2.65446	0.00678569	0.720232	C6
chr2	192749845	192776899	1	PCGEM1	1162	2.5215	0.00678965	0.486881	C6
chr2	206718396	206651621	2	DYTN	1251	2.94029	0.00678965	0.416679	C6
chr13	66825169	66915031	1	PCDH9-AS2	317	2.36468	0.00681486	0.334724	C6
chr2	114833548	114828432	2	DPP10-AS3	796	1.59406	0.00682223	0.175485	C6
chr1	19485539	19338776	2	CAPZB	302	1.00384	0.00685635	0.658157	C6
chr2	199471266	199269500	2	SATB2	1187	1.71449	0.00699397	0.947457	C6
chrX	111876051	111903990	1	TRPC5OS	613	2.17992	0.0070485	0.273358	C6
chr5	39074408	38937919	2	RICTOR	177	2.17005	0.00709874	0.83197	C6
chr10	97589727	97590934	1	C10orf62	652	2.44229	0.00718489	0.722448	C6
chr13	78603560	78598362	2	POU4F1	359	1.33773	0.00721618	0.539777	C6
chrX	114584078	114910061	1	HTR2C	618	2.00434	0.00721618	0.647209	C6
chr2	230327184	230403732	1	SP140L	1431	2.06542	0.00724999	0.336052	C6
chr21	46098097	46132849	1	COL6A2	315	1.09241	0.00724999	0.557896	C6
chrX	124227868	124373197	1	SH2D1A	685	1.80388	0.0072656	0.433441	C6
chr13	62212577	62249947	1	LINC01075	308	1.8664	0.00734317	0.306605	C6
chr13	94712399	94709622	2	SOX21	414	2.00896	0.00734317	0.687403	C6
chr13	24331450	24337121	1	LINC00566	47	2.12656	0.00748293	0.526971	C6
chr13	90119719	90060247	2	LINC00559	389	1.60884	0.00752481	0.328866	C6
chrX	119291529	119335610	1	LOC101928336	646	1.59159	0.00755964	0.254478	C6
chr2	178774228	178779963	1	LOC101927055	1100	2.48393	0.00785383	0.262075	C6
chr2	189879627	190203484	1	C2orf88	1148	1.75958	0.00785383	1.18746	C6
chr2	127107355	127048027	2	BIN1	827	1.2968	0.00798219	1.41078	C6
chr2	138780348	138670772	2	NXPH2	902	2.07698	0.00807175	1.08384	C6
chr2	238926269	238919302	2	LINC01940	1529	1.19371	0.00807175	0.504037	C6
chr13	26557703	26688948	1	WASF3	63	1.60667	0.00814076	0.361179	C6
chr13	60012751	60044357	1	DIAPH3-AS1	300	2.16198	0.00817927	0.465038	C6
chr13	65966429	65966330	2	MIR548X2	314	2.16738	0.00817927	1.15825	C6
chr13	97953658	98024297	1	IPO5	429	1.41496	0.00817927	1.10574	C6
chr2	167941144	167814774	2	LOC105616981	1002	2.5465	0.00817927	0.608195	C6
chr2	165957399	166171547	1	LOC102724058	995	2.20416	0.00840962	0.849053	C6
chr14	50668331	50632058	2	SAV1	274	1.59411	0.00842691	0.38156	C6
chr5	55738017	55817157	1	DDX4	252	2.28395	0.00856146	0.306836	C6
chr2	186849208	186827835	2	ZSWIM2	1129	1.87835	0.00858427	0.420277	C6
chr2	222671786	222709930	1	MOGAT1	1396	1.68069	0.00866664	0.599486	C6
chr2	52702615	52702522	2	MIR4431	353	3.21908	0.00870035	1.00736	C6
chr2	55693910	55634265	2	PNPT1	373	1.53886	0.00870035	0.368642	C6
chr6	74069451	74690727	1	LOC101928516	771	1.64164	0.00870035	1.41417	C6
chr9	28888965	28888856	2	MIR873	134	2.25129	0.00870035	0.482344	C6
chr2	81466946	81462695	2	LINC01815	566	2.10667	0.00891749	0.598508	C6
chr2	176269395	176338025	1	MTX2	1079	2.71296	0.0090817	0.891217	C6
chr2	226835581	226999215	1	RHBDD1	1411	1.62549	0.00914888	0.606717	C6
chr2	68467561	68630724	1	APLF	448	1.65399	0.00939121	0.692702	C6
chr2	9206765	9405683	1	ASAP2	49	1.26363	0.00947326	1.28068	C6
chr2	4656215	4628222	2	LINC01249	24	2.4017	0.00948436	0.595575	C6
chr2	131402901	131409049	1	LINC01120	867	1.5156	0.009547	0.295679	C6
chr2	66922457	66921510	2	LINC01628	435	1.80985	0.00968702	0.75724	C6
chrX	140784871	140782405	2	CDR1	795	1.91194	0.0098739	0.282314	C6
chr13	87671259	87427200	2	MIR4500HG	379	1.52878	0.00998875	0.773299	C6
chrX	134540272	134540161	2	MIR450B	734	2.57605	0.00999901	0.820127	C6
chr7	50304124	50405101	1	IKZF1	359	1.9043	4.52312e-42	0.917296	C7
chr1	198638671	198757283	1	PTPRC	1980	2.41632	1.86989e-39	0.847081	C7
chr13	99356131	99356228	1	MIR623	442	2.02419	5.53704e-31	1.64347	C7
chr4	40191053	40246967	1	RHOH	241	1.96586	2.30627e-26	0.728519	C7
chr1	167518610	167430640	2	CD247	1778	1.72571	1.20803e-25	0.685057	C7
chr10	6580301	6427143	2	PRKCQ	53	1.63603	1.81175e-23	0.610495	C7
chr20	48827883	48624252	2	PREX1	507	1.08694	1.81175e-23	0.876426	C7
chr5	157142933	157255191	1	ITK	942	1.75506	4.53769e-23	0.794655	C7
chr5	157166264	157161846	2	FAM71B	943	1.87038	1.00006e-22	0.565876	C7
chr10	22714555	22534849	2	PIP4K2A	153	1.4468	1.44077e-22	0.915681	C7
chr9	114394405	114334156	2	AKNA	606	1.67059	1.44077e-22	0.860918	C7
chr20	38805705	38923024	1	PPP1R16B	393	1.55207	1.5287e-21	0.699138	C7
chr2	197311173	196967017	2	ANKRD44	1174	1.2633	1.96751e-21	1.03767	C7
chr16	27402162	27452042	1	IL21R	400	1.96176	1.99594e-21	0.641369	C7
chr1	12167003	12209228	1	TNFRSF1B	204	2.01575	2.70041e-21	0.698624	C7
chr6	25042170	24804282	2	RIPOR2	148	1.30644	6.63098e-21	0.793006	C7
chr9	130043194	129887187	2	FNBP1	791	1.28529	1.16064e-20	0.832468	C7
chr14	91417844	91271323	2	CCDC88C	582	1.25514	1.92098e-20	0.942606	C7
chr22	37244448	37225261	2	RAC2	313	2.08941	4.57434e-20	0.562472	C7
chr21	14583402	14485228	2	SAMSN1	23	1.56096	6.57627e-20	0.421657	C7
chr1	110873154	110899928	1	CD53	1200	2.02636	9.9442e-20	0.496696	C7
chr9	89498130	89360787	2	SEMA4D	392	1.28875	2.26207e-19	0.928091	C7
chr1	192575727	192580031	1	RGS1	1952	1.99515	3.01712e-19	0.951856	C7
chr12	9760901	9752486	2	CD69	157	2.45255	3.55508e-19	0.745742	C7
chr2	203706475	203738912	1	CD28	1236	1.66129	3.84708e-19	0.609708	C7
chrX	79170972	79172229	1	GPR174	471	2.14432	4.5043e-19	0.449915	C7
chr17	48460370	48466040	1	LOC101927166	901	1.90176	5.61941e-19	0.596053	C7
chr13	99307405	99294530	2	GPR183	441	1.66081	1.2111e-18	0.611647	C7
chr19	14380501	14408725	1	ADGRE5	475	1.64657	3.59015e-18	0.569416	C7
chr1	25023503	25023586	1	MIR4425	398	1.5009	3.75182e-18	1.49218	C7
chr17	39864188	39757715	2	IKZF3	629	1.42574	2.53206e-17	0.556856	C7
chr2	157488961	157414619	2	CYTIP	945	1.49958	3.56638e-17	0.558625	C7
chr5	76403249	76708132	1	IQGAP2	372	1.24268	4.69903e-17	0.787547	C7
chr2	174682916	174559572	2	WIPF1	1057	1.39967	1.37413e-16	0.607235	C7
chr10	26438203	26567803	1	APBB1IP	172	1.47398	1.98134e-16	0.508582	C7
chr13	42272153	42323267	1	AKAP11	178	1.44024	2.01881e-16	0.395789	C7
chr1	24965121	24899511	2	RUNX3	396	1.63498	2.07046e-16	0.692576	C7
chr5	39274528	39105236	2	FYB1	178	1.48414	2.88054e-16	0.633941	C7
chr2	233059967	233207903	1	INPP5D	1476	1.59498	3.35001e-16	0.598752	C7
chr5	172188386	172042073	2	STK10	1023	1.04273	3.88417e-16	0.591728	C7
chr1	24919416	24919345	2	MIR6731	397	2.00508	5.41151e-16	1.18241	C7
chr14	101761798	101927989	1	PPP2R5C	778	1.02009	1.02413e-15	0.74345	C7
chr5	131245493	131398446	1	CDC42SE2	608	1.1663	4.07544e-15	0.600744	C7
chr2	143091362	143768352	1	ARHGAP15	905	1.05935	4.28049e-15	0.86457	C7
chr12	9664969	9699555	1	CLEC2D	155	1.92109	5.05848e-15	0.376618	C7
chr17	47733244	47746119	1	TBX21	881	1.04754	8.60298e-15	0.378959	C7
chr12	54984746	54948018	2	TESPA1	585	2.07701	9.69106e-15	0.354458	C7
chr21	42403447	42447681	1	UBASH3A	243	1.3501	1.1168e-14	0.41529	C7
chr2	203867786	203873960	1	CTLA4	1237	1.79844	1.31833e-14	0.660075	C7
chr17	64020634	64002594	2	ICAM2	1105	2.08356	1.46794e-14	0.419803	C7
chr14	91253925	91232532	2	GPR68	581	1.3265	1.64745e-14	0.644452	C7
chr10	6062325	6010689	2	IL2RA	48	1.8795	1.65387e-14	0.465649	C7
chr1	198540945	198523222	2	ATP6V1G3	1979	1.84103	2.59359e-14	0.317018	C7
chr10	7411486	7158624	2	SFMBT2	58	1.03131	2.92342e-14	0.547746	C7
chr6	130365425	130133566	2	SAMD3	1015	1.3973	4.43728e-14	0.422387	C7
chr22	39097224	39104067	1	APOBEC3H	370	2.19242	4.84996e-14	0.454097	C7
chr22	37175054	37125838	2	IL2RB	310	1.44908	7.50389e-14	0.436113	C7
chr10	69088106	69104811	1	SRGN	390	1.52741	9.71538e-14	0.41788	C7
chr1	116754385	116769228	1	CD2	1274	1.49069	1.13389e-13	0.639016	C7
chr19	6670588	6661253	2	TNFSF14	220	2.05912	1.76469e-13	0.506789	C7
chr4	6200591	6026199	2	JAKMIP1	88	1.00207	1.95167e-13	0.49047	C7
chr12	47216456	47205898	2	PCED1B-AS1	385	1.76724	2.1776e-13	0.468693	C7
chr1	160579516	160541095	2	CD84	1698	1.36459	2.31524e-13	0.339073	C7
chr5	43067419	43014414	2	LOC648987	200	1.02951	2.53414e-13	0.61929	C7
chr14	22589269	22564905	2	DAD1	75	1.01155	3.57178e-13	0.508975	C7
chr17	31318831	31303766	2	EVI2B	492	2.90179	3.67582e-13	0.368661	C7
chr22	39901082	39973721	1	GRAP2	387	1.62777	5.99718e-13	0.463105	C7
chr19	6772714	6857366	1	VAV1	226	1.31674	7.01294e-13	0.42544	C7
chr1	160523262	160485030	2	SLAMF6	1697	1.95523	8.67334e-13	0.25269	C7
chr3	16265160	16350299	1	OXNAD1	129	1.25045	1.00623e-12	0.57598	C7
chr17	58336022	58335976	2	MIR4736	1024	2.29319	1.72191e-12	0.825245	C7
chr2	203936748	203961577	1	ICOS	1238	1.3909	1.89048e-12	0.358053	C7
chr17	35537861	35464249	2	SLFN12L	538	1.50947	2.18912e-12	0.332795	C7
chr4	89308010	89236386	2	GPRIN3	531	1.40836	2.60456e-12	0.466785	C7
chr17	58332508	58330884	2	MIR142	1023	2.43925	3.95268e-12	0.849923	C7
chr18	2655738	2805017	1	SMCHD1	16	1.31428	3.98175e-12	0.420811	C7
chr17	8965712	8878911	2	PIK3R5	255	1.07779	4.04194e-12	0.367864	C7
chr6	2881407	2854657	2	SERPINB9P1	20	2.04391	4.7215e-12	0.377259	C7
chr3	98531899	98533150	1	GPR15	667	2.67921	4.79971e-12	0.475625	C7
chr3	114276913	114310288	1	TIGIT	766	2.05157	4.87013e-12	0.352061	C7
chr22	22822776	22822871	1	MIR650	120	1.51873	2.14955e-11	0.674334	C7
chr3	114237101	114234631	2	ZNF80	765	1.34625	2.68697e-11	0.293363	C7
chr1	160647295	160608100	2	SLAMF1	1699	1.38134	3.54501e-11	0.386292	C7
chr5	35617844	35814611	1	SPEF2	148	1.17277	4.59257e-11	0.447815	C7
chr11	128696023	128691672	2	SENCR	1521	1.45416	4.68228e-11	0.523527	C7
chr12	31887203	31877079	2	LINC02422	338	1.24622	6.97009e-11	0.274996	C7
chr14	24634267	24630954	2	GZMB	161	1.73094	6.97149e-11	0.49427	C7
chr13	24254439	24252749	2	SPATA13-AS1	45	1.53471	7.1354e-11	0.918856	C7
chr1	30757820	30732469	2	LAPTM5	499	1.88203	7.13626e-11	0.40419	C7
chr9	92947451	93036236	1	FGD3	422	1.04808	7.13626e-11	0.413507	C7
chr17	31321884	31317560	2	EVI2A	493	2.65238	7.45315e-11	0.449718	C7
chr15	38565575	38488103	2	RASGRP1	176	1.15594	8.11835e-11	0.393764	C7
chr16	30472658	30523185	1	ITGAL	476	1.51224	8.54366e-11	0.28155	C7
chr15	38696598	38700038	1	C15orf53	177	1.16243	8.70503e-11	0.672477	C7
chr7	38341577	38378804	1	TRG-AS1	275	1.29937	8.70503e-11	0.337065	C7
chr10	95711779	95869695	1	ENTPD1	623	1.19114	8.98227e-11	0.373245	C7
chr5	100816565	100816482	2	MIR548P	488	1.25901	9.084e-11	0.476866	C7
chr5	100903266	100806935	2	ST8SIA4	487	1.10112	1.0283e-10	0.378079	C7
chr14	75522425	75547015	1	BATF	501	1.37969	1.31014e-10	0.423128	C7
chr19	10106289	10111634	1	PPAN	315	2.08517	1.31308e-10	0.486284	C7
chr19	6887566	6940459	1	ADGRE1	227	1.48149	1.53878e-10	0.201083	C7
chr20	44966402	44963794	2	STK4-AS1	441	1.68435	1.96215e-10	0.781987	C7
chr9	131276547	131258076	2	FAM78A	807	1.19673	2.05876e-10	0.409338	C7
chr19	10106223	10114780	1	PPAN-P2RY11	314	1.88648	2.61347e-10	0.431682	C7
chr3	47163967	47016429	2	SETD2	339	1.32281	2.63532e-10	0.446109	C7
chr6	31572054	31574324	1	LTA	344	2.37792	2.64051e-10	0.523586	C7
chr1	89633072	89764518	1	LRRC8C	1043	1.06113	3.01158e-10	0.513752	C7
chr22	39040961	39087743	1	APOBEC3G	369	1.52711	3.14106e-10	0.277239	C7
chr2	196176503	196133566	2	STK17B	1167	1.29905	3.4978e-10	0.504866	C7
chr7	100205357	100221490	1	PVRIG	648	2.28802	4.88774e-10	0.307022	C7
chr4	80125454	79901149	2	ANTXR2	465	1.00692	6.60987e-10	0.364209	C7
chr20	44966474	45079959	1	STK4	440	1.29956	7.19038e-10	0.419416	C7
chr21	33915534	33977691	1	LINC00649	156	1.12201	8.41835e-10	0.46576	C7
chr22	39152674	39120167	2	CBX7	371	1.17675	8.57549e-10	0.43802	C7
chr2	181101932	181399559	1	LINC01934	1108	1.0498	8.62305e-10	0.418164	C7
chr1	12166943	12167038	1	MIR7846	203	2.26336	9.01713e-10	0.735906	C7
chr1	160711851	160678746	2	CD48	1700	1.38177	1.03562e-09	0.280471	C7
chr12	67989445	68234686	1	IFNG-AS1	747	1.06924	1.44339e-09	0.436331	C7
chr12	112978395	113011723	1	OAS2	1050	1.70708	1.62706e-09	0.332673	C7
chr12	14961728	14942017	2	ARHGDIB	246	1.80127	2.00091e-09	0.468693	C7
chr17	63701172	63695902	2	LIMD2	1089	1.50536	2.13133e-09	0.510645	C7
chr19	14370196	14305458	2	LINC01841	473	1.21254	2.33954e-09	0.363487	C7
chr6	2854107	2854031	2	MIR4645	19	2.33697	2.46344e-09	0.66236	C7
chr16	28984826	28990783	1	LAT	429	1.21797	2.59259e-09	0.300446	C7
chr5	170298227	170246237	2	LCP2	1010	1.38439	3.08028e-09	0.529182	C7
chr19	35228729	35224800	2	FAM187B	752	1.16316	3.45131e-09	0.312726	C7
chr17	63700847	63702670	1	LOC729683	1088	1.51457	3.53243e-09	0.661544	C7
chr1	169711698	169690667	2	SELL	1806	2.45022	3.5756e-09	0.315067	C7
chr2	98731126	98619106	2	MGAT4A	666	1.23453	4.36413e-09	0.361698	C7
chr3	45995824	45917899	2	FYCO1	314	1.27512	4.77099e-09	0.487456	C7
chr11	128686535	128813267	1	FLI1	1520	1.09755	4.82564e-09	0.410454	C7
chr11	118342744	118338954	2	CD3D	1371	2.47281	4.87714e-09	0.443647	C7
chr1	154956123	154944076	2	PBXIP1	1541	1.24229	5.45425e-09	0.436115	C7
chr17	49210227	49223225	1	ABI3	928	2.38849	5.59073e-09	0.309955	C7
chr19	10416773	10469631	1	PDE4A	334	1.12997	5.81731e-09	0.551651	C7
chr1	110675033	110672465	2	KCNA3	1199	1.6809	5.93468e-09	0.602233	C7
chr12	47079603	47236662	1	PCED1B	382	1.02565	6.18973e-09	0.36843	C7
chr17	58353093	58345175	2	SUPT4H1	1025	1.83372	7.30512e-09	0.393907	C7
chr18	69961803	69831158	2	CD226	332	1.16304	7.56611e-09	0.3089	C7
chr8	125951249	125922308	2	LINC00861	717	1.52315	7.59947e-09	0.399323	C7
chr14	51826195	51979342	1	GNG2	285	1.0087	7.8557e-09	0.520184	C7
chr16	88706421	88696495	2	RNF166	956	1.78624	7.87123e-09	0.454606	C7
chr9	129834698	129881838	1	USP20	789	1.1708	8.22849e-09	0.343661	C7
chr4	77819615	77713387	2	CNOT6L	453	1.00398	8.35906e-09	0.442304	C7
chr2	197302519	197250858	2	ANKRD44-IT1	1175	1.12741	8.49238e-09	0.358428	C7
chr22	35648395	35668409	1	APOL6	286	1.79273	8.49238e-09	0.302162	C7
chr19	10107651	10107735	1	SNORD105	316	2.22288	8.93805e-09	0.607314	C7
chr1	12063377	12144207	1	TNFRSF8	202	1.17363	9.31081e-09	0.285978	C7
chr22	26646428	26676475	1	MIAT	178	1.37498	1.08531e-08	0.396685	C7
chr12	96400560	96278261	2	CDK17	893	1.00398	1.13764e-08	0.331061	C7
chr1	172659018	172666874	1	FASLG	1835	1.22254	1.27846e-08	0.455438	C7
chr17	35243036	35273655	1	SLFN5	534	1.0887	1.27846e-08	0.360211	C7
chr1	168543997	168540765	2	XCL2	1793	1.93056	1.78668e-08	0.26202	C7
chr17	36064280	36072032	1	CCL18	558	3.09213	1.79952e-08	0.320584	C7
chr12	68159747	68154768	2	IFNG	748	2.09383	1.80483e-08	0.336586	C7
chr1	228462074	228462152	1	MIR4666A	2275	1.31379	1.86403e-08	0.843858	C7
chr6	31357188	31353872	2	HLA-B	331	1.14514	2.03519e-08	0.529387	C7
chr20	5750393	5863912	1	SHLD1	108	1.17338	2.19852e-08	0.318734	C7
chr17	35880793	35871491	2	CCL5	550	1.41966	2.54883e-08	0.263596	C7
chr1	159147096	159062484	2	AIM2	1661	1.18909	2.71878e-08	0.25941	C7
chr2	229923239	229763838	2	TRIP12	1426	1.06345	3.16501e-08	0.364148	C7
chr14	93948302	93948226	2	MIR4506	610	1.23631	3.17375e-08	0.509612	C7
chr7	139109719	139043520	2	ZC3HAV1	942	1.1905	3.23061e-08	0.407456	C7
chr20	57391407	57409333	1	RBM38	582	1.15611	3.59186e-08	0.422359	C7
chr3	111542009	111665750	1	CD96	727	1.02047	4.36573e-08	0.382971	C7
chr22	37282027	37315345	1	CYTH4	314	1.15847	4.51573e-08	0.358925	C7
chr19	10109757	10109835	1	SNORD105B	317	2.03453	4.56921e-08	0.512028	C7
chr11	118344344	118355161	1	CD3G	1372	2.56291	4.75674e-08	0.310959	C7
chr18	13611114	13611200	1	MIR4526	91	1.14707	4.81834e-08	0.810753	C7
chr20	36951843	36890229	2	SAMHD1	359	1.34497	5.01796e-08	0.251312	C7
chr16	29746006	29742463	2	C16orf54	440	1.46486	5.06795e-08	0.442422	C7
chr8	23225221	23230926	1	LOC389641	169	1.74527	6.01099e-08	0.446008	C7
chr15	55319113	55202966	2	RAB27A	360	1.07271	6.12317e-08	0.375598	C7
chr3	45940933	45948353	1	CXCR6	315	1.36722	6.24988e-08	0.45901	C7
chr19	10780254	10780335	1	MIR4748	348	1.07445	6.41319e-08	0.427584	C7
chr12	6451567	6439001	2	CD27-AS1	67	1.55464	6.47584e-08	0.345328	C7
chr17	35194523	35192520	2	SLC35G3	533	1.66711	6.90781e-08	0.187899	C7
chr2	233210051	233295674	1	ATG16L1	1477	1.11939	7.39519e-08	0.351817	C7
chr1	40344850	40423326	1	SMAP2	649	1.17435	7.64443e-08	0.35459	C7
chr10	124703625	124714217	1	FAM53B-AS1	896	1.05369	1.12304e-07	0.430109	C7
chr1	32251239	32286165	1	LCK	528	1.58725	1.22152e-07	0.289495	C7
chr16	27066707	27069165	1	C16orf82	395	1.14625	1.30997e-07	0.40328	C7
chr5	132060529	132063204	1	IL3	613	1.48486	1.32064e-07	0.316004	C7
chr7	150632648	150625375	2	GIMAP6	1061	1.33619	1.33618e-07	0.198535	C7
chr11	118252350	118226690	2	MPZL3	1368	1.39311	1.36529e-07	0.294243	C7
chr6	32953122	32934629	2	HLA-DMB	431	1.32545	1.42926e-07	0.363327	C7
chr5	151224145	151181052	2	CCDC69	904	1.21974	1.46817e-07	0.258931	C7
chr8	132760712	132685007	2	TMEM71	752	1.45503	1.55062e-07	0.204215	C7
chr15	74782057	74803198	1	CSK	564	1.14709	1.63351e-07	0.498604	C7
chr19	3178768	3180332	1	S1PR4	117	1.67068	1.70826e-07	0.491414	C7
chr20	37095995	36996349	2	RBL1	360	1.01063	1.71248e-07	0.248335	C7
chr1	27872543	27886685	1	THEMIS2	463	1.7259	1.92126e-07	0.34583	C7
chr8	30144686	30131824	2	MBOAT4	234	2.09485	2.2703e-07	0.202799	C7
chr17	36196758	36088256	2	CCL3L1	560	1.29279	2.28793e-07	0.244219	C7
chr7	35715034	35734887	1	LOC100506725	257	1.69592	2.59887e-07	0.28027	C7
chr1	113871759	113813811	2	PTPN22	1241	1.56235	2.72988e-07	0.276921	C7
chr2	102418689	102452565	1	IL18RAP	702	1.5758	3.1942e-07	0.15787	C7
chr6	391739	411447	1	IRF4	4	1.12341	3.23161e-07	0.307126	C7
chr1	160796074	160828261	1	LY9	1702	1.42693	3.41074e-07	0.328375	C7
chr11	74009435	74000281	2	UCP3	1049	1.78318	3.50094e-07	0.275929	C7
chr2	201233443	201287711	1	CASP8	1210	1.03683	4.32329e-07	0.347024	C7
chr17	36090141	36088256	2	CCL3	559	2.46796	4.92278e-07	0.270909	C7
chr10	6580419	6584299	1	PRKCQ-AS1	54	1.65231	4.96926e-07	0.317333	C7
chr19	45090391	45076510	2	GEMIN7-AS1	1077	1.23022	5.25559e-07	0.396432	C7
chr9	137115177	137110542	2	DPP7	949	1.28618	5.53065e-07	0.359468	C7
chr2	191151596	191029576	2	STAT4	1157	1.02263	5.79817e-07	0.423564	C7
chr19	17405694	17420130	1	BISPR	557	1.22135	6.32738e-07	0.31813	C7
chr6	205484	181466	2	LOC285766	2	1.07284	6.51923e-07	0.291383	C7
chr17	41309253	41307700	2	KRTAP16-1	700	2.52161	6.81361e-07	0.370537	C7
chr6	37507348	37535616	1	LINC02520	533	1.03614	7.33979e-07	0.353002	C7
chr22	50475024	50445000	2	SBF1	542	1.18393	7.51847e-07	0.326211	C7
chr1	26318363	26281328	2	UBXN11	425	1.33302	7.85999e-07	0.344081	C7
chr16	50681353	50666300	2	SNX20	565	1.58542	8.0249e-07	0.302002	C7
chr11	6769055	6767987	2	OR2AG2	211	1.34179	8.15708e-07	0.265974	C7
chr19	51372715	51371606	2	NKG7	1340	2.60917	8.20946e-07	0.451955	C7
chr3	46353734	46360928	1	CCR2	319	1.1117	8.57626e-07	0.343343	C7
chr16	30182827	30189076	1	CORO1A	466	1.33899	9.00763e-07	0.485647	C7
chr20	33004433	32983773	2	SUN5	284	1.12827	1.14368e-06	0.20474	C7
chr16	88706463	88715386	1	CTU2	957	1.35333	1.44658e-06	0.356917	C7
chr7	150685697	150693641	1	GIMAP2	1062	1.61026	1.53636e-06	0.144694	C7
chr22	24417879	24442360	1	ADORA2A	151	1.07093	2.04539e-06	0.280239	C7
chr1	228487061	228495766	1	RNF187	2276	1.07151	2.04546e-06	0.373736	C7
chr6	27831527	27831216	2	HIST1H4K	219	1.87602	2.17713e-06	0.634255	C7
chr7	102405855	102405742	2	MIR548O	708	1.55513	2.25445e-06	0.312158	C7
chr2	230203110	230313215	1	SP140	1430	1.00173	2.38078e-06	0.250365	C7
chr1	89272804	89258950	2	GBP5	1039	1.21828	2.38686e-06	0.327909	C7
chr19	36604817	36634113	1	ZNF382	818	1.24528	2.38686e-06	0.159128	C7
chrX	124227868	124373197	1	SH2D1A	685	1.12145	2.51624e-06	0.234249	C7
chr2	68365173	68397453	1	PLEK	446	1.06723	2.55261e-06	0.202391	C7
chr20	33401561	33358839	2	CDK5RAP1	293	1.14115	2.68797e-06	0.18969	C7
chr17	35373701	35350305	2	SLFN11	535	1.32037	2.7142e-06	0.283249	C7
chr20	4823645	4780023	2	RASSF2	97	1.17573	2.7142e-06	0.306537	C7
chr12	6451690	6466517	1	TAPBPL	69	1.77075	2.84007e-06	0.303771	C7
chr14	88005124	88014811	1	GPR65	556	2.08038	3.33381e-06	0.263227	C7
chr19	1026581	1039068	1	CNN2	37	1.09476	3.44253e-06	0.385752	C7
chr17	48830988	48865245	1	CALCOCO2	920	1.24346	3.65096e-06	0.248341	C7
chr1	1632783	1634651	1	MMP23A	57	2.11463	3.67334e-06	0.412471	C7
chr17	58328760	58301231	2	TSPOAP1	1021	1.26296	3.75315e-06	0.359566	C7
chr19	10111538	10115372	1	P2RY11	318	1.39162	3.76067e-06	0.343148	C7
chr6	159045152	159034468	2	TAGAP	1201	1.08081	3.78305e-06	0.454543	C7
chr19	18001132	18014102	1	ARRDC2	577	1.21577	3.8004e-06	0.440367	C7
chr17	36103590	36212878	1	CCL4L1	561	1.13092	3.85548e-06	0.203438	C7
chr11	118225094	118193740	2	JAML	1367	1.08014	3.98193e-06	0.291994	C7
chr1	157700857	157676481	2	FCRL3	1633	1.03575	4.00065e-06	0.138398	C7
chr1	199016133	199076735	1	LINC01221	1985	1.52902	4.14373e-06	0.179955	C7
chr5	160474402	160474483	1	MIR3142	973	2.5571	4.1898e-06	0.44074	C7
chr5	35852695	35879603	1	IL7R	149	1.12987	4.2544e-06	0.288734	C7
chr1	30739232	30739156	2	MIR4420	500	1.35044	4.50664e-06	0.808269	C7
chr19	10420121	10391134	2	CDC37	332	1.00177	4.55258e-06	0.432235	C7
chr6	73452276	73413515	2	CGAS	765	1.4058	4.61401e-06	0.208698	C7
chr5	157345721	157341600	2	FNDC9	945	1.67804	4.66602e-06	0.339939	C7
chr5	177351852	177331562	2	LMAN2	1086	1.04682	4.76926e-06	0.224726	C7
chr5	157159019	157137412	2	MED7	941	1.18444	5.11307e-06	0.31113	C7
chr22	40364958	40410289	1	SGSM3	391	1.38609	5.11373e-06	0.245377	C7
chr20	57620576	57603846	2	ZBP1	585	1.36734	5.23247e-06	0.377736	C7
chr19	18098944	18058995	2	IL12RB1	578	1.24311	5.65349e-06	0.272481	C7
chr19	45079195	45091524	1	GEMIN7	1075	1.26643	5.96167e-06	0.374726	C7
chr4	83137075	83090048	2	PLAC8	485	1.02048	6.04918e-06	0.242349	C7
chr19	39934626	39863323	2	FCGBP	915	1.38052	6.26729e-06	0.232586	C7
chr21	25561909	25575168	1	MIR155HG	53	1.23955	6.60949e-06	0.337557	C7
chr22	20115938	20127357	1	RANBP1	70	1.12287	6.60949e-06	0.31213	C7
chr19	41545192	41586844	1	CEACAM21	966	1.04861	7.13006e-06	0.201047	C7
chr11	112024814	112064390	1	DLAT	1301	1.76169	7.42755e-06	0.22103	C7
chr1	228457873	228456979	2	HIST3H2A	2274	1.24964	7.60291e-06	0.521862	C7
chr6	127918631	127708072	2	THEMIS	1008	1.03009	7.74756e-06	0.342176	C7
chr20	1657779	1629152	2	SIRPG	38	1.3888	7.97699e-06	0.234057	C7
chr11	67490245	67490315	1	MIR6752	949	3.25872	8.0593e-06	0.35	C7
chr3	114316569	114316475	2	MIR568	767	2.29024	8.95541e-06	0.396162	C7
chr20	32237795	32237847	1	MIR1825	274	1.74888	9.35943e-06	0.337903	C7
chr19	10102796	10092338	2	ANGPTL6	313	1.22573	9.40088e-06	0.328493	C7
chr8	23225126	23190452	2	TNFRSF10A	168	1.2674	9.76991e-06	0.272947	C7
chr6	32637357	32647062	1	HLA-DQA1	419	1.29581	1.01004e-05	0.207391	C7
chr15	74788757	74788672	2	MIR4513	565	1.05131	1.03782e-05	0.54419	C7
chr1	101236528	101235683	2	LOC101928370	1129	1.06147	1.05522e-05	0.592523	C7
chr2	7421261	7450254	1	LOC100506274	40	1.29331	1.07188e-05	0.253087	C7
chr19	507497	519654	1	TPGS1	10	1.18949	1.0729e-05	0.506327	C7
chr9	93058688	93085138	1	SUSD3	423	1.01033	1.15748e-05	0.2213	C7
chr16	53433977	53491649	1	RBL2	580	1.2803	1.24333e-05	0.233959	C7
chr17	48549630	48606414	1	HOXB-AS3	905	1.04598	1.32032e-05	0.273986	C7
chr19	17377350	17351448	2	PLVAP	556	1.06722	1.42688e-05	0.17284	C7
chr3	186546702	186538441	2	CRYGS	1278	1.21031	1.43025e-05	0.16541	C7
chr19	17405648	17402939	2	BST2	559	1.76561	1.49407e-05	0.445397	C7
chr16	27453393	27447669	2	IL21R-AS1	401	1.55989	1.50717e-05	0.343892	C7
chr6	166236969	166256947	1	LOC101929297	1237	1.03806	1.63812e-05	0.190101	C7
chr10	22252072	22258548	1	LOC100130992	148	1.11538	1.68925e-05	0.353799	C7
chr19	17747718	17788568	1	FCHO1	568	1.11855	1.68925e-05	0.226744	C7
chr19	41877120	41881372	1	CD79A	976	1.27549	1.69531e-05	0.276803	C7
chr22	41947164	41938721	2	CENPM	427	1.10689	1.70128e-05	0.521487	C7
chr17	48590272	48548870	2	HOXB3	906	1.09541	1.81726e-05	0.228769	C7
chr20	462553	435480	2	TBC1D20	14	1.2425	1.85653e-05	0.225481	C7
chr19	48255675	48258199	1	CARD8-AS1	1178	1.38796	2.15008e-05	0.504903	C7
chr19	35908295	35904401	2	TYROBP	793	1.80517	2.25938e-05	0.242487	C7
chr20	33273480	33309878	1	BPIFB1	292	1.10342	2.3555e-05	0.167696	C7
chr1	3021483	3022903	1	ACTRT2	83	1.08158	2.36215e-05	0.352089	C7
chr17	48604992	48573982	2	HOXB6	907	1.17796	2.42096e-05	0.247328	C7
chr5	139462743	139442316	2	ECSCR	719	1.03651	2.50961e-05	0.17032	C7
chr4	177309836	177362943	1	NEIL3	894	1.11561	2.51606e-05	0.265065	C7
chr5	160468268	160487426	1	MIR3142HG	972	1.48244	2.58477e-05	0.30858	C7
chr15	72785846	72751369	2	ADPGK	533	1.06616	2.58942e-05	0.215148	C7
chr12	9827481	9845007	1	KLRF1	158	1.23385	2.65792e-05	0.132976	C7
chr1	182409192	182560599	1	RGSL1	1907	1.13823	2.678e-05	0.208501	C7
chr1	111608723	111599655	2	LINC01160	1215	1.1784	2.69219e-05	0.332108	C7
chr17	42276707	42199168	2	STAT5B	743	1.00891	2.85991e-05	0.271941	C7
chr15	79971446	79960889	2	BCL2A1	636	1.13027	2.89999e-05	0.248815	C7
chr22	49853842	49890078	1	ZBED4	524	1.08102	2.9753e-05	0.252363	C7
chr3	71289769	71305853	1	FOXP1-AS1	606	1.0518	3.00229e-05	0.166337	C7
chr7	35695571	35632659	2	HERPUD2	256	1.01867	3.17077e-05	0.255462	C7
chr6	31575567	31578336	1	TNF	345	1.53478	3.31509e-05	0.314178	C7
chr1	200873038	200874123	1	GPR25	1993	1.79596	3.46875e-05	0.346166	C7
chr19	17405722	17433724	1	MVB12A	558	1.31104	3.46875e-05	0.260379	C7
chr1	92486876	92474762	2	GFI1	1060	1.16963	3.5202e-05	0.32459	C7
chr12	56041853	56044675	1	RPS26	620	1.49191	3.5256e-05	0.443207	C7
chr1	24502351	24541040	1	RCAN3	391	1.18044	3.5419e-05	0.278758	C7
chr20	35742312	35703609	2	RBM39	341	1.08564	3.60611e-05	0.298424	C7
chr1	160862855	160830160	2	CD244	1703	1.43337	3.71491e-05	0.198546	C7
chr15	65304677	65304792	1	RNU5B-1	453	1.33458	4.14122e-05	0.560211	C7
chrX	136648193	136660390	1	CD40LG	779	4.4779	4.14122e-05	0.162669	C7
chr10	31320447	31307717	2	ZEB1-AS1	211	1.07091	4.34546e-05	0.230118	C7
chr9	129869605	129869671	1	MIR6855	790	1.08634	4.45994e-05	0.438667	C7
chr22	42090931	42137742	1	NDUFA6-DT	434	1.19269	4.52199e-05	0.252548	C7
chrX	78945332	78961954	1	P2RY10	470	1.81768	4.87848e-05	0.175233	C7
chr4	122618983	122689156	1	IL21-AS1	687	1.0492	4.88107e-05	0.152568	C7
chrX	71112108	71107404	2	IL2RG	409	2.46944	5.1012e-05	0.364951	C7
chr22	38507660	38483440	2	DDX17	351	1.18409	5.56925e-05	0.242868	C7
chr19	16134028	16158575	1	HSH2D	526	1.46957	5.94315e-05	0.159106	C7
chr19	13906201	13930879	1	CC2D1A	458	1.63732	6.23422e-05	0.203728	C7
chr1	111473792	111478512	1	C1orf162	1211	2.01021	6.52094e-05	0.237592	C7
chr19	48255946	48203146	2	CARD8	1177	1.05176	6.52519e-05	0.227416	C7
chr1	151156629	151159749	1	TNFAIP8L2	1414	1.99677	6.53496e-05	0.293984	C7
chr11	67483041	67491103	1	AIP	948	1.49879	6.57603e-05	0.311607	C7
chr19	49929539	49889654	2	IL4I1	1280	1.1021	7.05667e-05	0.32457	C7
chr21	44921051	44929678	1	ITGB2-AS1	297	1.48863	7.14068e-05	0.262213	C7
chrX	12975108	12977227	1	TMSB4X	45	1.12053	7.1822e-05	0.533639	C7
chrX	71106788	71103889	2	CXorf65	408	1.68429	7.93441e-05	0.396134	C7
chr3	48919385	48917788	2	ARIH2OS	383	1.08882	7.98366e-05	0.390679	C7
chr16	21652660	21639537	2	IGSF6	352	1.34892	8.75384e-05	0.234738	C7
chr14	105858242	105858165	2	MIR4538	845	3.1828	8.87361e-05	0.415785	C7
chrX	129779979	129795201	1	SASH3	697	1.21427	8.89308e-05	0.182694	C7
chr11	118883766	118897799	1	CXCR5	1385	1.01644	8.96576e-05	0.294166	C7
chr22	37486401	37469063	2	MFNG	317	1.03744	9.08406e-05	0.2856	C7
chr3	46370854	46376206	1	CCR5	321	1.91082	9.11947e-05	0.419825	C7
chr2	10448694	10455552	1	LOC101929715	64	1.1108	9.80781e-05	0.391655	C7
chr1	7943165	7915894	2	TNFRSF9	132	1.22709	9.92911e-05	0.196235	C7
chr2	208163576	208160740	2	CRYGA	1270	6.21618	9.96903e-05	0.148775	C7
chr12	54497711	54548238	1	NCKAP1L	579	1.13814	0.000102755	0.163314	C7
chr9	137040436	137030174	2	FUT7	942	1.4918	0.000105809	0.301357	C7
chr5	150412929	150401637	2	CD74	890	1.3745	0.000113616	0.453117	C7
chr9	128244830	128244721	2	MIR199B	743	2.04465	0.00011499	0.44275	C7
chr4	6200733	6238317	1	LINC02495	89	1.24227	0.000115799	0.220976	C7
chr15	50355408	50275392	2	GABPB1	327	1.16546	0.000125453	0.241556	C7
chr22	23839128	23834503	2	DERL3	140	1.47278	0.000133234	0.416097	C7
chr19	41959390	41956681	2	RABAC1	978	1.1336	0.000134005	0.441602	C7
chr16	89720400	89740903	1	ZNF276	989	1.24996	0.000135011	0.298811	C7
chr6	26027252	26026815	2	HIST1H4B	162	1.07406	0.000135011	0.523162	C7
chrX	136639543	136642429	1	LINC00892	778	1.54827	0.00013654	0.259669	C7
chr3	46407059	46364955	2	LOC102724297	320	1.19277	0.000136821	0.26729	C7
chr1	174954261	174934947	2	LOC101928696	1854	1.00319	0.000143048	0.234318	C7
chr16	28974221	28990775	1	SPNS1	428	1.02609	0.00014598	0.185038	C7
chr17	8383213	8377520	2	RPL26	247	1.29661	0.000148272	0.349079	C7
chr2	241869600	241873823	1	RTP5	1578	1.1723	0.00015322	0.286886	C7
chr2	135047468	134964491	2	MAP3K19	887	1.16649	0.000179816	0.243331	C7
chr5	142013041	141991749	2	GNPDA1	820	1.10095	0.000182087	0.282584	C7
chr6	118548298	118560730	1	PLN	972	1.10299	0.000187737	0.210328	C7
chr2	202265716	202303666	1	NOP58	1223	1.08686	0.000191686	0.238631	C7
chr17	47200446	47223679	1	MYL4	874	1.00231	0.000194502	0.181633	C7
chr2	79120362	79123419	1	REG1A	559	2.2501	0.000200643	0.225795	C7
chr19	663277	647526	2	RNF126	17	1.0704	0.000202881	0.273937	C7
chr3	129440179	129430944	2	MBD4	913	1.08913	0.000203312	0.326158	C7
chr17	16282014	16282088	1	MIR1288	317	1.20722	0.000203887	0.329616	C7
chr21	25573980	25574044	1	MIR155	54	1.37363	0.000210929	0.368344	C7
chr22	42090955	42085525	2	NDUFA6	433	1.1199	0.000215144	0.34343	C7
chr22	22886267	22886379	1	MIR5571	121	1.1642	0.000223138	0.258146	C7
chr19	10403538	10403458	2	MIR1181	333	1.35512	0.000224912	0.606233	C7
chr16	88638591	88640473	1	IL17C	951	1.21892	0.000228476	0.287537	C7
chr20	63102205	63104386	1	HAR1A	663	1.11181	0.000252061	0.313509	C7
chr19	55282072	55312533	1	BRSK1	1528	1.0517	0.000257208	0.225022	C7
chr19	45001430	45038198	1	RELB	1072	1.00834	0.000271545	0.321479	C7
chr6	35664789	35664717	2	MIR5690	498	1.06501	0.000271545	0.398681	C7
chr17	28861730	28861655	2	MIR4732	454	3.42846	0.000283039	0.201389	C7
chr2	3558492	3561745	1	RNASEH1-AS1	18	1.39413	0.000284198	0.296789	C7
chr22	30266840	30262829	2	OSM	218	1.12835	0.000293184	0.34884	C7
chr1	26374522	26361634	2	ZNF683	428	1.44388	0.000295467	0.257746	C7
chr4	173268160	173268233	1	MIR548T	873	1.66434	0.000302079	0.277479	C7
chr19	16572382	16549831	2	SLC35E1	536	1.1404	0.000347322	0.196955	C7
chr2	230327184	230403732	1	SP140L	1431	1.00711	0.000364321	0.163252	C7
chr22	39313911	39313819	2	SNORD83B	374	1.29958	0.000397002	0.482603	C7
chr5	173144442	173164387	1	BNIP1	1037	1.02357	0.000400162	0.179937	C7
chr7	150722253	150750033	1	GIMAP5	1065	1.05677	0.000413154	0.188016	C7
chr19	2435000	2434914	2	MIR7108	97	1.20561	0.000439572	0.227882	C7
chr15	65296051	65296166	1	RNU5A-1	452	1.30731	0.000469831	0.443854	C7
chr12	6444867	6451718	1	CD27	68	1.71359	0.000470787	0.254627	C7
chr22	20117392	20111866	2	TRMT2A	71	1.20896	0.000475602	0.300459	C7
chr2	26641368	26581202	2	CIB4	161	1.02766	0.000478855	0.16889	C7
chrX	101407925	101397803	2	GLA	521	1.24201	0.000481345	0.250951	C7
chr11	289135	296107	1	PGGHG	10	1.72229	0.000490306	0.318138	C7
chr19	7702146	7688758	2	FCER2	249	1.48249	0.000492989	0.179836	C7
chrX	154295671	154330350	1	TKTL1	919	1.69245	0.000510961	0.143984	C7
chr16	19067691	19062499	2	LOC102723385	316	1.24894	0.000520068	0.275584	C7
chr20	36573488	36593950	1	TGIF2	351	1.03332	0.000534394	0.319622	C7
chr16	15611095	15611030	2	MIR6506	301	3.14509	0.000540342	0.221132	C7
chr21	44654659	44654213	2	KRTAP12-4	288	2.54478	0.000541335	0.301576	C7
chr19	35351552	35353862	1	FFAR1	759	2.21464	0.000545309	0.222842	C7
chr1	18631006	18748866	1	PAX7	288	1.09948	0.000556974	0.368982	C7
chr17	75182983	75165586	2	SUMO2	1224	1.23512	0.000559205	0.22169	C7
chr1	154272511	154275875	1	HAX1	1529	1.06999	0.000569417	0.28377	C7
chr22	20129456	20148007	1	ZDHHC8	73	1.14732	0.000603869	0.246179	C7
chr3	39329706	39333511	1	CCR8	239	1.27382	0.00063087	0.295793	C7
chr6	149942000	149949235	1	ULBP2	1149	1.04308	0.00068011	0.250359	C7
chr22	21009808	21028830	1	P2RX6	94	1.31517	0.000685382	0.169448	C7
chr20	63102319	63095493	2	HAR1B	662	1.06804	0.000734804	0.202764	C7
chr3	49870222	49857988	2	CAMKV	422	1.06775	0.000737456	0.231752	C7
chr10	103479240	103472804	2	CALHM3	756	1.60829	0.00074	0.247921	C7
chr4	177728757	177990750	1	LINC01098	896	1.08506	0.000796036	0.248465	C7
chr16	3065297	3082192	1	IL32	170	1.05565	0.00080209	0.205164	C7
chr17	1650077	1646145	2	RILP	27	1.07255	0.000834555	0.376639	C7
chr17	48582259	48579630	2	MIR10A	909	1.44784	0.000838073	0.248091	C7
chr3	50359610	50354749	2	TMEM115	449	1.04682	0.000845761	0.329558	C7
chr1	22001656	22012539	1	CELA3A	342	2.456	0.000852806	0.108223	C7
chr22	39315307	39315213	2	SNORD83A	375	1.05113	0.000873717	0.425966	C7
chr4	170743718	170742469	2	LINC02382	867	1.05652	0.000881124	0.180166	C7
chr5	43040345	43039081	2	ANXA2R	202	1.20682	0.00089017	0.58844	C7
chr10	69220303	69267559	1	HKDC1	393	1.23709	0.000893803	0.19073	C7
chr19	48445773	48457022	1	GRWD1	1185	1.11128	0.00091813	0.194515	C7
chr17	76726799	76712832	2	JMJD6	1284	1.01109	0.00100859	0.279333	C7
chrX	129738974	129769538	1	XPNPEP2	696	1.07602	0.00101298	0.156606	C7
chr17	74466416	74484796	1	CD300A	1196	1.04869	0.00112213	0.223623	C7
chr3	151203201	151197832	2	GPR171	1061	1.82927	0.00113018	0.154872	C7
chr19	42133513	42133445	2	MIR4323	984	1.14079	0.00114537	0.460436	C7
chr2	228181645	227979950	2	SPHKAP	1423	1.05729	0.00116856	0.212945	C7
chr15	101295282	101281510	2	SNRPA1	809	1.11118	0.00117339	0.210126	C7
chrX	101408295	101414133	1	HNRNPH2	522	1.20744	0.00118187	0.289416	C7
chr1	12029158	12029222	1	MIR6729	201	1.3457	0.00122872	0.210775	C7
chr16	2252300	2239395	2	ECI1	126	1.23361	0.0012465	0.22761	C7
chr17	48543551	48551250	1	HOXB-AS1	903	1.51869	0.00126982	0.184858	C7
chr16	1096244	1090005	2	C1QTNF8	58	1.15754	0.00128628	0.200791	C7
chr20	45361937	45376798	1	SYS1	452	1.01207	0.00130223	0.258436	C7
chr11	132284302	132285081	1	NTM-IT	1546	1.17931	0.00136365	0.422424	C7
chr19	2841435	2860484	1	ZNF555	107	1.09505	0.00137691	0.165185	C7
chr4	177907936	177729638	2	LINC01099	897	1.22835	0.00141787	0.187513	C7
chr15	50266026	50241947	2	HDC	326	1.10845	0.00142252	0.158698	C7
chr11	122838500	122872639	1	CRTAM	1433	1.06995	0.00142441	0.177101	C7
chr4	122456725	122451470	2	IL2	685	1.13213	0.00142441	0.165083	C7
chr7	150716606	150743646	1	GIMAP1-GIMAP5	1064	1.43464	0.0014587	0.16171	C7
chr5	43041575	43045390	1	LOC153684	201	1.1422	0.00155406	0.442112	C7
chr17	48544989	48542655	2	HOXB2	904	1.94012	0.00156277	0.240854	C7
chr1	160739057	160754821	1	SLAMF7	1701	1.38447	0.0015903	0.311974	C7
chr1	52602372	52609051	1	GPX7	816	1.11414	0.00166733	0.158639	C7
chr9	136398797	136375577	2	SNAPC4	898	1.11107	0.00167049	0.209414	C7
chrX	101391011	101412297	1	RPL36A-HNRNPH2	520	1.0167	0.00167349	0.223339	C7
chr10	71790747	71790800	1	MIR7152	424	1.67771	0.0017626	0.310122	C7
chr12	9607886	9594551	2	KLRB1	153	1.78949	0.00176383	0.173464	C7
chr1	146021918	146017468	2	HJV	1339	1.07372	0.00177411	0.22086	C7
chr19	41708585	41761282	1	CEACAM5	969	1.07622	0.00180515	0.119256	C7
chr16	28495534	28456372	2	CLN3	408	1.04293	0.00181342	0.157333	C7
chr19	48606743	48607714	1	SPACA4	1191	1.73297	0.00182317	0.202825	C7
chr22	17764259	17764180	2	MIR3198-1	26	2.64423	0.00182317	0.260801	C7
chr15	74840707	74840642	2	MIR6882	569	1.00399	0.00182787	0.357002	C7
chr2	102432289	102432366	1	MIR4772	703	1.5547	0.00184255	0.194053	C7
chr4	79827471	79877770	1	PCAT4	464	1.36772	0.0018687	0.125075	C7
chr19	3802129	3777970	2	MATK	136	1.06767	0.00191286	0.130219	C7
chr17	75844717	75827225	2	UNC13D	1248	1.05027	0.00191367	0.259035	C7
chr10	133247620	133247511	2	MIR202	955	1.23747	0.00191899	0.298511	C7
chr19	51646889	51611503	2	SIGLEC5	1350	1.16723	0.00194659	0.119998	C7
chr7	100356651	100356721	1	MIR6840	652	2.70019	0.00208893	0.271375	C7
chr17	82450829	82442589	2	CYBC1	1415	1.02137	0.0021055	0.197688	C7
chr17	63600872	63608365	1	TACO1	1086	1.08512	0.00212615	0.155791	C7
chr2	233307816	233347055	1	SAG	1480	1.05648	0.0021968	0.123681	C7
chr6	26032060	26031650	2	HIST1H3B	163	1.34894	0.0022155	0.359059	C7
chr1	26787472	26798398	1	PIGV	436	1.11827	0.00230375	0.225655	C7
chr15	72686179	72738476	1	BBS4	532	1.57735	0.00232714	0.111888	C7
chr20	63574239	63558086	2	HELZ2	681	1.26618	0.00234381	0.230181	C7
chr21	10482738	10606140	1	TPTE	15	1.16747	0.00237199	0.12289	C7
chr12	109023089	109088026	1	USP30	990	1.0583	0.0023763	0.183961	C7
chr14	100109655	100109753	1	MIR342	664	1.65776	0.00238128	0.293148	C7
chr19	15498956	15468645	2	PGLYRP2	508	1.38009	0.00246941	0.107781	C7
chr17	48593961	48591257	2	HOXB5	910	1.23644	0.00255724	0.250483	C7
chr10	69232490	69215333	2	LOC101928994	394	1.24097	0.00270293	0.19059	C7
chr12	56752373	56731596	2	PRIM1	650	1.11448	0.00280423	0.132456	C7
chr17	48580111	48575513	2	HOXB4	908	1.18836	0.00281658	0.200572	C7
chr1	11848345	11845709	2	NPPA	194	2.73906	0.00282116	0.124339	C7
chr7	64228474	64266931	1	ZNF679	401	1.00304	0.00292051	0.099288	C7
chr14	105857572	105857513	2	MIR4539	844	1.19143	0.0032287	0.44903	C7
chr17	40140318	40172183	1	CASC3	643	1.00678	0.00324589	0.147554	C7
chr22	39519695	39522685	1	ATF4	383	1.01331	0.00328572	0.380188	C7
chr19	54617158	54637528	1	LILRB1	1496	1.61966	0.00337265	0.114984	C7
chrX	153981097	153981177	1	MIR3202-1	911	1.49969	0.00351105	0.258688	C7
chr22	30574587	30554635	2	GAL3ST1	230	1.76747	0.00355662	0.133481	C7
chr11	308408	315272	1	IFITM1	13	1.32028	0.0035637	0.238268	C7
chr2	6865828	6898239	1	RSAD2	36	1.01512	0.00365125	0.13614	C7
chr19	39296325	39298673	1	IFNL1	890	1.47791	0.00371089	0.256852	C7
chr20	63037028	63034217	2	LINC00029	661	1.22006	0.00387685	0.194872	C7
chr6	52186387	52190638	1	IL17A	687	1.01417	0.0039099	0.11957	C7
chr19	41500644	41454169	2	PCAT19	964	1.03998	0.00402063	0.1483	C7
chr12	6967606	6967337	2	SCARNA12	108	1.30512	0.00404251	0.388053	C7
chr2	181680665	181536676	2	CERKL	1111	1.03392	0.00405606	0.137783	C7
chr1	1407313	1401908	2	MRPL20	44	1.69473	0.00408789	0.244836	C7
chr15	81000944	81005788	1	TLNRD1	648	1.02959	0.00416501	0.244219	C7
chr12	50842920	50887884	1	TMPRSS12	467	1.36523	0.00417172	0.101505	C7
chr5	176034680	175917873	2	THOC3	1056	1.5317	0.00421833	0.0201095	C7
chr1	25247519	25242237	2	RSRP1	400	1.36186	0.00448521	0.395628	C7
chr5	55102648	55110252	1	GZMA	239	1.02372	0.00451429	0.153801	C7
chr16	80572808	80566794	2	LINC01227	859	1.04641	0.00460322	0.190292	C7
chr2	108052755	108049200	2	LINC01593	730	1.13876	0.00463991	0.164465	C7
chr15	50355201	50348936	2	GABPB1-IT1	328	1.05518	0.00466805	0.318568	C7
chr19	17448567	17435509	2	TMEM221	560	1.13024	0.00482033	0.157852	C7
chr14	70641298	70608798	2	LOC101928075	439	1.10072	0.00483089	0.0899492	C7
chr3	52268377	52268267	2	MIRLET7G	486	1.09894	0.00490487	0.270552	C7
chr3	113594876	113594942	1	MIR4446	756	1.15429	0.00503179	0.131418	C7
chr2	100977161	100972648	2	LOC101927142	686	1.40683	0.00510187	0.139661	C7
chr19	4302431	4292232	2	TMIGD2	153	1.84522	0.00512828	0.116568	C7
chr16	20451461	20487667	1	ACSM2A	333	1.51989	0.00513438	0.0601562	C7
chr3	16933196	16933260	1	MIR3714	134	1.17453	0.00513705	0.229016	C7
chr19	49933064	49933137	1	MIR4751	1283	1.0402	0.00514674	0.38758	C7
chr7	77199826	77193371	2	FGL2	492	1.1047	0.00521605	0.165182	C7
chr22	40346500	40390463	1	ADSL	390	1.01066	0.00524556	0.205742	C7
chr17	47831534	47823272	2	MRPL10	883	1.12281	0.00534235	0.173515	C7
chr19	49500873	49500762	2	MIR150	1252	1.44088	0.00534932	0.340578	C7
chr8	22024125	22036897	1	NPM2	137	1.25348	0.00537922	0.146077	C7
chr5	180899077	180950906	1	BTNL8	1147	1.05382	0.00542082	0.082716	C7
chr17	7115700	7101322	2	ASGR2	164	1.08238	0.00549635	0.190761	C7
chr19	14583084	14611157	1	CLEC17A	484	1.06342	0.00551168	0.11614	C7
chr17	41302851	41301826	2	KRTAP29-1	699	1.07168	0.00561324	0.24085	C7
chr17	49230766	49223362	2	PHOSPHO1	929	1.16927	0.0057216	0.23257	C7
chr19	45076588	45071500	2	ZNF296	1074	1.07079	0.00573235	0.231413	C7
chr2	22536479	22538288	1	LINC01884	125	1.0791	0.00608725	0.201801	C7
chr11	114595762	114570591	2	NXPE4	1335	1.03635	0.00614109	0.075651	C7
chr15	50354959	50356034	1	GABPB1-AS1	329	1.05655	0.00620601	0.455556	C7
chr20	62550453	62570764	1	MIR1-1HG	643	1.37512	0.00628702	0.157663	C7
chr6	32741342	32747215	1	HLA-DQA2	422	1.03919	0.00628828	0.106639	C7
chr20	25751218	25752761	1	LOC105372582	240	1.2591	0.00639734	0.173724	C7
chr16	30503919	30504001	1	MIR4518	477	1.35363	0.00642089	0.159016	C7
chr16	50666211	50671639	1	LOC101927272	564	1.26362	0.00645149	0.195276	C7
chr17	39637065	39663484	1	STARD3	621	1.15758	0.00650854	0.198345	C7
chr11	123939543	123940637	1	OR4D5	1449	3.29394	0.00656322	0.131582	C7
chr2	86861924	86815339	2	CD8B	606	1.12995	0.00657473	0.117974	C7
chr12	66251082	66251157	1	MIR6502	738	1.04656	0.00663545	0.147943	C7
chr6	4087344	4050461	2	FAM217A	35	1.14413	0.00701188	0.111584	C7
chr1	2555639	2565382	1	TNFRSF14	78	1.14631	0.00743564	0.184322	C7
chr6	26033568	26033176	2	HIST1H2AB	164	1.24157	0.0074409	0.296929	C7
chr2	202276431	202276518	1	SNORD70	1224	1.29676	0.00744633	0.218917	C7
chr8	99536861	99536786	2	MIR875	590	1.20686	0.00744633	0.148637	C7
chr12	10410146	10372353	2	KLRC4-KLRK1	177	1.4044	0.00755039	0.164357	C7
chr2	18589572	18562872	2	NT5C1B	105	1.38973	0.00798257	0.115241	C7
chr19	49388081	49368705	2	LOC101928295	1237	1.71677	0.00821476	0.159937	C7
chr7	93148369	93130055	2	SAMD9L	560	1.13815	0.00849729	0.103811	C7
chr19	35358460	35360485	1	FFAR3	760	1.23057	0.00850062	0.177641	C7
chr3	35744476	35744559	1	MIR128-2	204	1.48097	0.00862406	0.280807	C7
chr17	47831627	47837713	1	LRRC46	884	1.09513	0.00890536	0.17316	C7
chr22	30379780	30368811	2	KIAA1656	223	1.6175	0.00893382	0.141321	C7
chr21	28013363	28023233	1	LINC00314	66	1.41821	0.00895634	0.0885092	C7
chr2	241858908	241849881	2	PDCD1	1577	1.01257	0.00912665	0.284144	C7
chr11	67523428	67518912	2	CABP2	952	1.11043	0.00913753	0.18973	C7
chr3	47849555	47849629	1	MIR1226	349	2.03961	0.00920074	0.270718	C7
chr10	133247891	133246478	2	MIR202HG	954	1.2583	0.00925369	0.178696	C7
chr6	116668794	116635618	2	ZUP1	960	1.07171	0.00950902	0.131049	C7
chr17	58488384	58420167	2	HSF5	1027	1.1377	0.00953228	0.102116	C7
chr7	141841487	141836286	2	PRSS37	973	1.30123	0.00978827	0.116497	C7
chr11	59845501	59829268	2	GIF	658	1.38155	0.00991665	0.0599209	C7
chr1	12831410	12824605	2	PRAMEF11	214	2.01395	0.00998601	0.0618621	C7
chr13	50049202	50049108	2	MIR15A	255	1.52099	0.00998989	0.126424	C7
chr6	2881407	2854657	2	SERPINB9P1	20	2.57336	7.02557e-24	0.631024	C8
chr17	8965712	8878911	2	PIK3R5	255	1.91938	7.12521e-24	0.82702	C8
chr20	48827883	48624252	2	PREX1	507	1.25729	4.95475e-23	0.928066	C8
chr2	112836903	112829751	2	IL1B	773	2.5643	6.89677e-23	1.47042	C8
chr10	69088106	69104811	1	SRGN	390	1.81252	6.5615e-22	0.554117	C8
chr14	92513774	92688994	1	RIN3	592	1.23478	1.10442e-19	0.910209	C8
chr1	25023503	25023586	1	MIR4425	398	1.59608	4.50857e-19	1.41916	C8
chr17	36196758	36088256	2	CCL3L1	560	1.88221	5.9258e-19	0.597437	C8
chr22	37282027	37315345	1	CYTH4	314	1.65034	5.9258e-19	0.581603	C8
chr21	14583402	14485228	2	SAMSN1	23	1.94042	1.46702e-18	0.424135	C8
chr13	99307405	99294530	2	GPR183	441	1.96419	1.54516e-18	0.70452	C8
chr2	144524583	144384081	2	ZEB2	908	1.3708	1.54516e-18	0.719822	C8
chr10	96720514	96593312	2	PIK3AP1	634	1.60688	8.05437e-18	0.548643	C8
chr19	51804110	51745172	2	FPR1	1358	1.94278	2.52728e-17	0.557764	C8
chr4	73740506	73743716	1	CXCL8	408	1.94248	2.61177e-17	1.15493	C8
chr20	32052188	32101856	1	HCK	270	2.15461	3.96657e-17	0.448246	C8
chr6	14117256	14136918	1	CD83	103	1.40018	4.10571e-17	0.700607	C8
chr7	38341577	38378804	1	TRG-AS1	275	1.60976	5.38425e-17	0.519421	C8
chr3	10164865	10243743	1	IRAK2	63	1.4251	5.87789e-17	0.724869	C8
chr19	51795163	51826189	1	FPR3	1360	2.11645	8.41998e-17	0.633728	C8
chr6	2854107	2854031	2	MIR4645	19	3.67287	1.91002e-16	1.18971	C8
chr17	36103590	36212878	1	CCL4L1	561	1.83547	3.96572e-16	0.537101	C8
chr12	24949459	24810022	2	BCAT1	290	1.36999	5.92353e-16	0.681627	C8
chr5	151093577	151029945	2	TNIP1	902	1.33541	8.19728e-16	0.707276	C8
chr7	50304124	50405101	1	IKZF1	359	1.12945	1.06934e-15	0.405397	C8
chr1	12167003	12209228	1	TNFRSF1B	204	2.45735	1.87575e-15	0.498909	C8
chr18	5630700	5392381	2	EPB41L3	36	1.02668	2.76207e-15	0.642361	C8
chr22	30266840	30262829	2	OSM	218	2.28961	8.20463e-15	0.810784	C8
chr2	201157823	201140278	2	CFLAR-AS1	1208	1.81746	1.39819e-14	0.32523	C8
chr22	37244448	37225261	2	RAC2	313	1.71524	1.52544e-14	0.487048	C8
chrX	30653359	30731456	1	GK	150	1.83929	1.52544e-14	0.336411	C8
chr19	51124908	51136651	1	SIGLEC9	1330	2.386	2.53017e-14	0.579962	C8
chr14	105065445	105049389	2	GPR132	828	1.77863	3.29483e-14	0.707966	C8
chr1	116571039	116514535	2	CD58	1269	1.34275	7.41948e-14	0.475081	C8
chr3	119559602	119524293	2	CD80	791	1.96226	1.22082e-13	0.39328	C8
chr8	55879813	56014168	1	LYN	355	1.10935	1.25739e-13	0.573611	C8
chr13	99356131	99356228	1	MIR623	442	1.11894	3.68078e-13	0.72347	C8
chr9	130043194	129887187	2	FNBP1	791	1.10195	3.68078e-13	0.568431	C8
chr4	74365143	74388751	1	EREG	419	1.60961	8.14352e-13	0.601562	C8
chr1	24919416	24919345	2	MIR6731	397	1.37722	8.86987e-13	0.598123	C8
chr1	247416156	247449108	1	NLRP3	2403	1.58887	9.49819e-13	0.503482	C8
chr12	108339341	108288044	2	CMKLR1	978	1.31941	1.55268e-12	0.47504	C8
chr6	32589848	32552990	2	HLA-DRB1	418	1.57212	1.68248e-12	0.35847	C8
chr19	54281184	54238904	2	LILRB2	1481	2.05897	2.09176e-12	0.362653	C8
chr11	60334831	60396596	1	MS4A6E	666	1.70824	2.27369e-12	0.345992	C8
chr19	51752026	51770526	1	FPR2	1359	2.44258	2.27533e-12	0.353218	C8
chr15	89815401	89784889	2	ANPEP	730	1.46529	2.37124e-12	0.4175	C8
chr19	4559808	4542593	2	SEMA6B	165	1.38064	3.0245e-12	0.483472	C8
chr1	24965121	24899511	2	RUNX3	396	1.26048	4.13363e-12	0.400367	C8
chr2	215843722	215611563	2	LINC00607	1303	1.13405	5.83639e-12	0.587439	C8
chr19	54370558	54351384	2	LAIR1	1486	2.21457	7.43267e-12	0.390978	C8
chr10	17229985	17214239	2	VIM-AS1	120	1.48877	8.57033e-12	0.595173	C8
chr1	27635277	27612064	2	FGR	457	2.15723	9.08549e-12	0.505877	C8
chr15	75023555	75050726	1	PPCDC	576	1.17888	9.45553e-12	0.508353	C8
chr11	60378530	60417756	1	MS4A14	668	2.33597	1.16218e-11	0.280599	C8
chr19	18098944	18058995	2	IL12RB1	578	1.34238	1.21962e-11	0.318518	C8
chr1	27872543	27886685	1	THEMIS2	463	1.86577	1.3289e-11	0.432978	C8
chr4	74038807	74036589	2	CXCL3	415	1.95936	1.72626e-11	0.697893	C8
chr9	5450503	5470566	1	CD274	35	1.84638	2.28821e-11	0.314621	C8
chr17	74623738	74609887	2	CD300E	1201	1.60229	2.30806e-11	0.369698	C8
chr2	203867786	203873960	1	CTLA4	1237	1.30983	2.84886e-11	0.39655	C8
chr11	60378482	60395951	1	MS4A7	667	2.48279	3.00673e-11	0.307635	C8
chr2	112784590	112773915	2	IL1A	772	1.75571	3.00673e-11	0.384133	C8
chr7	100367530	100400099	1	PILRA	654	1.83936	3.04792e-11	0.433548	C8
chr2	144566435	144579434	1	LINC01412	910	1.44217	3.07614e-11	0.261528	C8
chr2	142877498	143055832	1	KYNU	904	1.02661	3.49899e-11	0.449538	C8
chr3	122055366	122121139	1	CD86	817	1.72616	3.84808e-11	0.43447	C8
chr2	215718043	215719424	1	LINC01614	1304	1.35955	4.50267e-11	0.432683	C8
chr15	79971446	79960889	2	BCL2A1	636	1.78221	4.64784e-11	0.468819	C8
chr22	24270883	24442356	1	SPECC1L-ADORA2A	150	1.13724	5.0996e-11	0.502651	C8
chr1	198638671	198757283	1	PTPRC	1980	1.12991	5.13246e-11	0.319685	C8
chr13	46438190	46342000	2	RUBCNL	220	1.14645	5.65111e-11	0.343347	C8
chr1	12063377	12144207	1	TNFRSF8	202	1.44652	5.94802e-11	0.406802	C8
chr1	158289786	158293630	1	CD1C	1641	2.63595	6.78881e-11	0.591639	C8
chr19	18397617	18391144	2	LRRC25	594	2.28285	6.78881e-11	0.617458	C8
chr3	122183683	122286503	1	CASR	818	1.41856	7.87191e-11	0.410561	C8
chr20	4823645	4780023	2	RASSF2	97	1.50207	1.23638e-10	0.375339	C8
chr1	12166943	12167038	1	MIR7846	203	2.3073	1.33136e-10	0.632238	C8
chr1	160711851	160678746	2	CD48	1700	1.49038	1.51115e-10	0.337332	C8
chr1	110675033	110672465	2	KCNA3	1199	1.53306	1.98672e-10	0.480324	C8
chr10	92689951	92695646	1	HHEX	596	1.80663	2.17252e-10	0.489901	C8
chr19	54573879	54602090	1	LILRA1	1495	1.59615	2.29391e-10	0.221202	C8
chr6	32637357	32647062	1	HLA-DQA1	419	1.91759	2.37025e-10	0.350617	C8
chr8	60967775	60965802	2	LOC100130298	383	1.00074	2.50605e-10	0.562008	C8
chr19	54257301	54249431	2	LILRB5	1482	2.16466	2.55921e-10	0.279137	C8
chr14	76762189	76783015	1	VASH1	510	1.45709	2.68842e-10	0.433544	C8
chr17	74531474	74521174	2	CD300LB	1197	1.92741	3.51105e-10	0.491002	C8
chr3	46407059	46364955	2	LOC102724297	320	1.48404	3.51105e-10	0.365187	C8
chr5	170298227	170246237	2	LCP2	1010	1.35425	3.72506e-10	0.420496	C8
chr9	117704332	117716871	1	TLR4	625	1.56347	3.72506e-10	0.363292	C8
chr11	61949821	61965515	1	BEST1	716	1.83961	3.7407e-10	0.410425	C8
chr20	37289638	37317260	1	MANBAL	364	1.04323	3.89128e-10	0.338593	C8
chr19	49929539	49889654	2	IL4I1	1280	1.27161	4.13904e-10	0.438619	C8
chr1	30757820	30732469	2	LAPTM5	499	2.11424	5.07742e-10	0.408443	C8
chr9	127854756	127815012	2	ENG	726	1.40861	5.57497e-10	0.431424	C8
chr11	117986348	118001483	1	IL10RA	1362	1.23829	6.31437e-10	0.547058	C8
chr2	157488961	157414619	2	CYTIP	945	1.30608	8.40217e-10	0.390026	C8
chr19	6887566	6940459	1	ADGRE1	227	1.06176	9.16973e-10	0.161744	C8
chr17	7115700	7101322	2	ASGR2	164	1.2587	9.47955e-10	0.286736	C8
chr19	18001132	18014102	1	ARRDC2	577	1.29784	9.47955e-10	0.407446	C8
chr17	36196747	36194869	2	CCL3L3	564	2.4771	9.84965e-10	0.613885	C8
chr4	80125454	79901149	2	ANTXR2	465	1.06016	9.84965e-10	0.403514	C8
chr19	35319261	35347355	1	CD22	757	1.67081	1.16312e-09	0.304772	C8
chr4	83535914	83605875	1	GPAT3	491	1.16846	1.19768e-09	0.282409	C8
chr6	41286682	41275621	2	TREM1	562	1.6826	1.42025e-09	0.461625	C8
chr8	39934614	40016391	1	IDO2	290	1.54914	1.42025e-09	0.368336	C8
chr5	1523977	1456480	2	LPCAT1	32	1.24421	1.43478e-09	0.53249	C8
chr19	35228729	35224800	2	FAM187B	752	1.55912	1.58079e-09	0.363498	C8
chr7	44979098	44962662	2	MYO1G	331	1.23897	1.68791e-09	0.561879	C8
chr20	37261835	37251082	2	GHRH	363	1.58326	1.91834e-09	0.349581	C8
chr14	20803278	20801228	2	RNASE1	44	1.35105	2.07316e-09	0.469869	C8
chr17	58332508	58330884	2	MIR142	1023	1.89356	2.11239e-09	0.565145	C8
chr19	13836517	13836440	2	MIR27A	452	1.64283	2.25412e-09	0.962329	C8
chr2	201116104	201176687	1	CFLAR	1207	1.09001	2.45602e-09	0.426584	C8
chr1	183590876	183555563	2	NCF2	1920	1.19996	2.60237e-09	0.306571	C8
chr16	10877198	10932281	1	CIITA	252	1.0747	2.81778e-09	0.356802	C8
chr17	64413776	64319415	2	PECAM1	1111	1.11612	2.97052e-09	0.410417	C8
chr10	4051726	4089013	1	LOC101927964	25	1.09785	3.53643e-09	0.23076	C8
chr19	54645309	54645383	1	MIR8061	1498	1.99276	3.53643e-09	0.519992	C8
chr2	101474703	101397361	2	RFX8	694	1.02944	3.5956e-09	0.410629	C8
chr16	27402162	27452042	1	IL21R	400	1.5228	3.65612e-09	0.525776	C8
chr6	33080775	33064569	2	HLA-DPA1	435	1.37043	4.17375e-09	0.312333	C8
chr11	57427580	57406954	2	SLC43A3	602	1.29442	4.84329e-09	0.436905	C8
chr4	189659605	189661486	1	LINC01262	954	1.32728	4.99278e-09	0.306254	C8
chr19	6670588	6661253	2	TNFSF14	220	1.74341	5.02648e-09	0.447453	C8
chr19	7669044	7670454	1	RETN	246	1.90966	5.55044e-09	0.324417	C8
chr17	31318831	31303766	2	EVI2B	492	3.383	5.57046e-09	0.276127	C8
chr19	13836359	13836287	2	MIR24-2	451	1.71878	5.57111e-09	0.915946	C8
chr16	31355134	31382997	1	ITGAX	520	1.51202	5.72084e-09	0.347659	C8
chr17	36090141	36088256	2	CCL3	559	2.04417	5.8748e-09	0.527139	C8
chr6	31572054	31574324	1	LTA	344	1.98784	6.54994e-09	0.435294	C8
chr19	10416773	10469631	1	PDE4A	334	1.09009	6.60522e-09	0.466957	C8
chr19	43781257	43766533	2	KCNN4	1030	1.43867	7.54024e-09	0.431145	C8
chr19	54282109	54282180	1	MIR4752	1483	1.83055	7.71388e-09	0.600024	C8
chr4	74099293	74097035	2	CXCL2	416	1.58145	8.16392e-09	0.649478	C8
chr11	47378576	47354860	2	SPI1	516	1.27322	8.42682e-09	0.256762	C8
chr7	141947007	141927357	2	CLEC5A	976	1.93439	9.75943e-09	0.262212	C8
chr20	5113103	5068232	2	TMEM230	99	1.21701	1.19067e-08	0.413508	C8
chr7	2679522	2716529	1	AMZ1	46	1.49476	1.26689e-08	0.390681	C8
chr5	131245493	131398446	1	CDC42SE2	608	1.00423	1.31259e-08	0.342587	C8
chr4	184851110	184851013	2	MIR3945	924	2.61862	1.54308e-08	0.727447	C8
chr3	39281735	39263494	2	CX3CR1	238	1.15702	1.55185e-08	0.324077	C8
chr19	35908295	35904401	2	TYROBP	793	2.36818	2.13313e-08	0.425438	C8
chr19	54339150	54308915	2	LILRA4	1485	1.47801	2.41617e-08	0.18077	C8
chr11	73264505	73298617	1	P2RY6	1038	1.51101	2.86141e-08	0.403445	C8
chr19	10817496	10817426	2	MIR199A1	349	1.7114	2.92512e-08	0.447117	C8
chr20	59007247	58995185	2	CTSZ	604	1.74594	3.12689e-08	0.487101	C8
chr19	13836659	13836587	2	MIR23A	453	1.11676	3.28877e-08	1.197	C8
chr7	38265678	38257879	2	TARP	274	1.06121	3.42914e-08	0.244004	C8
chr17	74466416	74484796	1	CD300A	1196	1.24664	3.55651e-08	0.27703	C8
chr16	87949244	88118422	1	BANP	944	1.0259	3.68348e-08	0.608722	C8
chr11	60952530	60937083	2	SLC15A3	684	1.79995	3.95478e-08	0.395798	C8
chr12	121209857	121234106	1	P2RX4	1135	1.30745	4.02185e-08	0.346883	C8
chr4	184855751	184844585	2	MIR3945HG	923	2.04896	4.21332e-08	0.35328	C8
chr19	18173162	18178117	1	IFI30	581	1.65684	4.47145e-08	0.430925	C8
chr14	52314305	52328606	1	PTGER2	290	1.14496	4.51838e-08	0.497112	C8
chr19	3136193	3163769	1	GNA15	115	1.29129	4.90314e-08	0.320347	C8
chr5	14581775	14612720	1	OTULINL	91	1.12044	5.13961e-08	0.360984	C8
chr5	72507727	72442652	2	ZNF366	340	1.05153	6.21895e-08	0.349583	C8
chr9	97363681	97363554	2	MIR1302-8	472	1.8824	7.0282e-08	0.498385	C8
chr11	102727050	102711795	2	MMP8	1235	1.18229	7.50046e-08	0.15822	C8
chr8	25184772	25418082	1	DOCK5	186	1.08004	7.64105e-08	0.484103	C8
chr19	13836289	13834516	2	LOC284454	450	1.31243	8.59028e-08	0.832895	C8
chr1	40344850	40423326	1	SMAP2	649	1.35358	8.92449e-08	0.33223	C8
chr1	111503760	111499429	2	ADORA3	1213	1.48383	8.93336e-08	0.436002	C8
chr19	10270835	10286615	1	ICAM1	324	1.69277	8.93336e-08	0.395182	C8
chr16	72176878	72112157	2	PMFBP1	813	1.12669	9.08083e-08	0.210288	C8
chr1	28259527	28282491	1	SESN2	471	1.30749	9.61977e-08	0.271395	C8
chr15	45430529	45448761	1	C15orf48	300	1.62397	9.72514e-08	0.274425	C8
chr19	54816468	54866993	1	KIR3DS1	1505	2.05597	9.85275e-08	0.210163	C8
chr3	46407163	46409523	1	CCRL2	322	1.66921	9.85275e-08	0.650774	C8
chr19	7702146	7688758	2	FCER2	249	1.86092	1.02826e-07	0.282238	C8
chrX	30577844	30558824	2	CXorf21	149	1.02365	1.05279e-07	0.154758	C8
chr19	54313139	54307070	2	LILRA5	1484	1.70976	1.19071e-07	0.253891	C8
chr1	22001656	22012539	1	CELA3A	342	3.01907	1.20225e-07	0.24874	C8
chr14	20891399	20892348	1	RNASE3	45	1.35413	1.29775e-07	0.343137	C8
chr16	50681353	50666300	2	SNX20	565	1.89879	1.39801e-07	0.276883	C8
chr7	20217577	20221700	1	LOC100506098	138	1.28404	1.52016e-07	0.653788	C8
chr17	78925387	78852977	2	TIMP2	1320	1.05239	1.56138e-07	0.407373	C8
chr11	64888296	64851642	2	EHD1	822	1.05182	1.91401e-07	0.528476	C8
chr1	30739232	30739156	2	MIR4420	500	1.08164	2.01391e-07	0.619528	C8
chr6	32439842	32445046	1	HLA-DRA	416	1.73544	2.02903e-07	0.480464	C8
chr17	30921680	30959322	1	ADAP2	487	1.47588	2.64231e-07	0.245453	C8
chr12	113426301	113392445	2	SDS	1062	1.50212	2.91172e-07	0.265464	C8
chr5	150113372	150053291	2	CSF1R	883	1.27609	2.91172e-07	0.369437	C8
chr19	16324817	16327874	1	KLF2	530	1.15623	3.31249e-07	0.612109	C8
chr2	68365173	68397453	1	PLEK	446	1.30081	3.37307e-07	0.274738	C8
chr10	61453450	61406643	2	TMEM26	356	1.49519	4.50967e-07	0.194663	C8
chr19	54617158	54637528	1	LILRB1	1496	1.45384	4.559e-07	0.191518	C8
chr19	54643915	54670359	1	LILRB4	1497	1.79714	4.91256e-07	0.200665	C8
chr1	156572604	156525405	2	IQGAP3	1609	1.10797	5.40316e-07	0.265697	C8
chr1	26318363	26281328	2	UBXN11	425	1.12945	5.52053e-07	0.298819	C8
chr12	55681546	55684611	1	METTL7B	602	1.74927	5.78446e-07	0.396157	C8
chr4	73998779	73995642	2	CXCL5	414	1.46003	5.97113e-07	0.191322	C8
chr10	45374176	45446119	1	ALOX5	274	1.2954	6.21796e-07	0.316988	C8
chr12	108858932	108901043	1	DAO	988	1.03496	6.55767e-07	0.341193	C8
chr1	28329002	28335967	1	MED18	472	1.2762	6.62317e-07	0.217256	C8
chr10	17228259	17237593	1	VIM	121	1.2864	7.0124e-07	0.602379	C8
chr19	51142299	51153526	1	SIGLEC7	1331	1.37236	7.14083e-07	0.205036	C8
chr9	36136536	36163913	1	GLIPR2	228	1.21495	7.36218e-07	0.339583	C8
chr1	158254137	158258269	1	CD1A	1640	1.19846	7.52218e-07	0.182867	C8
chr17	56914038	56887909	2	TRIM25	1000	1.40013	7.86842e-07	0.288049	C8
chr1	110873154	110899928	1	CD53	1200	1.29709	8.00185e-07	0.250686	C8
chr22	24494107	24528390	1	UPB1	153	1.52589	8.55512e-07	0.320157	C8
chr1	161215234	161220699	1	FCER1G	1722	2.13129	8.61453e-07	0.309835	C8
chr4	14111968	14140052	1	LINC01085	148	1.18494	8.78878e-07	0.221256	C8
chr6	13295586	13273391	2	LOC100130357	95	1.50708	9.36615e-07	0.251554	C8
chr12	10130258	10116777	2	CLEC7A	170	1.86796	1.06924e-06	0.251692	C8
chr22	17774770	17734138	2	BID	25	1.02886	1.08714e-06	0.277893	C8
chr3	119579268	119589945	1	ADPRH	792	1.32028	1.10452e-06	0.268677	C8
chr17	15817742	15806241	2	LINC02087	311	1.39015	1.13149e-06	0.15303	C8
chr7	102405855	102405742	2	MIR548O	708	1.12066	1.26115e-06	0.201359	C8
chr1	150765957	150730196	2	CTSS	1400	1.10054	1.33744e-06	0.123466	C8
chr14	88005124	88014811	1	GPR65	556	2.41343	1.33744e-06	0.20474	C8
chr15	74782057	74803198	1	CSK	564	1.15737	1.41419e-06	0.488893	C8
chr17	74546143	74541108	2	CD300C	1198	1.20752	1.5714e-06	0.318201	C8
chr22	37582616	37570246	2	LGALS2	320	1.74033	1.63029e-06	0.221438	C8
chr17	58336022	58335976	2	MIR4736	1024	2.1934	2.00964e-06	0.463417	C8
chr4	40191053	40246967	1	RHOH	241	1.01253	2.02099e-06	0.275061	C8
chr19	4639518	4655568	1	TNFAIP8L1	166	1.06139	2.02516e-06	0.369123	C8
chr1	28643085	28589323	2	TAF12	485	1.29844	2.30792e-06	0.30773	C8
chr20	46008908	46016561	1	MMP9	485	1.49123	2.86459e-06	0.572822	C8
chr2	218367835	218366665	2	CATIP-AS1	1334	1.88521	3.19421e-06	0.466111	C8
chr19	14800211	14799146	2	OR7C1	488	1.75761	3.32945e-06	0.208462	C8
chr1	6724637	6730012	1	LINC01672	127	1.75639	3.4826e-06	0.299968	C8
chr16	3256627	3242028	2	MEFV	178	1.81185	3.75619e-06	0.182274	C8
chr19	14583084	14611157	1	CLEC17A	484	1.45346	3.83557e-06	0.196288	C8
chr17	5234860	5208961	2	SCIMP	128	1.70495	3.90324e-06	0.292867	C8
chr12	8612871	8602166	2	AICDA	140	1.38209	4.15286e-06	0.195762	C8
chrX	154751583	154675249	2	GAB3	939	1.3287	4.43194e-06	0.1957	C8
chr10	133276868	133262403	2	ADAM8	956	1.14256	4.73761e-06	0.357413	C8
chr19	10780254	10780335	1	MIR4748	348	1.08749	4.74712e-06	0.500897	C8
chr1	168543997	168540765	2	XCL2	1793	1.08009	4.75005e-06	0.159831	C8
chr19	35351552	35353862	1	FFAR1	759	2.09748	4.95096e-06	0.343758	C8
chr19	14690027	14619117	2	ADGRE3	485	1.06999	5.2005e-06	0.235829	C8
chr2	144518097	144521477	1	ZEB2-AS1	909	1.21633	5.2005e-06	0.535084	C8
chr1	27012836	27005020	2	TENT5B	445	1.19468	5.31744e-06	0.357079	C8
chr7	128937612	128950035	1	IRF5	867	1.32794	5.55682e-06	0.352528	C8
chr19	54242791	54236592	2	LILRA6	1480	2.04923	5.75243e-06	0.277206	C8
chr16	56865207	56915850	1	SLC12A3	620	1.10278	5.75554e-06	0.260857	C8
chr9	113221361	113161006	2	FKBP15	587	1.13026	5.8946e-06	0.28202	C8
chr1	209675420	209676388	1	G0S2	2126	2.52528	5.89824e-06	0.568806	C8
chr19	3178768	3180332	1	S1PR4	117	1.61561	5.96377e-06	0.517093	C8
chr20	46550574	46540946	2	OCSTAMP	493	2.29593	6.22106e-06	0.3875	C8
chr17	49210227	49223225	1	ABI3	928	1.28123	6.44268e-06	0.208056	C8
chr22	36913628	36940449	1	CSF2RB	303	1.38398	6.51331e-06	0.241345	C8
chr19	54223506	54216278	2	LILRB3	1479	1.1223	6.90989e-06	0.179113	C8
chr22	35380361	35394214	1	HMOX1	282	1.05111	7.27529e-06	0.248224	C8
chr19	7030577	7033011	1	MBD3L5	228	1.58491	7.41038e-06	0.153206	C8
chr19	14778541	14732393	2	ADGRE2	487	1.21684	7.41038e-06	0.200843	C8
chr19	53824394	53793603	2	NLRP12	1460	1.27379	7.80374e-06	0.168768	C8
chr22	30606838	30627278	1	TCN2	232	1.60148	8.06624e-06	0.251218	C8
chr11	59212951	59208510	2	MPEG1	644	1.26666	8.58817e-06	0.377331	C8
chr13	27236811	27236282	2	LINC00412	68	1.20817	8.79495e-06	0.276347	C8
chr20	1620061	1540144	2	SIRPB1	36	1.4205	9.42371e-06	0.153159	C8
chr19	51458456	51450847	2	SIGLEC8	1345	1.00041	1.0108e-05	0.203248	C8
chr14	94390693	94376747	2	SERPINA1	621	1.16853	1.01376e-05	0.353949	C8
chr5	58491435	58497090	1	GAPT	268	1.86167	1.08864e-05	0.213734	C8
chr17	58328760	58301231	2	TSPOAP1	1021	1.20497	1.09526e-05	0.278284	C8
chr3	52777592	52792068	1	ITIH1	508	1.65033	1.20699e-05	0.24224	C8
chr11	60280541	60308972	1	MS4A4A	665	1.11921	1.22044e-05	0.196619	C8
chr1	160739057	160754821	1	SLAMF7	1701	1.39129	1.27516e-05	0.278371	C8
chr22	24270817	24417740	1	SPECC1L	149	1.11525	1.27516e-05	0.326064	C8
chr20	58817725	58817132	2	MIR296	598	1.3564	1.44289e-05	0.444738	C8
chr22	38952751	38963183	1	APOBEC3A	362	1.00217	1.58598e-05	0.211131	C8
chr15	51681353	51721031	1	SCG3	342	1.17763	1.60333e-05	0.141034	C8
chr7	138123758	138123821	1	MIR4468	935	1.50613	1.6236e-05	0.436728	C8
chrX	136782088	136665547	2	ARHGEF6	780	1.09162	1.62863e-05	0.192246	C8
chr1	26529761	26575030	1	RPS6KA1	433	1.18597	1.67983e-05	0.350887	C8
chr12	9953336	9948137	2	CLEC12A-AS1	164	1.76706	1.68263e-05	0.238956	C8
chr16	67483813	67482571	2	AGRP	714	1.56796	1.80563e-05	0.302442	C8
chr19	35995199	35996315	1	SDHAF1	795	1.1022	1.82186e-05	0.42246	C8
chr5	151224145	151181052	2	CCDC69	904	1.30007	1.92771e-05	0.271962	C8
chr12	55636860	55637854	1	OR10P1	601	1.22478	1.9927e-05	0.404945	C8
chr17	36210924	36212878	1	CCL4L2	565	2.45482	2.187e-05	0.331909	C8
chr1	37859620	37809567	2	MTF1	611	1.20836	2.20799e-05	0.238288	C8
chr17	5192084	5248069	1	LOC100130950	127	1.02284	2.2342e-05	0.228341	C8
chr19	51531856	51519525	2	SIGLEC6	1348	1.22922	2.23895e-05	0.148885	C8
chr6	36127809	36144524	1	MAPK13	508	1.13732	2.30068e-05	0.276683	C8
chr7	74199652	74229834	1	LAT2	459	1.19871	2.49316e-05	0.224072	C8
chr20	36951843	36890229	2	SAMHD1	359	1.1225	2.54547e-05	0.208927	C8
chr19	54874248	54890472	1	FCAR	1508	1.86797	2.55288e-05	0.142276	C8
chr12	92428148	92420094	2	CLLU1OS	855	1.02796	2.61061e-05	0.242057	C8
chr14	20781051	20782467	1	RNASE6	43	1.85884	2.68963e-05	0.283978	C8
chr15	90883695	90895776	1	FES	751	1.65617	2.77841e-05	0.240458	C8
chr11	6205566	6211132	1	C11orf42	193	1.64027	2.82851e-05	0.223562	C8
chr12	113422237	113438276	1	SDSL	1063	1.44	3.14095e-05	0.246861	C8
chr16	30710537	30710665	1	SNORA30	488	1.40776	3.21079e-05	0.296246	C8
chr12	7665903	7649400	2	APOBEC1	120	1.00591	3.21552e-05	0.162631	C8
chr3	112846856	112815709	2	CD200R1L	745	1.06747	3.66711e-05	0.219417	C8
chr11	78429836	78423982	2	LOC101928865	1110	2.06826	3.72108e-05	0.254262	C8
chr3	119597842	119629811	1	PLA1A	793	1.06062	3.89874e-05	0.207966	C8
chr12	14973022	14981865	1	PDE6H	247	1.74188	4.10822e-05	0.197451	C8
chr11	102875034	102862736	2	MMP12	1239	1.29356	4.13456e-05	0.227659	C8
chr12	8066471	8058302	2	C3AR1	129	2.32369	4.14391e-05	0.186768	C8
chr11	2929455	2928273	2	PHLDA2	104	1.12286	4.22498e-05	0.642452	C8
chr2	201182881	201229406	1	CASP10	1209	1.20578	4.26777e-05	0.207387	C8
chr16	28512051	28499362	2	IL27	410	1.31045	4.52261e-05	0.207274	C8
chr22	17084954	17115694	1	IL17RA	13	1.17214	4.7147e-05	0.273365	C8
chr8	133886496	133902407	1	LOC101927822	761	1.03979	4.81271e-05	0.435466	C8
chr1	27834401	27834566	1	SCARNA1	462	1.11452	4.83107e-05	0.278965	C8
chr17	4771884	4783213	1	TM4SF5	102	1.26205	5.03586e-05	0.164018	C8
chr19	54200742	54207647	1	RPS9	1478	1.38712	5.21026e-05	0.335865	C8
chr20	44696096	44656451	2	LINC01260	432	1.19168	5.31086e-05	0.218248	C8
chr11	47400970	47401042	1	MIR4487	517	1.21388	5.3465e-05	0.471625	C8
chr12	8509475	8522366	1	CLEC4D	138	1.2473	5.47422e-05	0.084502	C8
chr13	28100592	28003274	2	FLT3	84	1.01442	5.47422e-05	0.239879	C8
chr15	74788757	74788672	2	MIR4513	565	1.11155	5.48486e-05	0.48871	C8
chr1	25247519	25242237	2	RSRP1	400	1.58304	5.50965e-05	0.329986	C8
chr22	23839128	23834503	2	DERL3	140	1.50886	5.9136e-05	0.465623	C8
chr10	133247620	133247511	2	MIR202	955	1.1197	5.92306e-05	0.315895	C8
chr19	41545192	41586844	1	CEACAM21	966	1.3285	6.18716e-05	0.174444	C8
chr19	51417803	51410021	2	SIGLEC10	1343	1.41342	6.30647e-05	0.305125	C8
chr9	215741	212824	2	C9orf66	5	1.086	6.76167e-05	0.451923	C8
chr7	102396363	102426666	1	PRKRIP1	707	1.13627	6.89014e-05	0.238903	C8
chr11	47248300	47269032	1	NR1H3	512	1.07296	7.22287e-05	0.297859	C8
chr22	50548033	50551023	1	KLHDC7B	550	1.05139	7.28031e-05	0.291927	C8
chr8	42796392	42752620	2	CHRNA6	313	1.26975	7.47828e-05	0.212706	C8
chr6	32530287	32517343	2	HLA-DRB5	417	1.28044	7.58138e-05	0.182556	C8
chr9	137027464	137037957	1	C9orf139	941	1.33392	7.58138e-05	0.266673	C8
chr6	3118374	3153578	1	BPHL	26	1.15634	7.59739e-05	0.266081	C8
chr3	52245793	52250597	1	PPM1M	484	1.39983	7.95417e-05	0.441944	C8
chr15	89575482	89631056	1	TICRR	723	1.12162	8.02436e-05	0.175865	C8
chr10	61452639	61481956	1	TMEM26-AS1	357	1.21633	8.14275e-05	0.188288	C8
chr6	166236969	166256947	1	LOC101929297	1237	1.05347	8.57468e-05	0.205403	C8
chr6	2903280	2887266	2	SERPINB9	21	1.0165	8.5987e-05	0.256307	C8
chr12	8455926	8478330	1	CLEC6A	137	1.58921	9.30896e-05	0.154835	C8
chr11	65058549	65044818	2	NAALADL1	838	1.55212	9.46119e-05	0.185093	C8
chr16	30472658	30523185	1	ITGAL	476	1.05935	9.81784e-05	0.184728	C8
chr19	54966312	54923509	2	NLRP7	1510	1.21227	0.000102118	0.156349	C8
chr5	132073790	132076170	1	CSF2	614	1.0781	0.000106407	0.347998	C8
chr9	131276547	131258076	2	FAM78A	807	1.00633	0.0001094	0.280609	C8
chrX	37780011	37813461	1	CYBB	167	1.66048	0.000118722	0.162248	C8
chr1	9182392	9148011	2	MIR34AHG	146	1.35799	0.000119037	0.269869	C8
chr10	73909177	73917497	1	PLAU	461	1.24189	0.000134318	0.546314	C8
chr5	150412929	150401637	2	CD74	890	1.13371	0.000135631	0.369361	C8
chr19	7676628	7679826	1	MCEMP1	247	1.46838	0.000138128	0.273984	C8
chr10	88761406	88778242	1	LIPN	557	1.03475	0.000140705	0.131764	C8
chr19	54572920	54590287	1	LILRA2	1494	1.66404	0.000143916	0.137282	C8
chr11	47269161	47330031	1	MADD	513	1.04875	0.00015381	0.275861	C8
chr1	31617686	31632518	1	HCRTR1	510	1.53553	0.000155263	0.226343	C8
chr1	12191713	12191773	1	MIR4632	205	1.82658	0.00016156	0.293859	C8
chr1	169630193	169588849	2	SELP	1804	1.42137	0.000171655	0.184079	C8
chr19	13103161	13099033	2	LYL1	440	1.43661	0.000175328	0.315847	C8
chr1	9182004	9196284	1	LNCTAM34A	148	1.22588	0.000181649	0.262302	C8
chr17	78168558	78173527	1	SYNGR2	1306	1.59322	0.000182573	0.33925	C8
chr1	159439722	159440811	1	OR10J1	1667	1.14468	0.000183753	0.32723	C8
chr19	4540474	4536409	2	LRG1	164	1.78598	0.000183753	0.280772	C8
chr1	2555639	2565382	1	TNFRSF14	78	1.77166	0.000188547	0.250716	C8
chr8	23068229	23083619	1	LOC286059	164	1.11128	0.00019626	0.248091	C8
chr7	100969623	101018949	1	MUC12	683	1.34408	0.000199546	0.191488	C8
chr19	18940322	18946831	1	HOMER3-AS1	613	1.00148	0.000206535	0.280889	C8
chr17	16282014	16282088	1	MIR1288	317	1.31753	0.000222326	0.308439	C8
chr12	9951316	9995694	1	CLEC12A	163	1.48888	0.000222981	0.153724	C8
chr19	10309880	10304803	2	ZGLP1	327	1.53023	0.000226559	0.191599	C8
chr1	152159228	152153595	2	RPTN	1449	1.78102	0.000240602	0.16373	C8
chr17	27623364	27649560	1	LGALS9	415	1.03625	0.000240886	0.211151	C8
chr1	39546187	39522280	2	PPIEL	630	1.48932	0.000241294	0.199157	C8
chr21	18760003	18561265	2	MIR548XHG	40	1.12287	0.000257138	0.171933	C8
chr1	97796921	97798066	1	DPYD-AS2	1098	1.00077	0.00026376	0.208347	C8
chr13	113262920	113262999	1	MIR8075	535	1.35189	0.00027337	0.213343	C8
chr19	54906150	54916140	1	NCR1	1509	1.82826	0.000286684	0.211113	C8
chr20	62796453	62801738	1	MRGBP	650	1.14329	0.000286684	0.327208	C8
chr22	23717356	23638487	2	GUSBP11	132	1.07531	0.00029059	0.19746	C8
chr11	4449295	4450361	1	OR52K2	126	1.36713	0.000296545	0.29397	C8
chr17	41492546	41486136	2	KRT36	711	1.48614	0.000297873	0.21631	C8
chr5	140726158	140726246	1	VTRNA1-3	753	1.31307	0.000299906	0.190319	C8
chr1	2566410	2584533	1	LOC100996583	79	1.51275	0.000301244	0.222319	C8
chr12	53513984	53517608	1	LOC100652999	545	1.12226	0.000302354	0.284436	C8
chr2	225010540	225010461	2	MIR4439	1407	1.0386	0.000325167	0.276466	C8
chr19	41997497	41966582	2	ATP1A3	979	1.29636	0.000328347	0.191149	C8
chr9	101738580	101569353	2	GRIN3A	514	1.0011	0.00033674	0.24052	C8
chr1	158179947	158184896	1	CD1D	1639	1.06413	0.000348562	0.230887	C8
chr20	60055925	60072953	1	C20orf197	617	1.11098	0.000351031	0.209113	C8
chr20	44651742	44619522	2	ADA	431	1.12329	0.000359111	0.242228	C8
chr1	28648600	28648733	1	RNU11	486	1.26553	0.000368124	0.660167	C8
chr20	5010293	4852356	2	SLC23A2	98	1.22619	0.000388092	0.682333	C8
chr19	51390574	51388289	2	C19orf84	1342	1.15006	0.000394074	0.323022	C8
chr1	2557031	2549920	2	TNFRSF14-AS1	77	1.17247	0.000402656	0.378254	C8
chr17	42185452	42184060	2	HCRT	741	1.74152	0.000416178	0.252802	C8
chr1	116560111	116560024	2	MIR548AC	1270	1.33155	0.000417468	0.362065	C8
chr20	44408120	44408203	1	MIR3646	425	1.23365	0.00041815	0.249425	C8
chr20	38304123	38337505	1	BPI	377	1.23913	0.000421031	0.162174	C8
chr2	73701340	73700576	2	NAT8B	507	1.06469	0.000440686	0.250567	C8
chr17	73737854	73756557	1	LOC100134391	1185	1.13948	0.000441949	0.229508	C8
chr12	6786858	6820808	1	CD4	88	1.02895	0.00046025	0.182411	C8
chr1	15684332	15734769	1	PLEKHM2	250	1.15607	0.000473154	0.279726	C8
chr9	137040436	137030174	2	FUT7	942	1.24446	0.000529574	0.236393	C8
chr7	44051766	44051829	1	MIR6837	310	1.98167	0.000538055	0.34141	C8
chr19	47309874	47322066	1	C5AR1	1151	1.39352	0.000539937	0.267742	C8
chr19	4540067	4522531	2	PLIN5	163	1.35222	0.00054711	0.204661	C8
chr20	56412112	56460387	1	CASS4	570	1.07093	0.000548472	0.186754	C8
chr11	10611689	10556966	2	LYVE1	274	1.1378	0.000588729	0.188248	C8
chr20	57351010	57379211	1	RAE1	580	1.55021	0.000593153	0.172948	C8
chr1	27914746	27891524	2	RPA2	464	1.81212	0.000619135	0.206573	C8
chr19	51415724	51417425	1	LOC100129083	1344	1.13417	0.000625198	0.377849	C8
chr2	231530495	231523160	2	NMUR1	1451	1.19569	0.000639278	0.281341	C8
chr19	54063953	54040825	2	VSTM1	1467	1.26278	0.000639399	0.0965121	C8
chr2	127701508	127705242	1	SFT2D3	837	1.0676	0.000655928	0.525161	C8
chr22	32159322	32149006	2	C22orf42	261	1.01649	0.000673636	0.136544	C8
chr1	22636506	22639608	1	C1QA	350	1.65682	0.000681748	0.224653	C8
chr22	32255341	32218476	2	SLC5A4	263	1.17942	0.000681748	0.193127	C8
chr6	43331856	43299710	2	CRIP3	607	1.35968	0.000723215	0.127734	C8
chr19	54769811	54784322	1	KIR2DL1	1502	1.13949	0.000732421	0.106343	C8
chr16	3355889	3357294	1	OR2C1	183	1.89038	0.000782605	0.109871	C8
chr15	78077808	78104909	1	SH2D7	611	1.00403	0.00081635	0.206062	C8
chr16	1528688	1555580	1	TMEM204	75	1.0988	0.000831283	0.201607	C8
chr19	10316015	10305427	2	FDX2	328	1.42245	0.000832299	0.174449	C8
chr7	150567277	150573955	1	GIMAP4	1060	1.10303	0.000833887	0.151673	C8
chr19	41796437	41811553	1	CEACAM3	971	1.23674	0.000912664	0.18353	C8
chr17	49230766	49223362	2	PHOSPHO1	929	1.43845	0.000949308	0.205694	C8
chr6	89352848	89326625	2	UBE2J1	838	1.10674	0.000951258	0.19776	C8
chr19	48255946	48203146	2	CARD8	1177	1.16489	0.000957899	0.223157	C8
chr1	151156629	151159749	1	TNFAIP8L2	1414	2.02696	0.000983183	0.175635	C8
chr19	8052767	8062650	1	CCL25	262	1.28208	0.000989382	0.203549	C8
chr9	21239991	21239002	2	IFNA14	97	1.09061	0.00102733	0.182167	C8
chr17	78360077	78356778	2	SOCS3	1313	1.12101	0.00103142	0.524101	C8
chr13	113158654	113172383	1	PROZ	532	1.07686	0.00103777	0.174532	C8
chr19	35358460	35360485	1	FFAR3	760	1.32641	0.00104218	0.194004	C8
chr1	7943165	7915894	2	TNFRSF9	132	1.40809	0.00110649	0.182933	C8
chr1	158420866	158419928	2	OR10K2	1645	2.33085	0.00115647	0.225006	C8
chr1	35808172	35857890	1	AGO4	578	1.21082	0.00118813	0.206369	C8
chr1	47232220	47216290	2	TAL1	778	1.35831	0.00123746	0.266369	C8
chr1	45523047	45511036	2	PRDX1	743	1.27634	0.0012704	0.271687	C8
chr4	38856817	38823715	2	TLR6	224	1.3941	0.0012844	0.0866352	C8
chr10	80535942	80529597	2	LOC101929574	512	1.33605	0.00128707	0.248227	C8
chr1	25859458	25831913	2	AUNIP	410	1.48642	0.00129419	0.134135	C8
chr2	70835822	70830214	2	CD207	479	1.09973	0.00132217	0.162345	C8
chr7	40134659	40126023	2	MPLKIP	284	1.38518	0.00140701	0.257343	C8
chr16	28984826	28990783	1	LAT	429	1.11468	0.00143002	0.203746	C8
chr19	55836800	55785397	2	NLRP11	1558	1.5897	0.00143178	0.135597	C8
chr9	136118863	136114581	2	TMEM250	890	1.03034	0.00146826	0.482233	C8
chr19	39934626	39863323	2	FCGBP	915	1.03152	0.00149512	0.175189	C8
chr1	20588948	20618908	1	CDA	323	1.34699	0.00153349	0.152133	C8
chr9	132354985	132261356	2	SETX	816	1.003	0.00154907	0.251468	C8
chr17	36064280	36072032	1	CCL18	558	1.05092	0.00166381	0.158303	C8
chr11	125833316	125840069	1	PATE4	1496	1.51729	0.00174013	0.168792	C8
chr1	36483278	36466043	2	CSF3R	593	1.18095	0.00180575	0.217411	C8
chr1	35059786	35115859	1	ZMYM1	569	1.04082	0.00180629	0.177732	C8
chr14	31487945	31482964	2	GPR33	186	2.06912	0.00181026	0.174702	C8
chr11	60209156	60209071	2	MIR6503	664	1.14569	0.00184194	0.239901	C8
chr12	69348341	69354234	1	LYZ	761	1.16488	0.00192703	0.189861	C8
chr11	110355130	110406400	1	LOC105369486	1277	1.04803	0.00194965	0.157143	C8
chr1	11761787	11789585	1	C1orf167	189	1.26465	0.00198028	0.149373	C8
chr19	54724496	54798285	1	KIR2DS5	1500	1.04826	0.0019881	0.165292	C8
chr1	1375495	1373730	2	AURKAIP1	41	1.47945	0.00202339	0.45601	C8
chr2	27119115	27098889	2	CGREF1	172	1.04082	0.00202361	0.162135	C8
chr17	69061064	68974488	2	ABCA9	1154	1.62677	0.00207539	0.185186	C8
chr19	16173525	16161368	2	CIB3	527	1.59164	0.00207711	0.116474	C8
chr17	36017968	36013056	2	CCL23	557	1.40956	0.00215285	0.196327	C8
chr16	86349683	86331844	2	LINC00917	919	1.0315	0.00218529	0.242213	C8
chr19	54832676	54848569	1	KIR2DS4	1506	2.29983	0.0022843	0.132514	C8
chr16	88651152	88643283	2	CYBA	952	1.03975	0.00232583	0.231482	C8
chr17	63700847	63702670	1	LOC729683	1088	1.05997	0.00257086	0.3376	C8
chr17	41178208	41177446	2	KRTAP4-2	689	2.10476	0.00264331	0.246556	C8
chr12	6647460	6638075	2	ACRBP	80	1.28128	0.00264704	0.193141	C8
chrX	46545493	46548408	1	ZNF674-AS1	209	1.45702	0.00267325	0.24207	C8
chr11	71998541	72005715	1	IL18BP	1016	1.58445	0.00269704	0.212718	C8
chr22	35717872	35729483	1	APOL5	287	1.04247	0.00269879	0.116786	C8
chr19	4229498	4237531	1	EBI3	150	1.2034	0.00279005	0.133935	C8
chr7	111091006	111125454	1	LRRN3	767	1.07897	0.00283111	0.141409	C8
chr11	48488717	48489780	1	OR4A47	538	1.50029	0.00285898	0.216123	C8
chr19	14841877	14840948	2	OR7A10	490	1.20722	0.00296199	0.13205	C8
chr16	805443	813861	1	PRR25	52	1.24729	0.00298811	0.233607	C8
chr1	9151777	9151668	2	MIR34A	147	1.25506	0.00310094	0.264274	C8
chr6	31615184	31617021	1	AIF1	349	1.38745	0.00326605	0.25794	C8
chr6	132734765	132722787	2	VNN3	1039	1.70625	0.00329488	0.127702	C8
chr12	9760901	9752486	2	CD69	157	1.27644	0.00333717	0.177075	C8
chr21	25583326	25582770	2	LINC00515	55	2.95948	0.00362222	0.10128	C8
chr3	42770612	42773635	1	LINC02158	271	1.25977	0.00362332	0.220206	C8
chr5	136303757	136316100	1	TRPC7-AS2	683	1.4916	0.00368149	0.22151	C8
chr22	17764259	17764180	2	MIR3198-1	26	1.45685	0.00369201	0.260641	C8
chr16	88638591	88640473	1	IL17C	951	1.11734	0.0037073	0.247264	C8
chr14	81202834	81202695	2	SNORA79	544	2.36342	0.0037623	0.220308	C8
chr6	32659880	32660729	1	HLA-DQB1-AS1	420	3.62814	0.00381174	0.199476	C8
chr5	58530109	58530043	2	MIR548AE2	269	2.25698	0.00382019	0.133927	C8
chr6	46746917	46759506	1	ANKRD66	653	1.10833	0.00385864	0.119052	C8
chr17	63701172	63695902	2	LIMD2	1089	1.0106	0.00387143	0.248629	C8
chr19	58440222	58432814	2	ZNF132	1642	1.10024	0.00397639	0.177203	C8
chr1	23913362	23870526	2	CNR2	380	1.231	0.00402842	0.151561	C8
chr19	35345513	35345627	1	MIR5196	758	1.43629	0.00403815	0.123252	C8
chr19	54497879	54510687	1	LAIR2	1492	1.00811	0.00408244	0.127371	C8
chr12	8540963	8533305	2	CLEC4E	139	1.05814	0.00413968	0.150528	C8
chr17	31321884	31317560	2	EVI2A	493	1.76362	0.00414608	0.259212	C8
chr19	18255351	18249950	2	LOC729966	586	1.70513	0.00421511	0.227675	C8
chr16	26025237	26025310	1	MIR548W	394	1.16331	0.00426127	0.165498	C8
chr3	48223347	48225491	1	CAMP	353	1.32993	0.00434063	0.335746	C8
chr17	70053429	70135608	1	KCNJ16	1164	1.28501	0.00442509	0.191079	C8
chr20	64077010	64076955	2	MIR6813	710	1.6059	0.00454756	0.463246	C8
chr1	12029158	12029222	1	MIR6729	201	1.65022	0.00454875	0.186651	C8
chr10	73803077	73796514	2	ZSWIM8-AS1	458	1.4313	0.00464635	0.136042	C8
chr3	129543214	129551467	1	H1FOO	916	1.98888	0.00478486	0.202163	C8
chr3	121660927	121631399	2	HCLS1	811	1.22764	0.00482715	0.115931	C8
chr1	19210501	19240704	1	EMC1-AS1	295	1.15882	0.0051145	0.172986	C8
chr10	102451543	102449837	2	C10orf95	733	1.24518	0.00520261	0.384557	C8
chr19	54803535	54814517	1	KIR2DL4	1503	1.48722	0.00525172	0.0988932	C8
chr7	6059230	6022244	2	EIF2AK1	73	1.00533	0.00526655	0.164456	C8
chr2	27123789	27130812	1	ABHD1	173	1.34896	0.00539085	0.149609	C8
chr15	70635249	70637314	1	SALRNA2	510	1.60913	0.00543512	0.218873	C8
chr17	42980565	42993690	1	RUNDC1	779	1.2871	0.00554838	0.187853	C8
chr3	129528640	129535169	1	RHO	915	1.03486	0.00564547	0.190732	C8
chr18	63907991	63936111	1	SERPINB10	318	1.26644	0.00595084	0.130708	C8
chr2	218356856	218368099	1	CATIP	1333	1.40899	0.00597509	0.202206	C8
chrX	154821007	154778684	2	MPP1	944	1.19137	0.00615457	0.164095	C8
chr6	150025532	150018334	2	RAET1L	1151	1.03279	0.00625418	0.263623	C8
chrX	47630305	47624213	2	CFP	230	1.10811	0.00625643	0.211367	C8
chr19	54850443	54867207	1	KIR3DL2	1507	1.7837	0.00626315	0.0924032	C8
chr1	26279176	26281522	1	SH3BGRL3	424	1.07906	0.00631034	0.442871	C8
chrX	129779979	129795201	1	SASH3	697	1.01163	0.00636023	0.0920301	C8
chr1	19312146	19303965	2	AKR7A2	300	1.01591	0.00648577	0.157177	C8
chr12	52006940	52015889	1	GRASP	485	1.06269	0.00690526	0.296881	C8
chr21	28048404	28137611	1	LINC01697	67	1.21147	0.00701764	0.114036	C8
chr1	23285454	23284356	2	LINC01355	363	1.48759	0.0070535	0.316538	C8
chr3	167653983	167478684	2	WDR49	1143	1.08678	0.0071811	0.19757	C8
chr9	35870601	35869263	2	OR13J1	223	2.25866	0.0071811	0.167248	C8
chr12	7695776	7689782	2	GDF3	121	1.10401	0.00731922	0.137695	C8
chr19	43716010	43720021	1	IRGC	1028	1.2723	0.00738251	0.260625	C8
chr8	24384285	24406013	1	ADAMDEC1	181	1.00258	0.0074161	0.120403	C8
chr5	136365537	136213320	2	TRPC7	682	1.10367	0.00750196	0.302992	C8
chr3	158732696	158696892	2	RARRES1	1108	1.01271	0.00750286	0.193004	C8
chr19	44942238	44945496	1	APOC4	1068	1.55036	0.00754906	0.280968	C8
chr11	6027741	6026671	2	OR56A1	189	1.29962	0.00835329	0.213631	C8
chr19	49888175	49888230	1	MIR4750	1279	2.37559	0.00862802	0.208698	C8
chr19	44643798	44663583	1	PVR	1057	1.25216	0.00887894	0.160808	C8
chr5	68189876	68198407	1	LINC02219	310	1.0704	0.00912226	0.173224	C8
chr17	66256525	66212033	2	APOH	1128	1.00885	0.00943292	0.123932	C8
chr11	47248906	47239302	2	ACP2	511	1.19284	0.00955198	0.162153	C8
chr20	64080173	64100643	1	OPRL1	709	1.05925	0.00956373	0.192214	C8
chr11	68039016	68050895	1	TCIRG1	965	1.07482	0.00957408	0.247214	C8
chr1	156579727	156586770	1	TTC24	1610	1.88826	0.00966965	0.135819	C8
chr22	35648395	35668409	1	APOL6	286	1.08176	0.00970334	0.158893	C8
chr5	141959062	141943585	2	PCDH12	818	1.09887	0.00971146	0.158195	C8
chr19	16888860	16892606	1	F2RL3	541	2.96245	2.0122e-15	1.05607	C9
chr12	111405948	111451623	1	SH2B3	1030	1.51426	4.12079e-14	0.813419	C9
chr10	127907061	128085855	1	PTPRE	923	1.25081	4.08386e-12	0.925698	C9
chr11	128696023	128691672	2	SENCR	1521	1.77328	7.64163e-12	0.625003	C9
chr10	92689951	92695646	1	HHEX	596	1.97574	8.32966e-12	0.683678	C9
chr19	3155175	3141576	2	LOC100996351	116	2.36893	3.80888e-11	0.454296	C9
chr9	109780309	110172512	1	PALM2-AKAP2	556	1.16409	1.18577e-10	1.25995	C9
chr6	165986603	165327287	2	PDE10A	1233	1.04914	1.69531e-10	0.944995	C9
chr9	127854756	127815012	2	ENG	726	1.28729	5.14588e-10	0.435801	C9
chr19	16324817	16327874	1	KLF2	530	1.30794	5.96176e-10	0.899792	C9
chr17	64020634	64002594	2	ICAM2	1105	1.6158	6.03265e-10	0.352567	C9
chr3	129606818	129555175	2	PLXND1	917	1.12113	1.57312e-09	0.616279	C9
chr17	64413776	64319415	2	PECAM1	1111	1.33161	1.84396e-09	0.54688	C9
chr13	28495128	28300344	2	FLT1	86	1.14839	2.28084e-09	0.535219	C9
chr11	72615130	72615063	2	MIR139	1031	1.47753	4.63696e-09	0.726803	C9
chr2	176637710	176655958	1	LINC01117	1081	1.46769	4.76438e-09	0.295461	C9
chr4	55125589	55078477	2	KDR	312	1.63484	6.07405e-09	0.364846	C9
chr3	14811414	14799331	2	LINC02011	109	1.97732	7.94105e-09	0.594174	C9
chr22	43999211	44172949	1	PARVB	468	1.15667	1.10337e-08	0.512066	C9
chr11	72674591	72576141	2	PDE2A	1030	1.17125	1.66214e-08	0.495932	C9
chr17	49210227	49223225	1	ABI3	928	2.12549	5.78514e-08	0.311627	C9
chr11	124898500	124883691	2	ROBO4	1478	1.7705	6.47311e-08	0.420752	C9
chr9	110048598	110172512	1	AKAP2	557	1.07234	7.24677e-08	0.548986	C9
chr7	15686812	15611212	2	MEOX2	111	1.63752	7.27704e-08	0.19833	C9
chr20	52972407	53495330	1	TSHZ2	554	1.02858	7.60455e-08	0.815846	C9
chr19	3136193	3163769	1	GNA15	115	1.46199	8.72208e-08	0.344681	C9
chr7	150990995	151014588	1	NOS3	1070	1.50115	8.90978e-08	0.47316	C9
chr19	44699151	44710714	1	CEACAM16	1059	1.2639	9.33861e-08	0.265911	C9
chr16	1528688	1555580	1	TMEM204	75	1.37918	9.80153e-08	0.403809	C9
chr3	128493185	128479427	2	GATA2	892	1.50452	1.07022e-07	0.599518	C9
chr19	17377350	17351448	2	PLVAP	556	1.70433	1.09968e-07	0.356778	C9
chr11	128686535	128813267	1	FLI1	1520	1.16577	1.19786e-07	0.414621	C9
chr6	31572054	31574324	1	LTA	344	1.14431	1.50561e-07	0.191937	C9
chr7	150632648	150625375	2	GIMAP6	1061	1.95177	1.60657e-07	0.322898	C9
chr6	150599863	150843665	1	PLEKHG1	1155	1.07345	1.67686e-07	0.612983	C9
chr20	38166578	38127387	2	TGM2	374	1.5149	1.93568e-07	0.447738	C9
chr6	46903471	46909078	1	LOC101926962	656	2.2419	2.0914e-07	0.509029	C9
chr13	27236811	27236282	2	LINC00412	68	1.63502	2.09551e-07	0.240849	C9
chr7	150716606	150743646	1	GIMAP1-GIMAP5	1064	1.60529	2.44796e-07	0.170593	C9
chr4	5051442	5500998	1	STK32B	82	1.07032	2.66338e-07	0.568376	C9
chr2	179050086	178829757	2	CCDC141	1101	1.38428	3.39018e-07	0.349778	C9
chr6	46954943	46852512	2	ADGRF5	655	1.82349	4.17709e-07	0.416573	C9
chr22	42721298	42692121	2	A4GALT	449	1.25679	4.36062e-07	0.419616	C9
chr3	114237101	114234631	2	ZNF80	765	1.98853	4.45476e-07	0.360208	C9
chr22	32354885	32361161	1	RFPL3	264	2.40036	4.62212e-07	0.3269	C9
chr6	2854107	2854031	2	MIR4645	19	1.49363	4.77792e-07	0.584017	C9
chr19	53824394	53793603	2	NLRP12	1460	1.72411	5.7908e-07	0.156937	C9
chr1	101236528	101235683	2	LOC101928370	1129	1.45326	7.38869e-07	0.81745	C9
chr8	54457935	54460888	1	SOX17	349	1.33192	7.99522e-07	0.527618	C9
chr6	2881407	2854657	2	SERPINB9P1	20	1.04398	8.96124e-07	0.252128	C9
chr3	128489212	128502348	1	GATA2-AS1	893	1.39185	9.61699e-07	0.512612	C9
chr19	13836359	13836287	2	MIR24-2	451	1.15337	1.33568e-06	0.952545	C9
chr15	62165283	62163535	2	C2CD4B	408	1.31196	1.33612e-06	0.789274	C9
chr12	38907430	38646822	2	CPNE8	348	1.2901	1.61376e-06	0.566288	C9
chr11	75351705	75264182	2	ARRB1	1069	1.06282	1.64185e-06	0.523308	C9
chr15	95327129	95255506	2	LINC01197	776	1.36764	1.80085e-06	0.307738	C9
chr22	39320389	39312882	2	RPL3	373	1.19219	1.84224e-06	0.720353	C9
chr2	176129694	176132695	1	HOXD8	1071	2.04227	1.93308e-06	0.357353	C9
chr6	152697895	152724567	1	MYCT1	1166	1.51671	2.74446e-06	0.195476	C9
chr19	53992288	54012669	1	CACNG6	1466	1.77363	3.15472e-06	0.196171	C9
chr1	200027602	200177424	1	NR5A2	1986	2.03649	3.26098e-06	1.0423	C9
chr3	136819019	136855892	1	SLC35G2	965	1.72661	3.5086e-06	0.270955	C9
chr12	31887203	31877079	2	LINC02422	338	1.74834	3.50955e-06	0.243675	C9
chr2	108534355	108687246	1	LIMS1	737	1.02626	3.65142e-06	0.505208	C9
chr11	124759129	124765936	1	LOC101929340	1474	1.608	4.08356e-06	0.317567	C9
chr11	124762290	124752583	2	ESAM	1473	1.56701	4.09154e-06	0.294151	C9
chr8	54330687	54330895	1	RNU105C	348	1.21734	4.44174e-06	0.581513	C9
chr12	108837006	108836908	2	MIR619	987	1.28806	4.47659e-06	0.749115	C9
chr9	136660421	136648610	2	HSPC324	909	1.217	4.65336e-06	0.452883	C9
chr11	76670747	76657524	2	LRRC32	1086	1.01161	4.85147e-06	0.621077	C9
chr13	99356131	99356228	1	MIR623	442	1.12139	4.92382e-06	0.627322	C9
chr2	176108790	176119942	1	HOXD10	1068	1.01644	4.93026e-06	0.169772	C9
chr19	11197791	11164267	2	KANK2	360	1.12476	5.27913e-06	0.22463	C9
chr15	81007033	81149175	1	CFAP161	650	1.21761	5.37707e-06	0.468829	C9
chr8	67952118	68237030	1	PREX2	428	1.10074	5.95054e-06	0.440353	C9
chr19	10270835	10286615	1	ICAM1	324	1.22893	6.36398e-06	0.392709	C9
chr7	119907375	119704556	2	LINC02476	805	1.23483	6.66393e-06	0.234162	C9
chr11	128686922	128629653	2	LOC101929538	1519	1.11067	7.15193e-06	0.261949	C9
chr12	31792241	31791185	2	H3F3C	337	1.08501	9.37105e-06	0.336066	C9
chr14	38256369	38254103	2	CLEC14A	224	1.70037	9.94429e-06	0.565288	C9
chr15	95433095	95507847	1	LINC00924	777	1.36396	1.03079e-05	0.220114	C9
chr3	128576086	128572000	2	LINC01565	894	1.00953	1.16027e-05	0.387253	C9
chr7	15688378	15695491	1	LINC02587	113	1.78969	1.2133e-05	0.312476	C9
chr19	13836517	13836440	2	MIR27A	452	1.11069	1.40526e-05	1.00886	C9
chr10	112374018	112428380	1	ACSL5	799	1.39726	1.54153e-05	0.313507	C9
chr5	151224145	151181052	2	CCDC69	904	1.21683	1.57191e-05	0.230912	C9
chr7	150722253	150750033	1	GIMAP5	1065	1.44779	1.85752e-05	0.220886	C9
chr9	136658856	136672678	1	EGFL7	910	1.20392	1.8592e-05	0.301117	C9
chr18	55479221	55479298	1	MIR4529	271	1.0143	1.91282e-05	0.397792	C9
chr2	176137098	176121611	2	HOXD-AS2	1070	1.18532	1.98513e-05	0.279823	C9
chr15	83107407	83144854	1	TM6SF1	675	1.13401	2.11768e-05	0.16751	C9
chr19	35319261	35347355	1	CD22	757	1.20916	2.22153e-05	0.207154	C9
chr19	4559808	4542593	2	SEMA6B	165	1.17976	2.28698e-05	0.259644	C9
chr3	14818962	14934565	1	FGD5	110	1.55246	2.36073e-05	0.727465	C9
chr9	122264603	122331343	1	MRRF	649	1.1036	2.63391e-05	0.22657	C9
chr10	89378056	89385205	1	IFIT1B	569	1.24406	2.82546e-05	0.164339	C9
chr19	53963040	53990215	1	CACNG8	1464	1.36464	3.12966e-05	0.248914	C9
chr19	18001132	18014102	1	ARRDC2	577	1.05801	3.15967e-05	0.438006	C9
chr11	75335186	75335092	2	MIR326	1070	1.08466	3.28043e-05	0.66077	C9
chr2	111898479	112029561	1	MERTK	761	1.0533	3.59055e-05	0.346855	C9
chr14	88024550	88097619	1	LINC01146	558	1.07104	3.74266e-05	0.157123	C9
chr2	233307816	233347055	1	SAG	1480	1.61336	3.916e-05	0.156744	C9
chr3	119559602	119524293	2	CD80	791	1.16325	3.916e-05	0.172832	C9
chr8	23069179	23020133	2	TNFRSF10B	163	1.16539	4.07567e-05	0.348159	C9
chr5	132073790	132076170	1	CSF2	614	1.34225	4.13728e-05	0.472405	C9
chr1	196977556	197009674	1	CFHR5	1970	2.877	4.21976e-05	0.150772	C9
chr7	150716557	150724284	1	GIMAP1	1063	1.293	4.40971e-05	0.100915	C9
chr22	23839128	23834503	2	DERL3	140	1.50977	5.52269e-05	0.483539	C9
chr17	15563561	15436021	2	TVP23C-CDRT4	304	1.06565	5.55646e-05	0.31314	C9
chr10	15371062	15211643	2	FAM171A1	112	1.04753	5.57639e-05	0.416068	C9
chr13	57631810	57729311	1	PCDH17	296	1.19553	5.72868e-05	0.256937	C9
chr12	126690322	126610034	2	LOC100996671	1211	1.91761	5.86808e-05	0.281199	C9
chr19	16067021	16103005	1	TPM4	524	1.21553	6.3808e-05	0.380926	C9
chr16	3099317	3088890	2	ZSCAN10	171	1.42114	6.97586e-05	0.347274	C9
chr2	176122720	176124937	1	HOXD9	1069	1.10519	7.77997e-05	0.205567	C9
chr15	41921417	41928883	1	EHD4-AS1	236	1.16001	9.16124e-05	0.379114	C9
chr3	100185824	100194191	1	TMEM30CP	676	1.19799	9.32404e-05	0.298997	C9
chr9	135075243	135121179	1	OLFM1	872	1.02877	9.43398e-05	0.421501	C9
chr12	110704950	110627841	2	HVCN1	1021	1.39398	0.000101349	0.338621	C9
chr1	154502113	154469772	2	SHE	1533	1.02574	0.000111487	0.193658	C9
chr16	88651152	88643283	2	CYBA	952	1.33958	0.000114142	0.220453	C9
chr19	34994784	35026471	1	GRAMD1A	742	1.12628	0.000117478	0.327983	C9
chr5	88883328	89075331	1	MEF2C-AS1	442	1.49296	0.000119142	0.461755	C9
chr18	71578956	71519962	2	LINC01541	338	1.26888	0.000121883	0.109567	C9
chr5	12574857	12804363	1	LINC01194	88	1.15203	0.000125838	0.299057	C9
chr22	44625419	44606939	2	LINC00229	474	1.10243	0.00013648	0.27592	C9
chr17	56891355	56891270	2	MIR3614	1001	1.24051	0.000142566	0.335861	C9
chr11	123977781	123976661	2	OR10S1	1451	2.7513	0.000144573	0.189131	C9
chr4	121073021	121035613	2	NDNF	673	1.10521	0.000146769	0.178003	C9
chr8	23225126	23190452	2	TNFRSF10A	168	1.02202	0.000171461	0.17535	C9
chr10	119377972	119378043	1	MIR4681	854	1.13048	0.000177263	0.70263	C9
chr7	150567277	150573955	1	GIMAP4	1060	1.38589	0.000178386	0.157752	C9
chr3	64561322	64592757	1	ADAMTS9-AS1	585	1.28003	0.000183231	0.19104	C9
chr22	30606838	30627278	1	TCN2	232	1.28753	0.000194232	0.133077	C9
chr16	74700960	74671855	2	MLKL	826	1.486	0.000200782	0.194151	C9
chr11	65314818	65322429	1	CDC42EP2	852	1.12332	0.000204572	0.399028	C9
chr1	163161675	163213023	1	LOC101928404	1755	1.73169	0.00020483	0.190812	C9
chr7	150450630	150479392	1	GIMAP8	1058	1.48801	0.000209212	0.305906	C9
chr18	57147062	57150300	1	BOD1L2	277	1.35657	0.000210832	0.356174	C9
chr1	101236888	101241518	1	S1PR1	1128	1.22452	0.000211128	0.469137	C9
chr2	178774228	178779963	1	LOC101927055	1100	2.52544	0.000216473	0.0986467	C9
chr12	103151842	103168309	1	LOC101929058	936	1.73269	0.000223123	0.166912	C9
chr19	4153601	4173054	1	CREB3L3	147	1.43646	0.000239302	0.187872	C9
chr20	59007247	58995185	2	CTSZ	604	1.12945	0.000271986	0.239325	C9
chr3	43286512	43424764	1	SNRK	279	1.05529	0.000313351	0.332065	C9
chr13	107531248	107531171	2	MIR1267	488	1.00083	0.000319439	0.10839	C9
chr15	74173671	74176872	1	ISLR	551	1.99724	0.000345387	0.315963	C9
chr16	66366622	66404786	1	CDH5	668	1.22909	0.000361203	0.481869	C9
chr19	53982307	53982397	1	MIR935	1465	1.4836	0.00036528	0.50108	C9
chr15	82349475	82339998	2	GOLGA6L10	659	1.63506	0.000381981	0.0933362	C9
chr5	141959062	141943585	2	PCDH12	818	1.52196	0.00038376	0.277698	C9
chr19	3700479	3630183	2	PIP5K1C	131	1.00202	0.000407703	0.336379	C9
chr7	93921699	93928610	1	GNG11	570	1.08833	0.000417078	0.174145	C9
chr22	35380361	35394214	1	HMOX1	282	1.15942	0.00047475	0.256128	C9
chr17	2416085	2405562	2	LOC284009	51	1.25379	0.000504008	0.213228	C9
chr8	103154614	103154689	1	MIR3151	618	1.52599	0.000542491	0.22006	C9
chr6	52151119	52146814	2	LINCMD1	686	1.8174	0.000549866	0.18035	C9
chr6	71886703	72403143	1	RIMS1	754	1.13127	0.000576513	0.525097	C9
chr17	56914038	56887909	2	TRIM25	1000	1.11447	0.000582018	0.269069	C9
chr2	6770311	6728177	2	LINC00487	33	1.25228	0.000625142	0.229501	C9
chr13	110870251	110863987	2	LINC00346	509	1.19387	0.000627394	0.44822	C9
chrX	155334657	155276211	2	CLIC2	953	1.33486	0.000639199	0.0852821	C9
chr8	111027433	110937690	2	LINC01608	646	1.31924	0.000640402	0.117595	C9
chr20	610398	603797	2	TCF15	16	1.04327	0.000661122	0.201473	C9
chr2	130356007	130375409	1	PTPN18	854	1.01732	0.000681849	0.33963	C9
chr19	43781257	43766533	2	KCNN4	1030	1.04777	0.000683596	0.249763	C9
chr22	19566839	19565203	2	LINC00895	55	1.07224	0.000747736	0.677899	C9
chr19	45602208	45589764	2	GPR4	1095	1.41382	0.000762473	0.147023	C9
chr12	51906908	51923359	1	ACVRL1	483	1.07605	0.000764961	0.35488	C9
chr2	176188843	176188901	1	MIR7704	1078	2.05491	0.000766758	0.79708	C9
chr5	156963255	156919282	2	TIMD4	938	1.21597	0.000766758	0.187521	C9
chr7	38341577	38378804	1	TRG-AS1	275	1.08646	0.000789135	0.254385	C9
chr5	102753981	103031105	1	PAM	493	1.03929	0.000800935	0.531077	C9
chr17	49848017	49838309	2	TAC4	944	1.3076	0.000832025	0.131464	C9
chr3	158732696	158696892	2	RARRES1	1108	1.06232	0.0008604	0.233897	C9
chr17	7017701	7017615	2	MIR195	159	1.02053	0.000900596	0.40633	C9
chr10	80535942	80529597	2	LOC101929574	512	1.22964	0.000906808	0.204442	C9
chr19	41535340	41536904	1	LINC01480	965	1.1592	0.0009936	0.275274	C9
chr5	177312757	177305500	2	MXD3	1085	1.07147	0.00104739	0.340655	C9
chr1	220118241	220118157	2	MIR194-1	2191	2.15712	0.00150673	0.173348	C9
chr11	6655854	6621323	2	DCHS1	209	1.00626	0.001533	0.243174	C9
chr4	58988160	58987182	2	LOC105377245	339	2.20748	0.001628	0.236832	C9
chr5	139462743	139442316	2	ECSCR	719	1.18147	0.0016681	0.301692	C9
chr6	152750798	152759765	1	VIP	1167	1.03464	0.00171544	0.0955756	C9
chr16	57772352	57772289	2	MIR6772	643	1.91144	0.00175702	0.194832	C9
chr7	81626216	81576386	2	LOC100128317	508	1.3222	0.00175742	0.151231	C9
chr17	4498838	4539035	1	SPNS2	91	1.07396	0.00187998	0.392111	C9
chr7	82009177	82029955	1	LOC101927356	511	1.56526	0.00191924	0.107271	C9
chr2	88812370	88812454	1	MIR4436A	618	1.08232	0.00195735	0.413119	C9
chr4	100675113	100660279	2	LINC01216	573	1.33666	0.00198207	0.0904872	C9
chr1	51059837	51059905	1	MIR4421	796	1.23374	0.00207226	0.184328	C9
chr7	81770438	81699006	2	HGF	509	1.70713	0.00211317	0.256473	C9
chr4	158173050	158124474	2	FAM198B	823	1.10094	0.00214398	0.223812	C9
chr7	124349860	124337380	2	LOC101928211	831	1.03698	0.00215919	0.126784	C9
chr2	166494247	166403573	2	SCN7A	999	1.275	0.0021623	0.162906	C9
chr22	26621964	26630672	1	CRYBA4	177	1.21672	0.00226533	0.0979516	C9
chr3	51779187	51778561	2	IQCF6	463	1.42152	0.00247626	0.262305	C9
chr15	74725610	74719542	2	CYP1A1	562	1.76468	0.00249167	0.324111	C9
chr11	124919244	124920677	1	HEPN1	1479	1.56801	0.00256336	0.158427	C9
chr2	218356856	218368099	1	CATIP	1333	1.52238	0.00256336	0.180741	C9
chr3	119676922	119642058	2	POPDC2	794	1.0018	0.0026644	0.252271	C9
chr22	46250679	46244011	2	CDPF1	502	1.28964	0.00281983	0.221331	C9
chr19	47332147	47347327	1	C5AR2	1152	1.99841	0.0029149	0.156923	C9
chr3	46407163	46409523	1	CCRL2	322	1.27645	0.00294088	0.482134	C9
chr9	136746970	136746893	2	MIR6722	919	1.55758	0.00304424	0.183613	C9
chr9	101435823	101420578	2	ALDOB	510	1.0789	0.00312261	0.0868575	C9
chr2	176188579	176190907	1	HOXD1	1077	1.65901	0.00319547	0.291293	C9
chr22	39313911	39313819	2	SNORD83B	374	1.46147	0.00326007	0.500598	C9
chr13	38687129	38887131	1	FREM2	150	1.86685	0.00327279	1.48158	C9
chr13	66825169	66915031	1	PCDH9-AS2	317	1.5011	0.00374374	0.153618	C9
chr16	2214807	2211997	2	PGP	123	1.23488	0.00389993	0.387456	C9
chr5	132184876	132192808	1	P4HA2-AS1	615	1.01616	0.00396166	0.142348	C9
chr22	29031476	29024999	2	ZNRF3-AS1	194	1.50644	0.00405262	0.296772	C9
chr11	93721513	93721866	1	SCARNA9	1173	3.09397	0.0040855	0.208821	C9
chr19	48746909	48740888	2	IZUMO1	1200	1.03284	0.00417303	0.296322	C9
chr16	2211950	2209253	2	BRICD5	122	1.21208	0.00418573	0.402706	C9
chr7	45157791	45186302	1	RAMP3	340	1.27094	0.00472182	0.429191	C9
chr19	8343262	8322584	2	KANK3	268	1.19559	0.00473284	0.282992	C9
chr13	71015141	71168417	1	LINC00348	325	1.03186	0.0048862	0.150262	C9
chr17	39664187	39666555	1	TCAP	622	1.89067	0.00494915	0.152416	C9
chr3	14675099	14773034	1	C3orf20	108	1.46386	0.00501605	0.294775	C9
chr12	113426301	113392445	2	SDS	1062	1.10173	0.00545167	0.169994	C9
chr5	180649624	180601506	2	FLT4	1141	1.04152	0.00547937	0.263744	C9
chr12	4562204	4615302	1	DYRK4	50	1.1796	0.00550505	0.137669	C9
chr19	39532854	39530990	2	EID2B	904	1.23395	0.00550793	0.166852	C9
chr1	152566772	152565654	2	LCE3E	1457	1.45238	0.00550977	0.16884	C9
chr2	201182881	201229406	1	CASP10	1209	1.09704	0.00554296	0.195328	C9
chr19	41545192	41586844	1	CEACAM21	966	1.03706	0.00591121	0.146048	C9
chr5	34918989	34905264	2	RAD1	143	1.00703	0.00591551	0.196997	C9
chr7	15667947	15681980	1	LOC105375166	112	3.2501	0.00611683	0.10518	C9
chr1	186435161	186470291	1	LOC102724919	1940	1.56998	0.00616364	0.117618	C9
chr16	3485469	3485381	2	MIR6126	190	1.5438	0.00616894	0.18522	C9
chr4	58984282	59046959	1	LINC02429	338	2.07615	0.00618559	0.161014	C9
chr16	75219000	75224924	1	CTRB1	833	1.02749	0.00622262	0.065356	C9
chr19	57363511	57365353	1	TRAPPC2B	1594	1.03136	0.00631494	0.224558	C9
chr13	62732359	62672285	2	LINC00448	309	1.55563	0.00667692	0.146963	C9
chrX	154411518	154421726	1	TAZ	925	1.32165	0.00671845	0.110379	C9
chr3	191234605	191213291	2	OSTN-AS1	1323	1.73348	0.00688589	0.0888376	C9
chr12	25959765	25939329	2	RASSF8-AS1	297	1.08495	0.00697132	0.228208	C9
chr11	1852970	1892267	1	LSP1	73	1.12081	0.00710949	0.244769	C9
chr2	176269395	176338025	1	MTX2	1079	1.15141	0.00736059	0.227553	C9
chr4	13627723	13568738	2	BOD1L1	145	1.1309	0.00747334	0.133576	C9
[truncated: 1,331 more rows]
