# Supplementary material for: LY6D marks pre-existing resistant basosquamous tumor subpopulations
Source: Nat Commun. 2022 Dec 6;13:7520. doi: 10.1038/s41467-022-35020-y (PMC9726704; doi:10.1038/s41467-022-35020-y)
Supplement: Supplementary file 8 — Supplementary Data 6 [file 41467_2022_35020_MOESM8_ESM.xlsx]

## Sheet: Sheet1
seqnames	start	end	strand	name	idx	Log2FC	FDR	MeanDiff	Cluster
chr2	202073255	202197862	1	KIAA2012	1220	1.11926	1.4189e-06	0.454383	C1
chr19	23416075	23399233	2	LINC01224	679	1.66422	3.51979e-05	0.344134	C1
chr2	234682668	234717764	1	LINC01173	1497	1.04572	0.000178157	0.335601	C1
chr19	22527949	22520995	2	LOC101929124	667	1.77024	0.000237775	0.265058	C1
chr5	140966235	141012344	1	PCDHAC2	768	1.36918	0.000508135	0.258343	C1
chr2	202117058	202113626	2	KIAA2012-AS1	1221	1.23372	0.000567808	0.341818	C1
chr3	190322475	190305701	2	CLDN1	1317	1.10968	0.000682719	0.331822	C1
chr7	2527074	2527145	1	MIR4648	42	1.06584	0.00140263	0.629082	C1
chr19	12195015	12237767	1	LOC100289333	400	2.1339	0.00150506	0.182443	C1
chr11	71928701	71997597	1	RNF121	1015	1.17987	0.00192721	0.2618	C1
chr1	109213918	109238169	1	SARS	1160	1.058	0.00247178	0.246144	C1
chr5	140926369	141012344	1	PCDHAC1	767	1.15614	0.00264319	0.238094	C1
chr17	56978105	57006768	1	SCPEP1	1003	1.05255	0.00277614	0.276096	C1
chr19	22532626	22533494	1	LINC01233	668	1.5414	0.00377259	0.496988	C1
chr6	30066709	30070333	1	PPP1R11	280	1.28079	0.00377865	0.381343	C1
chr19	58034032	58054631	1	ZSCAN1	1625	1.4679	0.00407154	0.208226	C1
chr19	46124674	46120071	2	IGFL3	1120	1.02463	0.00513818	0.215521	C1
chr8	133103054	133036724	2	SLA	755	1.16788	0.00614451	0.356321	C1
chr5	55034270	54985249	2	LOC102467081	237	1.19948	0.00808482	0.190681	C1
chr14	24365673	24379604	1	NFATC4	153	1.06645	0.00837456	0.30801	C1
chr6	41042554	41044337	1	TSPO2	554	1.57262	0.00837456	0.37507	C1
chrX	77005501	77005404	2	MIR325	458	1.13399	0.00837456	0.181024	C1
chr7	983199	989640	1	CYP2W1	16	1.54373	0.00974403	0.386689	C1
chr6	32128253	32098176	2	ATF6B	398	1.00226	0.0114964	0.23809	C1
chr10	103517393	103479603	2	NEURL1-AS1	757	1.16977	0.0118474	0.240126	C1
chr10	11105504	11071541	2	CELF2-AS2	74	1.1016	0.0127707	0.219832	C1
chr2	201233443	201287711	1	CASP8	1210	1.11095	0.0140457	0.277517	C1
chr19	2867335	2883445	1	ZNF556	108	1.02469	0.016793	0.136339	C1
chr7	130380339	130388114	1	CPA1	886	1.00004	0.016793	0.182359	C1
chr6	52870329	52831655	2	GSTA5	697	1.07895	0.0171232	0.159916	C1
chr19	37251912	37265535	1	LINC01535	833	1.60683	0.018098	0.145154	C1
chr6	32130291	32128707	2	FKBPL	399	1.34931	0.0197174	0.447879	C1
chr6	84687712	84709578	1	TBX18-AS1	809	1.32266	0.0217773	0.163295	C1
chr11	102530753	102520508	2	MMP7	1232	1.2079	0.0243492	0.204068	C1
chr12	57460135	57472262	1	GLI1	671	1.08392	0.0259452	0.239196	C1
chr12	52601538	52585589	2	KRT72	506	1.18179	0.0266286	0.205076	C1
chr6	30058899	30064909	1	ZNRD1	279	1.84999	0.0326881	0.172048	C1
chr7	99929620	99923269	2	GJC3	628	1.4032	0.0339142	0.211194	C1
chr19	58059239	58086310	1	ZNF135	1626	1.3468	0.03431	0.121649	C1
chr2	96798268	96798378	1	MIR3127	647	1.28136	0.0349234	0.237036	C1
chr19	57947675	57940833	2	ZNF256	1621	1.25192	0.0361089	0.207012	C1
chr3	15254184	15264493	1	SH3BP5-AS1	116	1.72745	0.0361089	0.0856012	C1
chr7	148987248	148987136	2	RNY1	1033	1.4001	0.0365411	0.302657	C1
chr6	140205252	140205326	1	MIR3668	1098	1.15781	0.036945	0.548661	C1
chr8	133302022	133237171	2	NDRG1	758	1.45385	3.04332e-26	1.46103	C2
chr1	201283452	201332993	1	PKP1	2000	1.22601	2.68646e-22	1.15801	C2
chr17	41786931	41754604	2	JUP	724	1.5497	1.03922e-21	0.902506	C2
chr17	19004804	18968789	2	FAM83G	374	1.53513	5.07126e-20	0.757131	C2
chr15	89496613	89471398	2	RHCG	721	1.54382	5.39484e-18	0.79557	C2
chr11	65444458	65444557	1	MIR612	858	1.65845	1.7052e-17	1.96115	C2
chr17	18950345	19022595	1	SLC5A10	373	1.25963	2.37161e-16	0.704908	C2
chr9	33447611	33441154	2	AQP3	154	1.25914	2.88571e-16	0.721088	C2
chr19	51009634	50996018	2	KLK9	1323	2.78945	8.50312e-15	0.578504	C2
chr11	65422798	65445540	1	NEAT1	857	1.03291	3.79847e-14	0.92167	C2
chr17	41624842	41619437	2	KRT17	720	1.14701	7.1241e-14	1.04434	C2
chr21	38805307	38824955	1	ETS2	198	1.23497	1.83989e-13	0.715582	C2
chr2	113111116	113134016	1	IL1RN	780	1.09517	2.39344e-13	0.475885	C2
chr18	31447795	31478702	1	DSG3	156	1.26545	1.86813e-12	0.427508	C2
chr17	81035122	81117432	1	BAIAP2	1352	1.03356	4.86033e-12	0.881187	C2
chr19	51002711	50996007	2	KLK8	1322	2.8991	2.59853e-11	0.549211	C2
chr6	42142619	42101118	2	C6orf132	579	1.22225	3.1517e-11	0.568897	C2
chr18	63871692	63917490	1	SERPINB2	317	1.45872	3.94814e-11	0.347867	C2
chr9	33402682	33383179	2	AQP7	153	1.09836	5.22806e-11	0.263745	C2
chr4	48906937	48885019	2	OCIAD2	287	1.08549	6.50207e-11	0.375167	C2
chr1	209756032	209782320	1	TRAF3IP3	2128	1.8722	1.11356e-10	0.500635	C2
chr5	151522148	151522087	2	MIR6499	910	1.0994	1.11356e-10	0.710524	C2
chr19	5568034	5558167	2	TINCR	181	1.06885	1.47433e-09	0.437245	C2
chr6	291630	351355	1	DUSP22	3	1.17419	1.47433e-09	0.0870321	C2
chr17	41612899	41609778	2	KRT16	719	1.73772	3.42997e-09	1.10057	C2
chr12	52520687	52514575	2	KRT5	503	1.10706	5.84378e-09	0.706056	C2
chr18	63476761	63505085	1	SERPINB5	310	1.10989	9.52567e-09	0.481691	C2
chr1	209806175	209785623	2	IRF6	2130	1.11336	1.27227e-08	0.479854	C2
chr11	64340223	64357534	1	CCDC88B	808	1.15175	1.70422e-08	0.439382	C2
chr11	120265932	120249759	2	LOC649133	1418	1.309	2.9141e-08	0.355651	C2
chr13	94712716	94716246	1	SOX21-AS1	413	1.49654	3.08502e-08	0.619181	C2
chr11	120236640	120319944	1	POU2F3	1417	1.00888	3.40135e-08	0.460875	C2
chr17	41734644	41717742	2	HAP1	723	1.03444	3.6255e-08	0.399094	C2
chr10	104323369	104327004	1	LOC101927472	772	1.28494	4.43498e-08	0.982427	C2
chr9	21512185	21512115	2	MIR31	107	1.20045	1.02459e-07	0.598251	C2
chr4	74365143	74388751	1	EREG	419	1.08997	1.26727e-07	0.303289	C2
chr11	120325129	120333682	1	TMEM136	1419	1.22658	2.06325e-07	0.343438	C2
chr19	40717103	40740860	1	ITPKC	938	1.08486	2.06325e-07	0.51046	C2
chr15	41828085	41837581	1	JMJD7	230	1.08941	2.40183e-07	0.497896	C2
chr11	65888539	65883741	2	FIBP	883	1.42281	2.84168e-07	0.747454	C2
chr14	102539644	102539726	1	MIR4309	787	1.03781	2.84168e-07	0.797596	C2
chr19	38289151	38305009	1	C19orf33	855	1.10469	2.84168e-07	0.370703	C2
chr8	142786592	142784880	2	LY6D	799	1.14432	2.93364e-07	0.659964	C2
chr1	153613145	153606886	2	S100A16	1502	1.08432	3.73511e-07	0.529673	C2
chr1	54801267	54779712	2	TTC22	853	1.40209	5.02674e-07	0.347151	C2
chr3	183253244	183296311	1	B3GNT5	1227	1.03741	5.67109e-07	0.408729	C2
chr10	87020306	87024730	1	FAM25A	540	2.2502	6.77991e-07	0.418297	C2
chr10	79347469	79355337	1	PPIF	492	1.20489	7.19464e-07	0.543671	C2
chr12	120972292	120969838	2	HNF1A-AS1	1130	1.15484	7.58911e-07	0.461074	C2
chr11	65790868	65789051	2	OVOL1-AS1	877	1.33526	1.32105e-06	0.665924	C2
chr19	46203426	46214837	1	LOC93429	1123	1.13228	1.40701e-06	0.247349	C2
chr16	4474690	4510347	1	HMOX2	210	1.25558	1.62323e-06	0.330504	C2
chr15	40238759	40277487	1	PAK6	188	1.25378	1.62678e-06	0.471201	C2
chr15	40217428	40276396	1	BUB1B-PAK6	187	1.16453	1.68229e-06	0.43604	C2
chr12	52210930	52223804	1	LINC00592	491	1.15814	1.8923e-06	0.348239	C2
chr11	67056818	67072013	1	RHOD	930	1.15454	2.01197e-06	0.378152	C2
chr8	94639467	94637285	2	LOC100288748	556	1.36915	2.20036e-06	0.703552	C2
chr1	153375649	153373706	2	S100A12	1492	1.22008	2.93085e-06	0.322233	C2
chr5	67003953	67001383	2	MAST4-AS1	307	1.01894	3.21946e-06	0.626809	C2
chr1	209784559	209779208	2	C1orf74	2129	1.74215	3.2339e-06	0.565625	C2
chr17	46590669	46757464	1	NSF	866	1.66521	3.53753e-06	0.167522	C2
chr18	63752935	63805376	1	SERPINB7	316	1.26242	4.29869e-06	0.229239	C2
chr10	97850239	97871578	1	GOLGA7B	659	1.23002	6.84323e-06	0.364948	C2
chr1	159945604	159927039	2	IGSF9	1679	1.05065	7.84347e-06	0.303392	C2
chr20	63537370	63528001	2	PTK6	678	1.28287	8.57675e-06	0.456307	C2
chr19	7888505	7902021	1	LRRC8E	255	1.25533	9.57135e-06	0.323106	C2
chr21	43776445	43772512	2	CSTB	260	1.00041	1.18478e-05	0.40965	C2
chr19	51020175	51012739	2	KLK10	1324	1.76034	1.24333e-05	0.307568	C2
chr19	10013249	10022279	1	RDH8	310	1.23201	1.4932e-05	0.3519	C2
chr8	143733153	143733083	2	MIR4664	833	1.03369	1.54035e-05	0.675745	C2
chr11	2929455	2928273	2	PHLDA2	104	1.16843	1.55105e-05	0.698299	C2
chr2	70302090	70295975	2	FAM136A	473	1.02156	1.55105e-05	0.33854	C2
chr11	65890112	65891635	1	CCDC85B	884	1.34002	1.77665e-05	0.842388	C2
chr19	40751553	40740856	2	C19orf54	939	1.24408	2.10345e-05	0.553584	C2
chr3	195134580	195134506	2	MIR3137	1353	1.11757	2.56401e-05	0.537008	C2
chr19	48552075	48599425	1	SULT2B1	1189	1.01934	2.58056e-05	0.339647	C2
chr16	2673444	2660349	2	ERVK13-1	144	1.05642	3.04848e-05	0.182233	C2
chr8	22141951	22138020	2	REEP4	143	1.34921	3.05349e-05	0.505771	C2
chr2	113067970	113075850	1	IL1F10	779	1.16529	3.29446e-05	0.364117	C2
chr14	104978357	104937244	2	AHNAK2	825	1.05358	3.35634e-05	0.470325	C2
chr10	1049170	1039908	2	IDI1	11	1.22785	3.8731e-05	0.455627	C2
chr19	15672757	15697174	1	CYP4F12	512	1.56885	3.8731e-05	0.184896	C2
chr18	63647579	63726432	1	SERPINB11	315	1.02165	4.1795e-05	0.211964	C2
chr1	209623510	209623444	2	MIR4260	2124	1.39159	4.33534e-05	0.536219	C2
chr17	76027452	76006845	2	EVPL	1258	1.17617	5.19707e-05	0.270357	C2
chr22	38957522	38992778	1	APOBEC3A_B	363	1.03413	7.88611e-05	0.378972	C2
chr19	43827199	43795929	2	LYPD5	1031	1.12231	8.64919e-05	0.184026	C2
chr14	24271739	24265538	2	RABGGTA	145	1.13424	9.34269e-05	0.427944	C2
chr5	139462743	139442316	2	ECSCR	719	1.38532	0.000104555	0.265165	C2
chr17	46590760	46640147	1	NSFP1	867	1.83038	0.000110565	0.0411626	C2
chr19	663277	647526	2	RNF126	17	1.13122	0.000123129	0.303544	C2
chrX	70234655	70240627	1	AWAT1	395	1.53902	0.000131781	0.138217	C2
chr1	209652466	209614870	2	LAMB3	2123	1.0372	0.000135838	0.35904	C2
chr2	112973203	112985665	1	IL36G	775	1.5339	0.000164347	0.242671	C2
chr12	132710819	132722734	1	PGAM5	1261	1.0882	0.000166246	0.2744	C2
chr18	70335439	70352459	1	LINC01909	335	1.25021	0.000194528	0.15454	C2
chr17	10804099	10794913	2	TMEM238L	277	1.383	0.000196518	0.32611	C2
chr2	218125289	218137253	1	CXCR2	1323	1.14089	0.000227417	0.271634	C2
chr9	137230757	137236554	1	SLC34A3	962	1.32063	0.000236466	0.358325	C2
chr4	83535914	83605875	1	GPAT3	491	1.00425	0.000257445	0.263213	C2
chr19	35513658	35497220	2	DMKN	764	1.29389	0.00029131	0.393538	C2
chr20	35285251	35285756	1	FAM83C-AS1	328	1.7199	0.000331028	0.550897	C2
chr17	41572058	41565841	2	KRT9	717	1.38435	0.000363392	0.300327	C2
chr5	159227715	159245127	1	LINC01932	957	1.09658	0.000374713	0.198807	C2
chr17	70168673	70180048	1	KCNJ2	1165	1.18077	0.000415623	0.200048	C2
chr19	43186536	43166256	2	PSG5	1010	1.14692	0.000525218	0.142319	C2
chr20	35284985	35267885	2	EIF6	327	1.04447	0.000530193	0.302964	C2
chr10	6580419	6584299	1	PRKCQ-AS1	54	1.07482	0.000538734	0.140765	C2
chr17	782273	792509	1	MRM3	12	1.12293	0.000550735	0.278851	C2
chr12	52473785	52468516	2	KRT6C	501	1.22687	0.00064032	0.212187	C2
chr1	153616986	153614255	2	S100A14	1503	1.32374	0.000641696	0.311633	C2
chr18	63661963	63637719	2	SERPINB3	314	2.33155	0.000727723	0.153271	C2
chr20	38449370	38449503	1	SNORA60	386	1.70668	0.00079177	0.395241	C2
chr20	63547504	63540810	2	SRMS	679	1.16546	0.000809426	0.348145	C2
chr5	135034813	135027735	2	PITX1	663	1.14266	0.000809426	0.244956	C2
chr20	31607186	31607240	1	MIR3193	258	1.1151	0.000827334	0.675594	C2
chr19	50984099	50976482	2	KLK7	1321	2.04708	0.000844933	0.200787	C2
chr19	48606743	48607714	1	SPACA4	1191	2.21771	0.000916281	0.276528	C2
chr3	196338503	196323546	2	TM4SF19	1374	1.12605	0.000992918	0.268191	C2
chr10	1022666	1044201	1	IDI2-AS1	9	1.1839	0.00108513	0.145265	C2
chr11	65787022	65797219	1	OVOL1	876	1.0784	0.00108513	0.384099	C2
chr1	51329654	51335324	1	TTC39A-AS1	801	1.17386	0.00118425	0.319496	C2
chr9	137221323	137220247	2	RNF208	960	1.5325	0.00119193	0.467004	C2
chr19	50786210	50776141	2	LOC105372440	1306	1.44603	0.00128883	0.135735	C2
chr8	143990058	143993415	1	GRINA	843	1.25827	0.00142273	0.397566	C2
chr9	101468439	101481502	1	TMEM246-AS1	511	1.16449	0.00142273	0.249857	C2
chr16	68000586	67987394	2	DPEP2	738	1.18873	0.00152534	0.174474	C2
chr9	34958324	34982544	1	PHF24	188	1.09714	0.00173075	0.264004	C2
chr20	63547891	63556708	1	FNDC11	680	1.00384	0.00189134	0.282852	C2
chrX	49171926	49175239	1	PLP2	269	1.52969	0.00190332	0.385131	C2
chr19	49335171	49340606	1	CD37	1234	1.23495	0.00196455	0.301022	C2
chr7	151024499	151012214	2	ATG9B	1071	1.00996	0.00200568	0.384618	C2
chr20	38446578	38450921	1	SNHG11	384	1.74457	0.00219538	0.210854	C2
chr11	65595996	65592855	2	KCNK7	867	1.95011	0.00228855	0.294134	C2
chr3	196338388	196316082	2	TM4SF19-TCTEX1D2	1373	1.04118	0.0023517	0.311749	C2
chr9	137224635	137226311	1	CYSRT1	959	1.1239	0.00245044	0.430536	C2
chr11	113773811	113733187	2	ZW10	1323	1.09078	0.00258563	0.183143	C2
chr17	2416085	2405562	2	LOC284009	51	1.16605	0.0027607	0.254707	C2
chr2	100322733	100273291	2	LONRF2	681	1.08024	0.00294746	0.274317	C2
chr1	153041931	153039725	2	SPRR2D	1480	1.5135	0.00303676	0.181755	C2
chr18	9885726	9889275	1	TXNDC2	62	1.40563	0.00306589	0.247707	C2
chr1	224213279	224208747	2	LOC101927143	2221	1.10975	0.00307961	0.288352	C2
chr19	45160150	45149750	2	NKPD1	1079	1.06395	0.00308847	0.358105	C2
chr9	137605654	137615360	1	ARRDC1	979	1.03816	0.00323127	0.338339	C2
chr19	17794828	17813082	1	B3GNT3	569	1.46917	0.00323196	0.182492	C2
chr20	63941544	63941465	2	MIR1914	700	1.63255	0.00335001	0.320881	C2
chr9	34650702	34661892	1	IL11RA	181	1.09345	0.00356576	0.399018	C2
chr9	137227271	137229638	1	RNF224	961	1.23709	0.00356576	0.411141	C2
chr14	65044688	65044769	1	MIR4706	393	1.25433	0.00383768	0.228333	C2
chr13	49628299	49633872	1	ARL11	246	1.14991	0.00385601	0.283827	C2
chr9	137077501	137084539	1	UAP1L1	946	1.36392	0.00394235	0.349552	C2
chr10	47999791	47995355	2	FAM25G	297	1.59567	0.00406319	0.122518	C2
chr7	154928498	154949908	1	PAXIP1-AS2	1102	1.35627	0.00411821	0.213506	C2
chr10	86958618	86963260	1	SNCG	537	1.32391	0.00414326	0.379006	C2
chr6	43331856	43299710	2	CRIP3	607	1.21154	0.0042719	0.171723	C2
chr16	23754627	23758951	1	CHP2	378	1.0659	0.00431655	0.249562	C2
chr14	92923080	92935293	1	CHGA	596	1.16581	0.00432411	0.189608	C2
chr16	1678256	1702280	1	JPT2	78	1.06684	0.00438772	0.164167	C2
chr1	146052244	146052081	2	RNVU1-6	1341	1.8966	0.00461404	0.377745	C2
chr19	17460954	17436611	2	NXNL1	561	1.07276	0.00487346	0.142558	C2
chr22	38110670	38084889	2	BAIAP2L2	343	1.15039	0.0050148	0.190777	C2
chr7	30390885	30412375	1	LINC01176	225	1.02478	0.0050829	0.242731	C2
chr13	30906191	30925572	1	MEDAG	106	1.12486	0.00545666	0.193454	C2
chr22	50548033	50551023	1	KLHDC7B	550	1.61096	0.00597895	0.404626	C2
chr15	100544995	100400395	2	CERS3	801	1.00869	0.00609121	0.323558	C2
chr5	10249921	10266412	1	CCT5	77	1.07939	0.00612696	0.237373	C2
chr1	62194831	62212328	1	L1TD1	888	1.03183	0.00667709	0.203259	C2
chr17	41397592	41393724	2	KRT31	705	1.23979	0.00687545	0.165607	C2
chr20	45115172	45109452	2	WFDC5	443	1.49804	0.00729159	0.170261	C2
chr5	148321203	148339849	1	SPINK9	859	1.03924	0.00731658	0.101731	C2
chr19	50969673	50958631	2	KLK6	1320	1.00467	0.00849359	0.123536	C2
chr22	50532580	50529710	2	ODF3B	549	1.00806	0.00858196	0.334899	C2
chr17	6655509	6655440	2	MIR4520-1	147	1.14281	0.00859315	0.319482	C2
chr20	63216234	63195429	2	YTHDF1	665	1.17181	0.00859412	0.251988	C2
chr20	38448084	38448215	1	SNORA71E	385	1.55543	0.00906144	0.250486	C2
chr14	20999255	21001871	1	SLC39A2	49	1.32269	0.00985376	0.255397	C2
chr11	67428460	67435408	1	RPS6KB2	942	1.41716	0.00995596	0.264319	C2
chr16	89560657	89566828	1	RPL13	979	1.04881	0.0104245	0.23864	C2
chr20	35292401	35285731	2	FAM83C	329	1.40951	0.0107916	0.300585	C2
chr19	40218399	40216058	2	TTC9B	921	1.11031	0.0107961	0.257815	C2
chr12	122203543	122208952	1	B3GNT4	1155	1.30877	0.0114849	0.273821	C2
chr12	52680407	52674736	2	KRT1	510	1.02134	0.0115963	0.196534	C2
chr19	10038354	10038413	1	MIR5589	311	1.27959	0.0116607	0.383165	C2
chr20	45912155	45898621	2	PLTP	482	1.06624	0.0122194	0.205837	C2
chr9	137247770	137243584	2	FAM166A	964	1.55571	0.0124153	0.259986	C2
chr1	153348840	153330120	2	PGLYRP4	1490	1.16697	0.0124471	0.167723	C2
chr20	4193065	4195943	1	LINC01433	92	1.21172	0.0129561	0.282408	C2
chr20	63865228	63891545	1	TPD52L2	695	1.14846	0.0133001	0.301253	C2
chr2	240586716	240599109	1	CAPN10	1549	1.28752	0.0136197	0.212954	C2
chr8	1817231	1817307	1	MIR596	13	1.0019	0.0136644	0.327733	C2
chr1	224219613	224228043	1	LOC101927164	2222	1.19074	0.0137682	0.14608	C2
chr15	65045370	65053396	1	SLC51B	444	1.64444	0.01479	0.180855	C2
chr4	185426249	185449826	1	C4orf47	934	1.0519	0.0150719	0.141319	C2
chr4	185425985	185399540	2	UFSP2	933	1.095	0.015323	0.153655	C2
chrX	153688099	153696593	1	SLC6A8	894	1.04404	0.0153996	0.212745	C2
chrX	100874345	100843324	2	NOX1	509	1.0203	0.0157799	0.0861867	C2
chr12	123633766	123620406	2	EIF2B1	1189	1.13775	0.0165214	0.158239	C2
chr1	153106184	153093135	2	SPRR2E	1482	1.58668	0.0167603	0.147669	C2
chr11	64972085	64937517	2	MAJIN	831	1.17646	0.0171592	0.173337	C2
chr10	133379234	133391694	1	PAOX	964	1.05928	0.0172879	0.250873	C2
chr16	67199111	67204029	1	ELMO3	701	1.3477	0.0181259	0.208996	C2
chr17	7329393	7315628	2	NEURL4	179	1.03404	0.0193836	0.221339	C2
chr6	158764753	158764661	2	MIR3918	1196	1.58646	0.0195237	0.25306	C2
chr1	156248117	156243321	2	PAQR6	1599	1.46852	0.0198445	0.210793	C2
chr17	7319174	7311324	2	GPS2	178	1.10498	0.019853	0.155072	C2
chr17	8088056	8088147	1	MIR4314	229	1.58644	0.0202469	0.284432	C2
chr22	46113566	46113657	1	MIR4763	499	1.22028	0.0215254	0.281179	C2
chr6	49817430	49820442	1	LOC101927020	672	1.03738	0.0216152	0.0854176	C2
chr7	129774769	129774692	2	MIR96	876	1.12789	0.0216726	0.450428	C2
chr19	43026512	43007656	2	PSG11	1008	1.43498	0.0229459	0.148432	C2
chr22	38084093	38078134	2	SLC16A8	342	2.27108	0.0234169	0.246171	C2
chr19	10119918	10115017	2	EIF3G	319	1.56789	0.0242057	0.263914	C2
chr19	9538627	9523224	2	ZNF426	298	1.42791	0.0249529	0.152765	C2
chr19	49036895	49022869	2	CGB3	1218	1.20982	0.0266642	0.0662028	C2
chr1	156241962	156243321	1	BGLAP	1598	1.5644	0.0267385	0.139462	C2
chr19	46229752	46231243	1	IGFL1	1124	1.05217	0.0271884	0.449138	C2
chr3	124953819	124905442	2	MUC13	849	1.19544	0.0283237	0.114522	C2
chr11	119166568	119184016	1	NLRX1	1402	1.22782	0.0289978	0.218474	C2
chrX	70423031	70433390	1	GDPD2	401	1.09015	0.0296028	0.196548	C2
chr14	20999163	20995837	2	LOC101929718	50	1.18792	0.0312721	0.247205	C2
chr15	43302255	43276280	2	TGM7	258	1.18762	0.0325405	0.155663	C2
chrX	85244032	85273362	1	ZNF711	486	1.26366	0.0341215	0.0764779	C2
chr11	93733597	93733466	2	SNORA18	1181	2.82572	0.0342309	0.170633	C2
chr11	93733300	93733228	2	SNORD5	1180	2.80346	0.0343045	0.169044	C2
chr6	27872315	27871905	2	HIST1H3I	224	1.03366	0.0396991	0.210361	C2
chr1	114716894	114704469	2	NRAS	1253	1.04575	0.0404501	0.155351	C2
chr2	101273049	101272936	2	SNORD89	691	2.03237	0.0418456	0.131556	C2
chr9	137251261	137253483	1	STPG3	965	1.79587	0.0426693	0.191912	C2
chr10	102451543	102449837	2	C10orf95	733	1.29536	0.0430685	0.251699	C2
chr5	163494058	163483065	2	HMMR-AS1	985	1.64532	0.0430685	0.114339	C2
chr7	27150603	27145396	2	HOXA6	192	1.45113	0.044856	0.18396	C2
chr22	45163841	45188015	1	NUP50	480	1.06657	0.0476237	0.140359	C2
chr1	150268200	150280916	1	C1orf54	1384	1.03738	0.0476632	0.168893	C2
chr1	120850985	120850819	2	RNVU1-19	1306	1.3583	0.048208	0.334395	C2
chr7	23298739	23311729	1	MALSU1	162	1.04284	0.0489877	0.15649	C2
chr11	93732501	93732361	2	SNORA8	1179	2.881	0.0492615	0.176667	C2
chr17	59137872	59137758	2	MIR454	1037	1.95595	0.0497442	0.148161	C2
chr15	33194733	32765545	2	FMN1	143	1.0265	1.76504e-09	1.08242	C3
chr19	3539154	3544030	1	C19orf71	124	2.52527	2.27242e-08	1.12534	C3
chr22	37988794	37988853	1	MIR4534	340	1.76524	2.27242e-08	1.10391	C3
chr4	54657918	54740715	1	KIT	311	1.1669	2.27242e-08	0.434613	C3
chr22	37952607	38041106	1	POLR2F	338	1.5009	6.06403e-08	0.739294	C3
chr8	12794243	12818291	1	LINC00681	97	2.00245	4.26715e-07	0.53876	C3
chr13	48653711	48708176	1	CYSLTR2	237	1.97183	5.43124e-07	0.521458	C3
chr19	3573851	3538261	2	MFSD12	125	1.48449	7.77827e-07	0.959996	C3
chr2	104853183	104807572	2	PANTR1	711	2.18279	8.76209e-07	0.497118	C3
chr11	128587558	128458761	2	ETS1	1516	1.14696	1.14437e-06	0.971726	C3
chr4	185535612	185500660	2	PDLIM3	937	2.19523	5.86788e-06	0.483429	C3
chr2	104855511	104860471	1	POU3F3	712	3.50824	6.8974e-06	0.703731	C3
chr6	13328544	13264861	2	TBC1D7-LOC100130357	94	1.42811	7.29567e-06	0.526597	C3
chr5	160468268	160487426	1	MIR3142HG	972	1.85624	1.26373e-05	0.65216	C3
chr21	36005338	36007838	1	LINC01436	172	1.77959	1.34575e-05	0.543215	C3
chr5	88904257	88717117	2	MEF2C	441	1.27429	1.34575e-05	0.643857	C3
chr9	95086096	95086012	2	MIR3074	450	2.70096	1.34575e-05	1.39707	C3
chr17	78925387	78852977	2	TIMP2	1320	1.1193	1.57288e-05	0.551441	C3
chr2	126655933	126696675	1	GYPC	826	1.2961	2.2229e-05	0.539201	C3
chr6	165988048	165908802	2	LINC00473	1234	1.63443	2.24305e-05	0.485866	C3
chr12	94148723	94307675	1	PLXNC1	869	1.20832	2.51707e-05	0.689912	C3
chr6	13295586	13273391	2	LOC100130357	95	1.54352	2.65214e-05	0.440315	C3
chr22	38056311	38075701	1	PICK1	341	1.30781	3.31589e-05	0.436727	C3
chr22	37987422	37970686	2	SOX10	339	2.74691	3.36363e-05	0.382038	C3
chr1	110150486	110202202	1	SLC6A17	1187	1.1636	5.46448e-05	0.382878	C3
chr11	69048897	69090604	1	TPCN2	980	1.35707	5.90619e-05	0.473504	C3
chr15	42348103	42412318	1	CAPN3	245	1.15006	7.10937e-05	0.28545	C3
chr15	31161273	31001061	2	TRPM1	128	1.20745	8.4505e-05	0.603201	C3
chr21	37073226	37203112	1	TTC3	186	1.41129	8.4505e-05	0.551345	C3
chr6	165987551	165989615	1	LINC00602	1235	1.67457	0.000119032	0.863508	C3
chr1	236142505	236221865	1	GPR137B	2344	1.19498	0.000125628	0.485782	C3
chr13	112067647	112070488	1	SOX1	518	1.70536	0.000142807	1.11402	C3
chr1	230869589	230837119	2	C1orf198	2295	1.08227	0.00014443	0.374941	C3
chr11	61892051	61873519	2	FADS3	713	1.17984	0.000180129	0.448874	C3
chr17	78903217	78870910	2	CEP295NL	1321	1.1843	0.000187175	0.520189	C3
chr11	111912242	111918850	1	HSPB2	1296	1.45422	0.000282491	0.559138	C3
chr1	116478842	116423724	2	LINC01762	1268	1.363	0.000335256	0.419559	C3
chr8	12811478	12765849	2	LOC340357	96	1.49973	0.000339779	0.469529	C3
chr11	126303752	126345749	1	DCPS	1506	1.34697	0.000362878	0.534958	C3
chr5	1062974	1062896	2	MIR4635	23	1.07175	0.000362878	0.757336	C3
chr2	70900590	70933446	1	VAX2	481	1.91416	0.000393453	0.464239	C3
chr3	183555689	183487531	2	KLHL6	1228	1.08559	0.000424069	0.539794	C3
chr11	61333210	61353295	1	TKFC	693	1.48537	0.00043613	0.442067	C3
chr11	61342596	61299451	2	DDB1	692	1.2084	0.00046087	0.381622	C3
chr2	223945387	223875347	2	WDFY1	1401	1.05335	0.00046087	0.322647	C3
chr10	44959689	44811024	2	TMEM72-AS1	264	1.10835	0.000649726	0.789823	C3
chr13	44137236	44106378	2	LINC00390	192	1.62774	0.000708389	0.341454	C3
chr14	51918571	51916145	2	LOC102723604	286	1.82054	0.000736267	0.381319	C3
chr9	81928514	81934948	1	SPATA31D4	352	1.11577	0.000839268	0.196525	C3
chr16	89917879	89920977	1	MC1R	993	1.81272	0.000982405	0.594912	C3
chr11	46719180	46739506	1	F2	500	1.65999	0.000990402	0.187878	C3
chr15	98784426	98784502	1	MIR4714	790	1.14755	0.000996873	0.814437	C3
chr9	130053426	130140169	1	GPR107	792	1.15708	0.0011036	0.487659	C3
chr7	31514071	31658720	1	ITPRID1	238	1.06831	0.00119073	0.297517	C3
chr12	100573683	100624919	1	GAS2L3	917	1.36613	0.00127078	0.245987	C3
chr11	89177452	89295759	1	TYR	1152	1.10147	0.00134522	0.336361	C3
chr8	26514275	26658178	1	DPYSL2	195	1.04058	0.00150033	0.742949	C3
chr20	63272785	63289793	1	ARFGAP1	670	1.83794	0.00151113	0.469214	C3
chr10	84245053	84259960	1	RGR	522	1.74533	0.00153386	0.358118	C3
chr16	70686066	70661204	2	MTSS1L	787	1.573	0.00168849	0.40879	C3
chr6	29559925	29555515	2	UBD	267	2.30457	0.00192088	0.430328	C3
chr1	205211566	205142505	2	DSTYK	2067	1.15515	0.00201506	0.344664	C3
chr8	121641390	121612116	2	HAS2	678	1.09136	0.00201506	0.269029	C3
chr7	6272644	6161776	2	CYTH3	76	1.06908	0.00218476	0.577189	C3
chr15	42491123	42412823	2	ZNF106	246	1.11012	0.00222979	0.278853	C3
chr8	119416306	119424353	1	NOV	668	1.04851	0.00223271	0.487949	C3
chr6	391739	411447	1	IRF4	4	1.4328	0.00224102	0.460126	C3
chr5	160474402	160474483	1	MIR3142	973	1.87852	0.00230357	0.4445	C3
chr9	105447796	105552433	1	FSD1L	533	1.33852	0.00238755	0.26408	C3
chr10	11105504	11071541	2	CELF2-AS2	74	1.10289	0.00250892	0.277348	C3
chr12	116881441	116856144	2	HRK	1078	1.6277	0.00250892	0.30437	C3
chr1	203475828	203491352	1	PRELP	2042	1.13402	0.0026379	0.421937	C3
chr19	45092962	45148077	1	PPP1R37	1078	1.22999	0.00263986	0.358391	C3
chr20	63286808	63286866	1	MIR4326	671	7.27534	0.00269347	0.646706	C3
chr3	115100423	115103061	1	ZBTB20-AS4	773	1.03908	0.00305015	0.496353	C3
chr16	87765992	87698149	2	KLHDC4	939	1.26615	0.00321594	0.352773	C3
chr4	89836408	89841978	1	SNCA-AS1	533	2.17408	0.00328697	0.445912	C3
chr13	77919768	77895481	2	EDNRB	355	1.54319	0.00330893	0.300895	C3
chr2	241356243	241494841	1	FARP2	1565	1.04882	0.0034095	0.423529	C3
chr19	47778572	47784686	1	SELENOW	1165	1.29316	0.00365382	0.31855	C3
chr11	30586872	30384493	2	MPPED2	399	1.06016	0.00387408	0.486773	C3
chr10	114821744	114899832	1	FAM160B1	819	1.14228	0.00413683	0.292958	C3
chr9	95085208	95085304	1	MIR23B	448	1.57533	0.00423463	0.565021	C3
chr16	5616196	5601169	2	LINC01570	233	2.26597	0.00429593	0.25479	C3
chr7	117020211	117020319	1	MIR6132	796	1.52666	0.0043864	0.817765	C3
chr13	90231182	90231277	1	MIR622	390	1.36047	0.00456235	0.406563	C3
chr3	15697371	15697298	2	MIR3134	125	1.1302	0.00457607	0.335298	C3
chr1	160367067	160372848	1	NHLH1	1695	1.66101	0.00487937	0.316714	C3
chr6	167679270	167666840	2	LINC02538	1254	1.17054	0.00496104	0.266332	C3
chr6	29633976	29555629	2	GABBR1	268	1.19163	0.00530995	0.354811	C3
chr8	21919671	22006585	1	XPO7	136	1.52356	0.00613071	0.347882	C3
chr12	12950384	12940775	2	GPRC5D	227	3.10516	0.00625595	0.197408	C3
chr5	170331429	170333879	1	LINC01366	1011	1.46425	0.00631548	0.482118	C3
chr11	61362299	61348745	2	CYB561A3	694	1.18943	0.00688358	0.381261	C3
chr3	190449876	190428655	2	TMEM207	1319	1.40044	0.00692348	0.272122	C3
chr3	133895836	133824239	2	RAB6B	950	1.08332	0.00709604	0.292492	C3
chr16	30875323	30875266	2	MIR4519	496	2.80505	0.00779711	0.532353	C3
chr1	61253510	61248945	2	NFIA-AS1	884	1.01144	0.00783418	0.503126	C3
chr9	122264603	122331343	1	MRRF	649	1.49634	0.00805937	0.329815	C3
chr12	64622509	64622605	1	MIR548C	722	1.36278	0.00831754	0.684647	C3
chr6	167683787	167679626	2	LINC02487	1255	1.12961	0.00839934	0.405693	C3
chrX	101659891	101655281	2	ARMCX2	527	2.31058	0.00922416	0.309176	C3
chr14	21057822	21058455	1	RNASE8	56	2.56549	0.00929392	0.392492	C3
chr6	108924103	108922976	2	ARMC2-AS1	908	1.21726	0.00929392	0.465051	C3
chr11	1750591	1732410	2	IFITM10	69	1.44772	0.00937598	0.421504	C3
chr17	15265326	15229777	2	PMP22	300	1.43916	0.00943267	0.419832	C3
chr6	32530287	32517343	2	HLA-DRB5	417	1.81608	0.0094985	0.129282	C3
chr20	62666724	62663019	2	SLCO4A1-AS1	647	1.67225	0.00968353	0.556954	C3
chr12	122063306	122068616	1	LOC100506691	1151	1.48137	0.00991091	0.291862	C3
chr12	48181213	48147788	2	ASB8	398	1.02785	0.0100484	0.184668	C3
chr17	20868433	20932818	1	CCDC144NL-AS1	398	1.47388	0.0100484	0.167349	C3
chr19	708939	748329	1	PALM	20	1.3577	0.0102173	0.290202	C3
chr13	29888405	29872613	2	LINC00297	93	1.66273	0.0103324	0.473475	C3
chr9	95085435	95085542	1	MIR27B	449	1.18714	0.0104977	0.307546	C3
chr12	85280107	85301784	1	ALX1	827	1.40095	0.0105987	0.242941	C3
chr15	79971446	79960889	2	BCL2A1	636	1.38882	0.0107494	0.487525	C3
chr8	27701767	27701673	2	MIR3622B	208	1.47822	0.0114461	0.349509	C3
chrX	15270467	15235288	2	ASB9	60	2.12201	0.011553	0.204702	C3
chr22	37948352	38002889	1	MIR6820	337	1.08839	0.0117946	0.295899	C3
chr17	82735575	82751197	1	FN3K	1422	1.10879	0.0122035	0.199487	C3
chr3	183548735	183552326	1	KLHL6-AS1	1229	1.43235	0.0123549	0.600496	C3
chr9	97238449	97297314	1	SUGT1P4-STRA6LP	469	1.08257	0.0124638	0.216286	C3
chr4	133149315	133208606	1	PCDH10	713	1.1025	0.0125884	0.174051	C3
chrX	145817832	145824597	1	SLITRK2	812	1.79017	0.0126395	0.403412	C3
chr6	13328583	13304951	2	TBC1D7	96	1.44069	0.0127339	0.334849	C3
chr3	134367862	134367804	2	MIR6827	955	1.19275	0.0134293	0.984899	C3
chr10	45374176	45446119	1	ALOX5	274	1.09807	0.01472	0.249492	C3
chr2	144518097	144521477	1	ZEB2-AS1	909	1.41064	0.01472	0.425273	C3
chr13	48578088	48576974	2	LINC00462	236	1.39	0.0148791	0.577219	C3
chrX	57121547	57118551	2	SPIN2B	359	1.38803	0.0149016	0.235433	C3
chr5	5078311	5069192	2	LINC02121	48	1.7307	0.0152509	0.370059	C3
chr9	12685439	12710290	1	TYRP1	53	1.33453	0.0155623	0.238849	C3
chr2	238203729	238170401	2	ILKAP	1521	1.21858	0.0158105	0.22092	C3
chr7	128343908	128297685	2	RBM28	853	1.01779	0.0166191	0.234798	C3
chr20	44714844	44728509	1	WISP2	434	1.30897	0.0167333	0.276264	C3
chr14	100376805	100333788	2	WARS	672	1.09074	0.0168304	0.260949	C3
chr19	49817376	49806869	2	FUZ	1269	1.26347	0.0169141	0.318849	C3
chr14	21070270	21090240	1	ARHGEF40	57	1.16918	0.0177303	0.331172	C3
chr2	127681786	127638381	2	LIMS2	835	1.00041	0.0178952	0.31518	C3
chr19	12163064	12189881	1	ZNF136	399	1.83821	0.0181558	0.245933	C3
chr9	128702523	128720918	1	PKN3	758	1.27497	0.0187144	0.225996	C3
chr4	73836497	73849064	1	CXCL6	409	1.30785	0.0187676	0.181315	C3
chr1	166154798	166154743	2	MIR921	1769	1.10195	0.0195233	0.320248	C3
chr11	111766427	111726908	2	PPP2R1B	1292	1.02473	0.0198262	0.343874	C3
chr22	32474676	32498829	1	FBXO7	269	1.44637	0.0198605	0.235441	C3
chr8	27701194	27703789	1	MIR3622A	207	2.04196	0.0206735	0.33582	C3
chr13	77698116	77698012	2	MIR3665	353	1.7939	0.0215205	0.631424	C3
chr16	75268053	75228187	2	BCAR1	834	1.03621	0.0215869	0.425925	C3
chr3	173920796	173910498	2	NLGN1-AS1	1182	2.35415	0.0225303	0.308332	C3
chr7	111091006	111125454	1	LRRN3	767	1.61376	0.022549	0.261672	C3
chr16	88427471	88440757	1	ZNF469	947	1.14255	0.0227447	0.449239	C3
chr13	52739812	52703264	2	CNMD	287	1.3451	0.0234292	0.196714	C3
chr11	119084866	119093549	1	HMBS	1396	1.60204	0.0237615	0.347483	C3
chr14	22836557	22849027	1	MMP14	80	1.21871	0.0241698	0.42245	C3
chr4	56977722	57031168	1	POLR2B	333	1.31012	0.0241698	0.197996	C3
chr10	51068553	51062579	2	LOC102724719	327	2.02609	0.0247509	0.260134	C3
chr7	104804107	104738598	2	LHFPL3-AS1	735	1.05635	0.0249153	0.316912	C3
chr14	77708071	77761104	1	SLIRP	533	1.37636	0.0260215	0.194727	C3
chrX	153969325	153970087	1	HCFC1-AS1	909	2.1252	0.026528	0.257382	C3
chr19	3572777	3579088	1	HMG20B	126	1.03962	0.0268699	0.580777	C3
chr6	44265788	44258166	2	NFKBIE	633	1.33127	0.0271896	0.516206	C3
chr14	81450157	81441987	2	LINC02308	547	1.36563	0.0273593	0.128794	C3
chr16	57772352	57772289	2	MIR6772	643	1.95024	0.0273626	0.458206	C3
chr2	108534196	108507515	2	GCC2-AS1	736	1.20309	0.0273626	0.161887	C3
chr5	5034359	5070004	1	LINC01020	47	1.46995	0.027441	0.303256	C3
chr17	36090141	36088256	2	CCL3	559	2.11872	0.0275109	0.292366	C3
chr4	188400736	188681051	1	LINC01060	953	1.0606	0.0277857	0.459004	C3
chr17	49248239	49258662	1	FLJ40194	930	1.8013	0.0279569	0.278765	C3
chr22	37675608	37679806	1	LGALS1	325	1.19762	0.0281328	0.427845	C3
chr7	44124358	44114681	2	POLD2	316	1.92693	0.028807	0.793731	C3
chr20	38304123	38337505	1	BPI	377	1.48473	0.0289584	0.286281	C3
chr18	12407896	12432238	1	PRELID3A	80	1.09785	0.0292974	0.274647	C3
chr7	79452877	79471208	1	MAGI2-AS3	502	1.09395	0.0318565	0.246113	C3
chr8	22367249	22434129	1	SLC39A14	152	1.02105	0.0321249	0.507975	C3
chr16	12720321	12720371	1	MIR4718	274	1.53699	0.0322388	0.602067	C3
chr12	55966769	55972784	1	CDK2	616	1.04808	0.0323285	0.451071	C3
chr3	15601341	15645822	1	BTD	123	1.03326	0.0324766	0.163407	C3
chr8	66430185	66471601	1	ADHFE1	412	1.02861	0.0332825	0.247214	C3
chr6	57222314	57186992	2	RAB23	728	1.42984	0.0337108	0.309584	C3
chr22	39014083	39020352	1	APOBEC3C	366	2.45335	0.0342503	0.300571	C3
chr11	102347211	102378670	1	BIRC2	1228	1.10085	0.0352383	0.260357	C3
chr16	66408524	66412135	1	LINC00920	669	1.11038	0.038947	0.337172	C3
chr12	10010627	10018619	1	CLEC12B	166	1.52297	0.0403448	0.149865	C3
chr10	133086697	133083073	2	ADGRA1-AS1	950	2.18779	0.0403994	0.564697	C3
chr11	64997045	64987943	2	BATF2	832	1.93534	0.0409513	0.403277	C3
chr22	37658727	37666934	1	PDXP	324	1.04445	0.0409513	0.349899	C3
chr12	118833536	118818804	2	LINC02439	1093	1.07703	0.0415898	0.25863	C3
chr4	69214731	69004618	2	UGT2B11	365	1.04315	0.0416216	0.29863	C3
chr1	153627926	153632039	1	S100A1	1505	1.3262	0.0418247	0.306512	C3
chr20	56525925	56491492	2	GCNT7	572	1.68187	0.0435087	0.163731	C3
chr6	32153441	32163680	1	PPT2	401	1.18466	0.0444053	0.308449	C3
chr15	32641676	32697098	1	SCG5	140	1.08255	0.0445036	0.187374	C3
chr10	13099449	13138308	1	OPTN	90	1.71302	0.0459075	0.533063	C3
chr16	57462387	57472010	1	POLR2C	634	2.64528	0.0463023	0.237412	C3
chr16	2214807	2211997	2	PGP	123	1.30135	0.0476123	0.445411	C3
chr9	113349541	113371233	1	BSPRY	593	1.27626	0.0488926	0.208672	C3
chr17	58332508	58330884	2	MIR142	1023	3.19231	3.78284e-13	0.65765	C4
chr1	198638671	198757283	1	PTPRC	1980	1.56963	1.69386e-12	0.477339	C4
chr7	38341577	38378804	1	TRG-AS1	275	1.58949	6.67485e-11	0.465089	C4
chr5	170298227	170246237	2	LCP2	1010	1.54853	1.9554e-10	0.485311	C4
chr20	4823645	4780023	2	RASSF2	97	1.26744	8.24617e-10	0.380978	C4
chrX	129779979	129795201	1	SASH3	697	2.93492	1.06695e-08	0.267591	C4
chr6	166997912	166997807	2	MIR3939	1248	1.14577	1.21047e-07	0.628021	C4
chr1	192575727	192580031	1	RGS1	1952	1.11248	5.95132e-07	0.48615	C4
chr16	27402162	27452042	1	IL21R	400	1.03807	6.55836e-07	0.306837	C4
chr16	29663279	29698699	1	QPRT	439	1.28873	8.74013e-07	0.277126	C4
chr6	167149480	167196913	1	TCP10L2	1249	1.02936	9.20329e-07	0.196508	C4
chr12	123436717	123410683	2	RILPL2	1182	1.32055	9.52662e-07	0.2777	C4
chr10	69088106	69104811	1	SRGN	390	1.05344	1.17154e-06	0.32287	C4
chr21	14583402	14485228	2	SAMSN1	23	1.2436	1.64922e-06	0.296154	C4
chr11	128696023	128691672	2	SENCR	1521	1.17623	1.64986e-06	0.467628	C4
chr6	2854107	2854031	2	MIR4645	19	1.66259	5.36471e-06	0.461246	C4
chr6	31572054	31574324	1	LTA	344	1.22942	5.85116e-06	0.269087	C4
chr2	241869600	241873823	1	RTP5	1578	2.98444	6.13187e-06	0.350608	C4
chr1	89633072	89764518	1	LRRC8C	1043	1.08253	1.08723e-05	0.442278	C4
chr19	6670588	6661253	2	TNFSF14	220	1.43647	1.15431e-05	0.412746	C4
chr19	51795163	51826189	1	FPR3	1360	1.78617	1.16393e-05	0.300202	C4
chr16	88706421	88696495	2	RNF166	956	1.17519	1.17058e-05	0.280854	C4
chr17	58336022	58335976	2	MIR4736	1024	1.66022	1.30037e-05	0.508239	C4
chr19	10420121	10391134	2	CDC37	332	1.01884	1.33648e-05	0.422878	C4
chr19	10403538	10403458	2	MIR1181	333	1.83753	1.348e-05	0.752663	C4
chr11	128686535	128813267	1	FLI1	1520	1.11006	1.87042e-05	0.46002	C4
chr17	49210227	49223225	1	ABI3	928	1.76587	2.065e-05	0.326972	C4
chr12	9760901	9752486	2	CD69	157	1.60337	2.45548e-05	0.377857	C4
chr16	29662979	29670876	1	SPN	438	1.87044	2.98414e-05	0.217418	C4
chr17	74531474	74521174	2	CD300LB	1197	1.5393	2.98414e-05	0.305485	C4
chr19	35908295	35904401	2	TYROBP	793	1.74297	3.56877e-05	0.353963	C4
chr22	37244448	37225261	2	RAC2	313	1.08174	3.77396e-05	0.32528	C4
chr1	113905201	113894748	2	AP4B1	1243	1.24523	4.39854e-05	0.391737	C4
chr13	46211871	46125920	2	LCP1	217	1.11471	4.67992e-05	0.338106	C4
chr17	31318831	31303766	2	EVI2B	492	1.40826	4.7541e-05	0.167568	C4
chr15	75023555	75050726	1	PPCDC	576	1.17821	6.61821e-05	0.495093	C4
chr1	160579516	160541095	2	CD84	1698	1.25823	6.93875e-05	0.180078	C4
chr6	32637357	32647062	1	HLA-DQA1	419	1.20104	7.45064e-05	0.160972	C4
chr7	100367530	100400099	1	PILRA	654	1.01601	8.32016e-05	0.192644	C4
chr6	32589848	32552990	2	HLA-DRB1	418	1.05273	8.69525e-05	0.141654	C4
chr3	32391671	32483067	1	CMTM7	188	1.12228	9.39327e-05	0.458891	C4
chr1	113905141	113914086	1	DCLRE1B	1244	1.27743	0.000102076	0.452326	C4
chr17	58328760	58301231	2	TSPOAP1	1021	1.18512	0.000124617	0.301585	C4
chr6	2881407	2854657	2	SERPINB9P1	20	1.05978	0.000135792	0.233591	C4
chr17	4899418	4902932	1	C17orf107	108	1.39716	0.000142393	0.499274	C4
chr16	30182827	30189076	1	CORO1A	466	1.1889	0.000152009	0.294726	C4
chr5	100816565	100816482	2	MIR548P	488	1.16884	0.000168123	0.505383	C4
chr1	110873154	110899928	1	CD53	1200	1.31782	0.000168934	0.325715	C4
chrX	79170972	79172229	1	GPR174	471	1.54185	0.000172339	0.317741	C4
chr12	9733299	9715860	2	CLECL1	156	1.54012	0.000183391	0.159148	C4
chr17	64020634	64002594	2	ICAM2	1105	1.42769	0.000188577	0.244133	C4
chr2	161136908	161236221	1	TANK	968	1.01399	0.000188814	0.367193	C4
chr7	150990995	151014588	1	NOS3	1070	1.3042	0.000224868	0.260835	C4
chr2	241858908	241849881	2	PDCD1	1577	1.52101	0.000259261	0.379393	C4
chr5	100903266	100806935	2	ST8SIA4	487	1.09794	0.00028428	0.39158	C4
chr11	3840983	3826978	2	RHOG	119	1.09073	0.000372956	0.28742	C4
chr12	14961728	14942017	2	ARHGDIB	246	1.06286	0.000604795	0.164561	C4
chr1	247416156	247449108	1	NLRP3	2403	1.05912	0.000828296	0.249896	C4
chr19	13103161	13099033	2	LYL1	440	1.74629	0.000874574	0.301678	C4
chr6	166236969	166256947	1	LOC101929297	1237	1.03196	0.000998821	0.250291	C4
chr6	159762332	159760258	2	SOD2-OT1	1208	1.05696	0.00106121	0.347106	C4
chr17	49210574	49202791	2	GNGT2	927	1.1153	0.00112366	0.28362	C4
chr3	142578826	142449235	2	ATR	1009	1.05506	0.00113248	0.317426	C4
chrX	12908333	12902817	2	TLR8-AS1	44	1.01182	0.00115427	0.111459	C4
chr6	13328544	13264861	2	TBC1D7-LOC100130357	94	1.01224	0.00121428	0.301335	C4
chr6	33080775	33064569	2	HLA-DPA1	435	1.10694	0.00125657	0.220719	C4
chr13	99307405	99294530	2	GPR183	441	1.02885	0.00136741	0.302011	C4
chr19	54339150	54308915	2	LILRA4	1485	1.22422	0.00137914	0.143065	C4
chr12	9642872	9657070	1	LOC374443	154	1.07549	0.00160267	0.225541	C4
chr17	63700847	63702670	1	LOC729683	1088	1.62579	0.00171577	0.461674	C4
chr17	74712978	74694311	2	CD300LF	1203	1.67095	0.00184159	0.258624	C4
chr19	17377350	17351448	2	PLVAP	556	1.13395	0.00204121	0.207219	C4
chr19	7030577	7033011	1	MBD3L5	228	1.29558	0.00208062	0.124461	C4
chr2	201182881	201229406	1	CASP10	1209	1.08743	0.00208062	0.224133	C4
chr17	47941410	47897330	2	SP2-AS1	889	1.00329	0.00213172	0.222831	C4
chr19	35351552	35353862	1	FFAR1	759	1.98827	0.0021898	0.187037	C4
chr19	56393656	56407060	1	ZNF582-AS1	1570	1.39843	0.00223731	0.19558	C4
chr22	30266840	30262829	2	OSM	218	1.01238	0.00232414	0.368993	C4
chr3	128493185	128479427	2	GATA2	892	1.08486	0.00246585	0.322779	C4
chrX	155026940	154835788	2	F8	946	1.16062	0.00269301	0.197022	C4
chr17	76726799	76712832	2	JMJD6	1284	1.10483	0.00274696	0.242543	C4
chr12	69348341	69354234	1	LYZ	761	1.01659	0.00284853	0.161689	C4
chr20	35699272	35700984	1	ROMO1	340	1.20285	0.00287584	0.273852	C4
chr1	228462074	228462152	1	MIR4666A	2275	1.01128	0.00288655	0.471983	C4
chr1	154567781	154580026	1	CHRNB2	1537	1.03672	0.00299728	0.192361	C4
chr5	135447348	135444214	2	DCANP1	668	1.24526	0.00308874	0.32032	C4
chr17	63701172	63695902	2	LIMD2	1089	1.46997	0.00309542	0.344904	C4
chr10	22252072	22258548	1	LOC100130992	148	1.27109	0.00316516	0.315335	C4
chr10	122879641	122849078	2	FAM24B	880	1.18522	0.00335608	0.142752	C4
chr5	69217760	69230129	1	MRPS36	316	1.12991	0.0033904	0.212374	C4
chr7	150716606	150743646	1	GIMAP1-GIMAP5	1064	1.15888	0.003584	0.127417	C4
chr17	35194523	35192520	2	SLC35G3	533	1.60133	0.00363166	0.0961087	C4
chr7	50096036	50159830	1	SPATA48	358	1.03144	0.00401168	0.191589	C4
chr9	35650950	35649295	2	SIT1	204	1.96547	0.00443881	0.212656	C4
chrX	154428632	154436516	1	ATP6AP1	926	1.01165	0.00475606	0.152361	C4
chr1	111473792	111478512	1	C1orf162	1211	1.36603	0.00489378	0.162167	C4
chr6	31582522	31580525	2	LTB	346	1.49309	0.00505241	0.297639	C4
chr1	161215234	161220699	1	FCER1G	1722	1.52712	0.0050763	0.162424	C4
chrX	71106788	71103889	2	CXorf65	408	1.63516	0.00554514	0.236113	C4
chr9	133459965	133470848	1	CACFD1	847	1.43324	0.00578452	0.312039	C4
chrX	153972327	153983195	1	TMEM187	910	1.15009	0.0059504	0.232672	C4
chr21	25561909	25575168	1	MIR155HG	53	1.02415	0.00635741	0.289785	C4
chr6	31575567	31578336	1	TNF	345	1.39973	0.00635741	0.194585	C4
chrX	155025980	155060303	1	FUNDC2	947	1.51608	0.00648473	0.195604	C4
chr6	31806984	31797396	2	LSM2	375	1.02595	0.00674411	0.147495	C4
chr20	35699359	35668055	2	NFS1	339	1.05524	0.0070294	0.156735	C4
chr12	25033759	25108334	1	LRMP	292	1.2292	0.00708455	0.236606	C4
chr17	45262112	45254393	2	SPATA32	848	1.25712	0.00737785	0.146124	C4
chr3	196211395	196197449	2	ZDHHC19	1368	1.23143	0.00820977	0.347383	C4
chrX	78945332	78961954	1	P2RY10	470	1.33853	0.00930614	0.121128	C4
chr19	51531856	51519525	2	SIGLEC6	1348	1.36036	0.00932929	0.131339	C4
chr1	160343400	160289273	2	COPA	1693	1.34996	0.00948535	0.145635	C4
chr20	45857617	45879122	1	ZSWIM3	477	1.06602	0.0102617	0.162774	C4
chr12	25195216	25209645	1	ETFRF1	294	1.2032	0.0103109	0.141463	C4
chr19	51124908	51136651	1	SIGLEC9	1330	1.67605	0.0104101	0.188485	C4
chr9	127917038	127907886	2	ST6GALNAC4	730	1.0005	0.0105179	0.298463	C4
chr19	51501789	51491357	2	SIGLEC12	1347	1.28983	0.010669	0.0828043	C4
chr1	151156629	151159749	1	TNFAIP8L2	1414	1.25566	0.0107624	0.173598	C4
chr19	36850787	36817428	2	ZNF790	825	1.19762	0.0115511	0.209463	C4
chr5	90529584	90515611	2	LYSMD3	449	1.11311	0.0117144	0.204682	C4
chr19	50415799	50431313	1	SPIB	1294	1.11355	0.0119263	0.203498	C4
chr22	41923297	41923222	2	MIR378I	426	1.61128	0.0123813	0.254393	C4
chrX	48919024	48913182	2	PIM2	259	1.12919	0.0124894	0.196952	C4
chr19	35902480	35904377	1	HCST	792	1.05544	0.0128665	0.396813	C4
chr19	51804110	51745172	2	FPR1	1358	1.10159	0.0128898	0.214515	C4
chr19	53963040	53990215	1	CACNG8	1464	1.06984	0.0139919	0.141491	C4
chr17	48580111	48575513	2	HOXB4	908	1.04159	0.0143482	0.173739	C4
chr11	59845501	59829268	2	GIF	658	1.91841	0.0149596	0.118454	C4
chr20	44651742	44619522	2	ADA	431	1.25833	0.0151681	0.252457	C4
chr7	128862826	128865844	1	ATP6V1F	864	1.24523	0.0154271	0.250165	C4
chr17	69244846	69147214	2	ABCA10	1157	1.37863	0.0159558	0.230065	C4
chr1	101236888	101241518	1	S1PR1	1128	1.02781	0.0174216	0.405206	C4
chr1	154559028	154548577	2	UBE2Q1	1535	1.05501	0.0185714	0.22218	C4
chr22	41926818	41922023	2	TNFRSF13C	425	1.44199	0.0192178	0.135013	C4
chr5	24644978	24487100	2	CDH10	115	1.13022	0.0192511	0.252341	C4
chr12	8123632	8138607	1	CLEC4A	131	1.74247	0.0199407	0.132926	C4
chr3	196639686	196662004	1	NRROS	1381	1.08591	0.0208531	0.171937	C4
chr13	40771173	40729135	2	MRPS31	162	1.05373	0.0210548	0.145352	C4
chr6	13295586	13273391	2	LOC100130357	95	1.1885	0.0217725	0.20622	C4
chr8	24384285	24406013	1	ADAMDEC1	181	2.08867	0.0226922	0.217635	C4
chr6	25930726	25912754	2	SLC17A2	157	2.20024	0.0230381	0.174346	C4
chr6	31586124	31588909	1	LST1	347	1.39285	0.0239773	0.261733	C4
chr1	217785120	217781198	2	SPATA17-AS1	2177	1.30944	0.0244986	0.187943	C4
chr12	89524806	89519408	2	GALNT4	839	1.23537	0.0247401	0.178856	C4
chrX	154428479	154424380	2	CH17-340M24.3	927	1.1671	0.0267695	0.166089	C4
chrX	153981097	153981177	1	MIR3202-1	911	1.54559	0.0272298	0.296981	C4
chr19	51142299	51153526	1	SIGLEC7	1331	1.22435	0.0291309	0.0787869	C4
chr8	85177041	85172077	2	LOC102723322	502	1.19591	0.0291747	0.144585	C4
chr18	49487373	49487422	1	MIR1539	235	1.05375	0.0300897	0.269778	C4
chr3	14811414	14799331	2	LINC02011	109	1.41694	0.0313361	0.31318	C4
chr17	7263983	7246829	2	CLDN7	174	1.00235	0.0316536	0.278052	C4
chr11	105035250	105025443	2	CASP1	1250	1.177	0.0321916	0.103678	C4
chr4	140524158	140553770	1	ELMOD2	736	1.07426	0.0322843	0.196456	C4
chr19	49500873	49500762	2	MIR150	1252	1.65376	0.0325803	0.246206	C4
chr19	9323772	9371752	1	ZNF559	293	1.06245	0.0329235	0.114541	C4
chr17	49230766	49223362	2	PHOSPHO1	929	1.27284	0.0333798	0.211085	C4
chr19	51372715	51371606	2	NKG7	1340	2.07705	0.0341099	0.181835	C4
chr9	104764157	104777457	1	NIPSNAP3B	530	1.00082	0.0341099	0.127422	C4
chr9	136398797	136375577	2	SNAPC4	898	1.13553	0.0344288	0.20365	C4
chr16	28553915	28591790	1	SGF29	412	1.12643	0.0361962	0.151578	C4
chr17	48543551	48551250	1	HOXB-AS1	903	1.00247	0.0394849	0.0969588	C4
chr19	17511629	17521288	1	PGLS	563	1.14465	0.0405031	0.191143	C4
chr16	10818794	10760919	2	TVP23A	251	1.25625	0.0408125	0.301905	C4
chrX	101932031	101882288	2	ZMAT1	529	1.56536	0.0427619	0.15337	C4
chr19	54313139	54307070	2	LILRA5	1484	1.03413	0.0435998	0.100057	C4
chr19	54242791	54236592	2	LILRA6	1480	1.14648	0.0437267	0.179626	C4
chrX	135396429	135397764	1	LOC100506790	757	1.91582	0.0441392	0.137452	C4
chr17	82450829	82442589	2	CYBC1	1415	1.23145	0.0441991	0.179991	C4
chr7	100356651	100356721	1	MIR6840	652	2.09284	0.0442014	0.176939	C4
chr5	76608970	76606608	2	LOC101929109	373	2.18678	0.0442715	0.108015	C4
chr17	7115700	7101322	2	ASGR2	164	1.19059	0.0443083	0.207311	C4
chr19	35612744	35625349	1	HAUS5	771	1.33069	0.0458251	0.221557	C4
chr12	14973022	14981865	1	PDE6H	247	1.18085	0.0475123	0.0973543	C4
chr11	47248906	47239302	2	ACP2	511	1.07245	0.0482652	0.138235	C4
chrX	101407925	101397803	2	GLA	521	1.12187	0.0482652	0.152176	C4
chr11	119018432	119025454	1	TRAPPC4	1391	1.1752	0.0489148	0.253785	C4
chr8	132760712	132685007	2	TMEM71	752	1.10164	0.0490582	0.205222	C4
chr17	7425615	7427568	1	SPEM2	190	2.30669	0.0496043	0.295117	C4
chr7	94394561	94431232	1	COL1A2	572	1.61965	5.01766e-13	0.611343	C5
chr21	46098097	46132849	1	COL6A2	315	1.45687	1.392e-11	0.574851	C5
chr12	2269776	2288937	1	CACNA1C-IT3	28	1.4049	5.39423e-11	0.584399	C5
chr8	37784191	37844896	1	ADGRA2	264	1.3467	2.7878e-10	0.696821	C5
chr21	45981737	46005050	1	COL6A1	314	1.12421	2.95114e-10	0.709527	C5
chr7	30852273	30925516	1	AQP1	234	1.0624	1.63313e-08	0.488937	C5
chr2	188974320	189012746	1	COL3A1	1136	1.33468	1.03077e-07	0.302006	C5
chr20	4249074	4220631	2	ADRA1D	93	1.15332	2.16026e-07	0.333592	C5
chr5	149406689	149428678	1	CARMN	872	1.74602	4.73489e-07	0.432289	C5
chr19	56840728	56810083	2	PEG3	1582	2.23666	1.3549e-06	0.365128	C5
chr1	170662728	170739419	1	PRRX1	1816	1.29056	2.46253e-06	0.488432	C5
chr2	188978092	188978161	1	MIR1245A	1137	2.19877	3.09555e-06	0.64844	C5
chr13	110307149	110148963	2	COL4A1	499	1.08089	3.58128e-06	0.879018	C5
chr16	73144447	73126637	2	C16orf47	817	1.20158	5.21451e-06	0.263926	C5
chr5	997308	987180	2	LOC100506688	20	1.16511	7.01497e-06	0.28669	C5
chr11	114257831	114313285	1	NNMT	1329	1.4042	8.79377e-06	0.348357	C5
chr17	50214694	50215420	1	LINC01969	955	1.49807	1.11692e-05	0.807913	C5
chr2	151357592	151380048	1	TNFAIP6	926	1.70062	1.21594e-05	0.255857	C5
chr7	19117672	19020991	2	TWIST1	130	1.18679	1.37378e-05	0.411199	C5
chr2	231125118	231108230	2	HTR2B	1442	1.26711	1.54862e-05	0.159729	C5
chr10	49134008	49131154	2	FAM170B	306	1.94118	3.19461e-05	0.536857	C5
chr7	98617297	98629868	1	NPTX2	599	1.09114	3.64976e-05	0.52189	C5
chr20	50292720	50314922	1	LINC01270	533	1.19598	4.47913e-05	0.434521	C5
chr10	49121839	49151547	1	FAM170B-AS1	305	1.64953	4.62829e-05	0.323562	C5
chr11	69012283	69018447	1	MRGPRF-AS1	979	1.06483	5.1202e-05	0.494542	C5
chr19	56840729	56774552	2	ZIM2	1581	1.68513	5.20464e-05	0.305521	C5
chr12	91111831	91102629	2	LUM	849	1.52349	5.53897e-05	0.241131	C5
chr7	15688378	15695491	1	LINC02587	113	1.48109	5.76837e-05	0.293571	C5
chr5	150155872	150113837	2	PDGFRB	884	1.06194	7.4595e-05	0.436	C5
chr16	86349683	86331844	2	LINC00917	919	1.51631	8.80817e-05	0.428976	C5
chr17	59366083	59366154	1	MIR4729	1043	1.65621	9.51123e-05	0.667071	C5
chr5	174751734	174751787	1	MIR4634	1050	1.31087	0.000113816	0.667	C5
chr5	15607348	15602189	2	CTD-2350J17.1	97	1.52601	0.000143217	0.380434	C5
chr5	118562117	118468156	2	LINC02208	553	1.05418	0.000144726	0.280556	C5
chr6	125747664	125761269	1	HEY2	995	1.01877	0.000180387	0.242646	C5
chr17	64413776	64319415	2	PECAM1	1111	1.27745	0.000199824	0.447199	C5
chr15	32717974	32745107	1	GREM1	141	1.09019	0.00028005	0.198399	C5
chr5	149404202	149374267	2	IL17B	871	1.21535	0.000315599	0.268893	C5
chr17	15563561	15436021	2	TVP23C-CDRT4	304	1.18783	0.00031562	0.312345	C5
chr22	23786963	23834516	1	SMARCB1	139	1.10493	0.00031562	0.32847	C5
chr4	121697113	121667955	2	ANXA5	676	1.08498	0.000351102	0.400798	C5
chr5	111912508	112017309	1	NREP-AS1	516	1.00666	0.000444237	0.303205	C5
chr19	56840902	56848556	1	MIMT1	1583	1.88891	0.000627185	0.522818	C5
chr3	147393422	147510293	1	LOC440982	1028	1.34008	0.000630539	0.276964	C5
chr2	143937073	143964156	1	LOC101928386	906	1.38497	0.000667332	0.288292	C5
chr3	147393895	147416719	1	ZIC1	1029	1.5835	0.000692118	0.326979	C5
chr21	26966513	26917912	2	ADAMTS5	63	1.06209	0.000756658	0.155533	C5
chr7	151440813	151428835	2	CRYGN	1089	1.49007	0.000756658	0.271979	C5
chr1	230874846	230879015	1	LOC101927604	2296	1.09527	0.00076491	0.41047	C5
chr2	189179879	189031896	2	COL5A2	1138	1.09732	0.000809211	0.317161	C5
chr15	32718854	32718101	2	LOC100131315	142	1.42599	0.000818099	0.518071	C5
chr5	169980740	169864264	2	INSYN2B	1005	1.00342	0.000837937	0.346911	C5
chr12	54126098	54142493	1	LINC02381	566	1.40694	0.00103131	0.216318	C5
chr12	127340072	127324155	2	LINC02375	1216	1.0164	0.00106251	0.277449	C5
chr1	85708433	85649423	2	ZNHIT6	1016	1.03248	0.0010754	0.170634	C5
chr4	76949703	77040384	1	2021-09-11	449	1.00406	0.00119898	0.326806	C5
chr7	50565457	50458436	2	DDC	361	1.40325	0.00126111	0.321193	C5
chr12	108598320	108589846	2	TMEM119	983	1.35687	0.00152313	0.445396	C5
chr6	31815464	31817946	1	HSPA1A	377	1.03937	0.00152935	0.824609	C5
chr7	15686812	15611212	2	MEOX2	111	1.50221	0.00164531	0.233902	C5
chrX	17425881	17425954	1	MIR4768	83	1.21889	0.00187245	0.283125	C5
chr14	100993236	100993310	1	SNORD114-31	729	1.5647	0.00214953	0.26036	C5
chr2	199851173	199760544	2	FTCDNL1	1190	1.01454	0.00224516	0.342146	C5
chr4	138309711	138424344	1	LINC00499	721	1.26568	0.00230377	0.374899	C5
chr17	44846353	44850480	1	HIGD1B	832	2.78373	0.0024109	0.416913	C5
chr9	35691020	35681992	2	TPM2	209	1.69907	0.00252889	0.214012	C5
chr8	144262737	144262673	2	MIR7112	858	1.50948	0.002983	0.309667	C5
chr9	129718635	129712896	2	PRRX2-AS1	784	1.27867	0.00322502	0.306807	C5
chr4	137532494	137518918	2	PCDH18	717	1.06242	0.00396741	0.30572	C5
chr17	15563595	15502264	2	TVP23C	305	1.42422	0.00423471	0.174854	C5
chr9	88652160	88627189	2	LOC286238	384	1.40803	0.00455693	0.542381	C5
chr7	81626216	81576386	2	LOC100128317	508	1.07579	0.00457287	0.191943	C5
chr20	59628289	59626464	2	LOC100506384	612	1.38685	0.00464016	0.477881	C5
chr3	147406860	147386046	2	ZIC4	1027	1.48933	0.00470345	0.352747	C5
chr14	24365673	24379604	1	NFATC4	153	1.30084	0.00496612	0.459583	C5
chr12	127881617	127898639	1	LINC02393	1218	1.01741	0.00531423	0.152893	C5
chr20	2814968	2820284	1	TMEM239	59	1.06561	0.00575746	0.130681	C5
chr6	31815065	31809619	2	HSPA1L	376	1.0385	0.00613243	0.637782	C5
chr9	88745905	88745836	2	MIR4289	385	1.35	0.00613618	1.19971	C5
chr14	75051532	75013764	2	MLH3	493	1.01789	0.00651209	0.114667	C5
chr4	99353027	99336492	2	ADH1C	560	1.57335	0.00688821	0.182104	C5
chr1	170146001	170167790	1	METTL11B	1811	1.47223	0.00723232	0.196765	C5
chr17	15503608	15436015	2	CDRT4	303	1.049	0.00727452	0.301806	C5
chr22	24245142	24219654	2	GGT5	148	1.32279	0.00761638	0.320574	C5
chr11	1859536	1859464	2	MIR4298	74	1.0343	0.00767168	0.361086	C5
chr10	17845107	17845193	1	MIR511	129	1.17979	0.00789282	0.404253	C5
chr7	137953348	137957966	1	LOC100130880	933	1.00049	0.00848193	0.247217	C5
chr12	113221094	113195441	2	IQCD	1057	1.29353	0.00873154	0.455762	C5
chr15	42491123	42412823	2	ZNF106	246	1.06748	0.00899026	0.250208	C5
chr18	49049768	49049687	2	MIR4744	232	1.01449	0.00909452	0.437651	C5
chr1	182604408	182598623	2	RGS16	1909	1.06739	0.00914603	0.323298	C5
chr7	151409161	151413354	1	WDR86-AS1	1088	1.09396	0.00936021	0.22078	C5
chr7	151433639	151433489	2	MIR3907	1090	1.4311	0.00956451	0.402122	C5
chr5	172662165	172662263	1	MIR5003	1028	1.11745	0.00977741	0.738833	C5
chr7	95596491	95583499	2	PDK4	581	1.02969	0.00977741	0.222217	C5
chr7	75789896	75769533	2	CCL26	474	1.07423	0.0103185	0.237964	C5
chr17	3472341	3440019	2	SPATA22	70	2.25624	0.01032	0.166961	C5
chr16	86509099	86474529	2	FENDRR	920	1.02915	0.0105034	0.308515	C5
chrX	154751583	154675249	2	GAB3	939	1.60846	0.0108172	0.176774	C5
chr12	55247198	55248302	1	OR6C74	589	1.66131	0.0109545	0.160586	C5
chr19	58440222	58432814	2	ZNF132	1642	1.59644	0.0113139	0.180324	C5
chr11	5229395	5225464	2	HBB	153	5.17859	0.0121214	0.216438	C5
chr6	123389421	123510241	1	TRDN-AS1	988	1.26599	0.0121214	0.239911	C5
chr2	182867162	182833275	2	FRZB	1117	1.03282	0.0121278	0.178125	C5
chr19	35122700	35122764	1	MIR6887	747	1.34532	0.0121605	0.451295	C5
chr11	74311362	74324705	1	P4HA3-AS1	1053	1.14606	0.0128697	0.151896	C5
chr16	401826	412487	1	DECR2	21	1.26781	0.0131726	0.296693	C5
chr6	169162924	169158092	2	LINC01615	1269	1.07461	0.0142087	0.695833	C5
chrX	32641559	32641474	2	MIR548F5	155	1.58757	0.0145277	0.24	C5
chr8	96160792	96142330	2	GDF6	568	1.26925	0.015145	0.433643	C5
chr20	23439685	23444930	1	CSTL1	214	1.6585	0.016027	0.17689	C5
chr1	56966140	56929210	2	C8B	866	1.60064	0.0162225	0.177179	C5
chr1	220879400	220885059	1	HLX	2201	1.09937	0.0168456	0.425845	C5
chr16	3950444	3947609	2	LOC102724927	197	2.46506	0.0171428	0.445488	C5
chr1	163068775	163076802	1	RGS4	1753	1.39223	0.017432	0.391503	C5
chrX	138711452	138716617	1	FGF13-AS1	787	1.22303	0.0175026	0.167229	C5
chr16	56632233	56633986	1	MT1M	610	1.607	0.0179607	0.330774	C5
chr2	215718043	215719424	1	LINC01614	1304	1.21952	0.0181243	0.334259	C5
chr11	2301997	2318200	1	TSPAN32	92	1.31964	0.0182755	0.392306	C5
chr22	21034272	21034176	2	MIR649	96	2.95883	0.0184301	0.240631	C5
chr1	94927566	94963270	1	LOC729970	1084	1.17155	0.0189636	0.301726	C5
chrX	136146702	136211359	1	FHL1	771	1.32776	0.0199417	0.218039	C5
chr5	172194172	172203452	1	EFCAB9	1024	2.04628	0.0214406	0.348929	C5
chr7	47761476	47766772	1	LINC00525	349	1.76079	0.0220291	0.205128	C5
chr1	203475828	203491352	1	PRELP	2042	1.0643	0.0225082	0.460667	C5
chr5	169263694	169263601	2	MIR585	1002	1.05707	0.0233979	0.832991	C5
chr4	38868032	38868127	1	MIR574	226	1.27915	0.0243873	0.658884	C5
chr5	159100483	159117478	1	LINC02202	955	1.04508	0.0244877	0.225173	C5
chr12	15151923	15155283	1	RERG-AS1	250	1.01099	0.0245588	0.313747	C5
chr17	2232680	2233610	1	LOC101927839	44	1.35611	0.0265912	0.47864	C5
chr1	192636138	192660306	1	RGS13	1953	1.20168	0.0284886	0.185551	C5
chr7	87480435	87401697	2	ABCB4	524	1.28123	0.0296988	0.240271	C5
chr20	25868150	25763466	2	FAM182B	241	1.2479	0.0334018	0.212979	C5
chr3	155240945	155243144	1	LINC01487	1083	1.10581	0.0336098	0.29277	C5
chr11	111347757	111347824	1	MIR4491	1283	1.3218	0.0341396	0.288818	C5
chr12	52006940	52015889	1	GRASP	485	1.01771	0.0350822	0.329827	C5
chr19	851014	856247	1	ELANE	28	1.51367	0.0351649	0.189015	C5
chrX	50201013	50190768	2	AKAP4	297	1.07648	0.0355082	0.117729	C5
chr5	10522084	10504996	2	LINC02213	84	1.04732	0.0371171	0.180321	C5
chr2	109128930	109127327	2	SH3RF3-AS1	742	1.19004	0.0409759	0.253703	C5
chr10	93612588	93666010	1	PDE6C	604	1.63545	0.0424571	0.190024	C5
chr10	126421879	126413869	2	LINC00601	916	1.59119	0.0425665	0.170684	C5
chr11	89710299	89717872	1	TRIM77	1154	1.17507	0.0448822	0.187515	C5
chr14	77498850	77474394	2	ISM2	530	1.3755	0.0452437	0.255919	C5
chr14	76786724	76781733	2	VASH1-AS1	511	1.54411	0.0454565	0.282783	C5
chr2	151261879	151247940	2	RBM43	924	1.1757	0.0456401	0.28672	C5
chr9	35906192	35907141	1	HRCT1	224	1.41895	0.0456401	0.446223	C5
chr1	197067267	197039191	2	F13B	1971	1.74299	0.0461699	0.198143	C5
chr10	122461525	122514908	1	HTRA1	875	1.01286	0.0467373	0.45019	C5
chr5	169013227	169037998	1	LOC728095	1001	1.25972	0.0479546	0.465077	C5
chr11	117316259	117285207	2	BACE1	1355	1.76538	0.0483758	0.262646	C5
chr11	122099844	122099757	2	MIR125B1	1428	1.34266	0.0484825	0.24247	C5
