# Supplementary material for: LY6D marks pre-existing resistant basosquamous tumor subpopulations
Source: Nat Commun. 2022 Dec 6;13:7520. doi: 10.1038/s41467-022-35020-y (PMC9726704; doi:10.1038/s41467-022-35020-y)
Supplement: Supplementary file 9 — Supplementary Data 7 [file 41467_2022_35020_MOESM9_ESM.xlsx]

## Sheet: Sheet1
seqnames	start	end	strand	name	idx	Log2FC	FDR	MeanDiff	Cluster
chr6	21664772	22214505	1	CASC15	132	0.661966	0.000161694	0.888301	C1
chr8	57994509	58204279	1	FAM110B	372	0.744451	0.000161694	0.389401	C1
chr19	23914876	23945159	1	ZNF726	682	0.5097	0.000743679	0.151599	C1
chr2	118088474	118110997	1	INSIG2	800	0.929948	0.00206096	0.32256	C1
chr22	17266733	17256859	2	CECR3	19	1.38002	0.00206096	0.380901	C1
chr10	126388455	126012381	2	ADAM12	915	0.518027	0.00253386	0.374165	C1
chr22	18024559	17787649	2	MICAL3	28	0.72151	0.00394071	0.611694	C1
chr3	1092576	1404217	1	CNTN6	5	0.839115	0.00394071	0.39852	C1
chr19	22052452	22091480	1	ZNF257	663	1.45979	0.00866597	0.229309	C1
chr8	58272119	58255771	2	LOC101929528	373	0.945711	0.00890595	0.200193	C1
chr6	22147193	22134957	2	NBAT1	133	0.872111	0.00942561	0.19956	C1
chr14	94479689	94462717	2	SERPINA9	623	1.55138	0.0131318	0.194117	C1
chr10	120456954	120589855	1	PLPP4	862	0.537425	0.0161965	0.236483	C1
chr12	33439819	33374238	2	SYT10	345	0.746679	0.0163148	0.207904	C1
chr19	19900913	19935575	1	ZNF93	643	0.989279	0.0163148	0.140815	C1
chr2	202073255	202197862	1	KIAA2012	1220	0.595115	0.0163148	0.234216	C1
chr4	150078274	150257457	1	DCLK2	780	0.60759	0.0163148	0.267667	C1
chr6	36547470	36493892	2	STK38	515	0.710273	0.0163148	0.147	C1
chr6	169702048	169457212	2	WDR27	1273	0.684032	0.0163148	0.447625	C1
chr7	64679064	64679176	1	MIR6839	405	1.22339	0.0163148	0.356961	C1
chr7	129225023	129430211	1	AHCYL2	871	0.860201	0.0163148	0.443361	C1
chr8	545781	489792	2	TDRP	5	0.663787	0.0163148	0.211531	C1
chr8	6406592	6648504	1	MCPH1	21	0.619525	0.0163148	0.365034	C1
chr7	99929620	99923269	2	GJC3	628	1.25461	0.0179238	0.184219	C1
chr7	64666083	64711582	1	ZNF107	404	0.949476	0.0202715	0.263923	C1
chr16	3495480	3493484	2	C16orf90	191	1.15928	0.0210808	0.308233	C1
chr16	3458071	3539048	1	CLUAP1	189	1.1368	0.0215605	0.299247	C1
chr6	84764519	84687373	2	TBX18	810	0.531309	0.0215605	0.183071	C1
chr7	41703108	41685114	2	INHBA	288	0.905816	0.0217463	0.299889	C1
chr8	103285907	103156990	2	BAALC-AS1	619	0.685409	0.0217463	0.31854	C1
chr17	39154394	39063303	2	PLXDC1	611	0.767328	0.0222534	0.248233	C1
chr6	87329278	87282978	2	GJB7	821	0.995259	0.0222534	0.252426	C1
chr21	24840550	25057746	1	LINC01692	51	0.881585	0.0240754	0.378804	C1
chr10	103517393	103479603	2	NEURL1-AS1	757	0.853387	0.0283649	0.187761	C1
chr13	87672615	87696272	1	SLITRK5	381	0.758478	0.0303339	0.130202	C1
chr1	209938174	210171315	1	SYT14	2132	0.644518	0.031349	0.252758	C1
chr15	69835234	69843120	1	LINC00593	506	0.501512	0.031349	0.23223	C1
chr16	57372458	57385048	1	CX3CL1	630	0.841492	0.031349	0.235505	C1
chrX	77005501	77005404	2	MIR325	458	1.70513	0.031349	0.308082	C1
chr16	25015666	24919385	2	ARHGAP17	386	0.525027	0.0358439	0.172554	C1
chr2	216860064	216859458	2	TNP1	1316	0.665796	0.0358439	0.229986	C1
chr11	60184666	60172014	2	MS4A6A	663	0.718257	0.0365805	0.14519	C1
chr1	100281241	100281308	1	MIR553	1119	1.18965	0.0369364	0.236744	C1
chr20	51562831	51386957	2	NFATC2	547	0.563166	0.0396089	0.457375	C1
chr16	48244296	48363122	1	LONP2	551	0.924595	0.0452513	0.225523	C1
chr1	239899872	239898016	2	CHRM3-AS1	2360	0.714562	0.0458775	0.418397	C1
chr7	138799560	138706295	2	ATP6V0A4	938	0.777491	0.0488769	0.262577	C1
chr19	22527949	22520995	2	LOC101929124	667	1.74557	0.0513253	0.305063	C1
chr6	1605531	1606079	1	FOXCUT	11	0.678141	0.0535775	0.423306	C1
chr10	21146559	21125763	2	C10orf113	140	1.46639	0.0556686	0.116332	C1
chr10	63133247	63155031	1	NRBF2	364	0.770603	0.0556686	0.189139	C1
chr14	24365673	24379604	1	NFATC4	153	0.717701	0.0556686	0.23375	C1
chr19	10403538	10403458	2	MIR1181	333	1.20743	0.0556686	0.273	C1
chr3	185825056	185643739	2	IGF2BP2	1271	0.535634	0.0556686	0.376838	C1
chr7	65006684	64971776	2	ZNF117	408	1.10028	0.0556686	0.173829	C1
chrX	34942796	34944915	1	FAM47B	158	0.885623	0.0556686	0.173577	C1
chr17	71202177	71097775	2	CASC17	1167	1.68179	0.0637618	0.626836	C1
chr11	33774543	33740939	2	FBXO3	424	1.40804	0.068009	0.184145	C1
chr13	29926651	29918647	2	LINC00572	94	0.599779	0.068009	0.215287	C1
chr19	21405159	21503238	1	LINC00664	657	1.4847	0.0685248	0.243682	C1
chr19	20661596	20553792	2	ZNF626	649	0.733977	0.0732834	0.14769	C1
chr19	57682045	57758159	1	ZNF776	1611	0.80534	0.0736965	0.169139	C1
chr6	7389743	7326656	2	CAGE1	57	0.793175	0.0752427	0.219122	C1
chr10	14074284	14087605	1	LOC101928453	98	0.702992	0.0756059	0.181719	C1
chr11	11353357	11351942	2	CSNK2A3	283	0.731022	0.0756059	0.30227	C1
chr12	67729475	67709047	2	LINC02421	745	0.788893	0.0756059	0.208796	C1
chr7	64310828	64354860	1	ZNF736	402	0.683962	0.0756059	0.20744	C1
chr18	69961803	69831158	2	CD226	332	1.16069	0.081319	0.25696	C1
chr1	81557702	81513880	2	LOC101927434	992	0.571216	0.0829032	0.130727	C1
chr13	29888405	29872613	2	LINC00297	93	0.866228	0.0829191	0.185361	C1
chr14	98711613	98717761	1	C14orf177	655	0.920704	0.0829191	0.328915	C1
chr17	77884087	77879027	2	LINC01973	1300	0.664807	0.0829191	0.423161	C1
chr2	108247195	108265351	1	SULT1C3	732	0.835267	0.0829191	0.139719	C1
chr3	185712528	185729787	1	IGF2BP2-AS1	1272	0.69243	0.0829191	0.184063	C1
chrX	15602148	15561033	2	ACE2	66	2.3569	0.0829191	0.170705	C1
chr18	50560078	50731824	1	MAPK4	249	0.620319	0.0836404	0.399497	C1
chr9	89639814	89719759	1	UNQ6494	394	0.500926	0.0858305	0.225227	C1
chr2	237858893	237912114	1	RAMP1	1514	0.621044	0.0863027	0.188114	C1
chr5	76712763	76712861	1	NCRUPAR	375	1.46881	0.089217	0.466475	C1
chr15	74411432	74411357	2	MIR6881	556	1.18344	0.0892292	0.402571	C1
chr2	108217841	108167748	2	LINC01594	731	1.07968	0.0900342	0.16848	C1
chr20	19212646	19722937	1	SLC24A3	184	0.518584	0.0900342	0.579213	C1
chr13	111114559	111305737	1	ARHGEF7	513	0.623555	0.09143	0.290205	C1
chr13	46211871	46125920	2	LCP1	217	0.822252	0.0950681	0.219091	C1
chr17	7012349	6876635	2	ALOX12-AS1	152	0.5617	0.0950681	0.217611	C1
chr2	68467258	68459419	2	FBXO48	447	0.55153	0.0950681	0.171006	C1
chr8	75324741	75223404	2	CASC9	466	0.669567	0.0950681	0.155827	C1
chr8	17413528	17298030	2	MTMR7	110	0.829548	0.0965026	0.306412	C1
chr12	2048352	2049463	1	CACNA1C-IT2	26	0.785063	0.0985084	0.235938	C1
chr14	21042226	21044234	1	RNASE7	55	1.26123	0.0994252	0.268912	C1
chr20	47786616	47656912	2	SULF2	503	0.575201	0.0994252	0.323659	C1
chr13	25181441	25189760	1	LINC01053	56	0.893128	0.0999057	0.1874	C1
chr6	21664772	22214505	1	CASC15	132	0.601722	8.26568e-06	0.867883	C2
chr16	77788530	77980107	1	VAT1L	851	0.583318	2.43209e-05	0.360586	C2
chr5	83471465	83582303	1	VCAN	426	1.00351	6.8622e-05	0.356026	C2
chr6	56954628	56457987	2	DST	721	0.748168	9.21792e-05	1.09548	C2
chr9	95517057	95442980	2	PTCH1	452	0.907115	0.000154725	0.575215	C2
chr7	603185	608482	1	LOC101926963	10	0.890984	0.000190013	0.380895	C2
chr5	99549432	99577957	1	LINC02113	485	1.37045	0.000285454	0.190309	C2
chr19	22527949	22520995	2	LOC101929124	667	1.67766	0.000399593	0.273835	C2
chr14	26597754	26443093	2	NOVA1	163	0.838845	0.00067888	0.220954	C2
chr7	379359	382712	1	LOC442497	5	0.5792	0.000796918	0.588502	C2
chr8	85107147	85146076	1	LRRCC1	501	0.827461	0.000981587	0.177548	C2
chr6	55875564	55753645	2	BMP5	719	0.831128	0.00100461	0.324608	C2
chr6	71288803	71308950	1	OGFRL1	749	0.892429	0.00131964	0.240138	C2
chr11	44726465	44932421	1	TSPAN18	470	0.757597	0.0013372	0.565787	C2
chr19	20077994	20127076	1	ZNF90	645	0.929176	0.00149034	0.134737	C2
chr3	175369540	175369621	1	MIR4789	1186	1.05076	0.00149034	0.489683	C2
chr7	727650	549197	2	PRKAR1B	8	0.687641	0.00152613	0.425492	C2
chr6	31158238	31142439	2	CCHCR1	325	1.00847	0.0016768	0.25357	C2
chr5	102296549	102233986	2	SLCO4C1	489	0.94152	0.0018472	0.220219	C2
chr4	155666711	155732349	1	GUCY1A1	814	0.579547	0.00189447	0.139215	C2
chr6	2245692	1623806	2	GMDS	13	0.675145	0.00189447	1.0738	C2
chr7	983199	989640	1	CYP2W1	16	0.75278	0.00213859	0.247715	C2
chr5	38720273	38710367	2	LINC01265	174	0.873718	0.00225728	0.270388	C2
chr15	29570723	29120254	2	FAM189A1	115	0.537338	0.00232566	0.53103	C2
chr7	520296	497258	2	PDGFA	6	0.831382	0.00236311	0.480428	C2
chr8	57994509	58204279	1	FAM110B	372	0.570644	0.00239464	0.337741	C2
chr10	80356755	80336105	2	DYDC1	508	1.22077	0.00246658	0.194703	C2
chr19	22532626	22533494	1	LINC01233	668	1.19453	0.0026569	0.480106	C2
chr2	165469647	165689407	1	CSRNP3	990	0.690314	0.00270789	0.278275	C2
chr3	108757384	108743424	2	RETNLB	715	0.951376	0.00291279	0.156904	C2
chr19	56840728	56810083	2	PEG3	1582	1.2977	0.00295568	0.155225	C2
chrX	145817832	145824597	1	SLITRK2	812	1.22034	0.00333187	0.230998	C2
chr2	188790104	188734155	2	DIRC1	1135	0.556363	0.00353609	0.145428	C2
chr13	98208524	98208600	1	MIR3170	432	0.671978	0.00361632	0.362851	C2
chr7	13991425	13891228	2	ETV1	108	0.556072	0.00392097	0.24149	C2
chr7	149597	155465	1	LOC100507642	2	0.769704	0.0041564	0.212737	C2
chr1	85578363	85318481	2	DDAH1	1014	0.700609	0.00436987	0.427586	C2
chr11	127003460	126423359	2	KIRREL3	1509	0.555229	0.00436987	0.908158	C2
chr3	25873700	25858533	2	LINC00692	166	0.744025	0.0045515	0.151002	C2
chr6	33075926	33087201	1	HLA-DPB1	436	0.673093	0.00482736	0.165805	C2
chr6	45377953	44809317	2	SUPT3H	640	0.649953	0.00512236	0.584809	C2
chr19	20039506	19997058	2	ZNF682	644	0.916245	0.00520032	0.166667	C2
chr1	94121132	93992835	2	ABCA4	1077	0.553056	0.00525124	0.337401	C2
chr8	545781	489792	2	TDRP	5	0.757523	0.00536261	0.24801	C2
chr6	46170971	46159187	2	ENPP5	645	1.06923	0.00538258	0.25286	C2
chr8	75324741	75223404	2	CASC9	466	0.582614	0.00540942	0.134512	C2
chr14	47795092	47764954	2	LINC00648	250	1.51148	0.00545706	0.180839	C2
chr1	213983181	214041502	1	PROX1	2166	0.95662	0.00603257	0.221072	C2
chr16	77435114	77247813	2	ADAMTS18	849	0.610916	0.0060841	0.337498	C2
chr4	154562956	154571086	1	FGB	806	1.71234	0.00640488	0.124404	C2
chr21	16070522	16627397	1	MIR99AHG	28	0.596198	0.00649447	0.460203	C2
chr5	179060415	179083537	1	ZNF354C	1117	1.34711	0.00649447	0.193442	C2
chr10	11105504	11071541	2	CELF2-AS2	74	0.617345	0.00653292	0.106325	C2
chr14	38207999	38213067	1	SSTR1	223	1.56672	0.00667584	0.403108	C2
chr6	79631283	79703659	1	SH3BGRL2	788	0.917902	0.00675564	0.329962	C2
chr6	21511895	21486061	2	LINC00581	130	0.690265	0.00685033	0.201849	C2
chr1	161038990	161037631	2	TSTD1	1708	1.37309	0.00687051	0.318825	C2
chr9	16276313	16203935	2	C9orf92	67	0.583121	0.00687431	0.27905	C2
chr7	134744252	134970728	1	CALD1	914	0.8326	0.00688065	0.536034	C2
chr8	104467053	104330324	2	DPYS	625	0.605307	0.00700137	0.264612	C2
chr5	153489615	153813869	1	GRIA1	920	0.535076	0.00795627	0.452189	C2
chr3	114445521	114520132	1	ZBTB20-AS5	770	0.55021	0.00845849	0.167556	C2
chr6	31112559	31111223	2	C6orf15	322	1.04055	0.00915118	0.252757	C2
chr6	22569493	22571666	1	HDGFL1	135	0.82036	0.00952555	0.31754	C2
chr13	60685199	60694528	1	LINC00378	303	0.72154	0.00993485	0.274663	C2
chr1	201946588	201896452	2	LMOD1	2013	1.21292	0.010443	0.266189	C2
chr10	14436576	14436661	1	MIR1265	100	0.681524	0.0104978	0.321014	C2
chr19	44113145	44105463	2	LOC100379224	1044	1.54842	0.0107997	0.168875	C2
chr6	33438331	33438437	1	MIR5004	459	1.4022	0.0116624	0.451034	C2
chr10	10794980	10784437	2	SFTA1P	71	0.637951	0.0117291	0.210735	C2
chrX	138711452	138716617	1	FGF13-AS1	787	0.647364	0.0117935	0.0964558	C2
chr6	135851696	136195574	1	PDE7B	1063	0.680153	0.0122364	0.524558	C2
chr12	62935037	62643982	2	PPM1H	711	0.515762	0.0124312	0.410554	C2
chr3	100114513	99830141	2	FILIP1L	674	0.535931	0.0124312	0.395301	C2
chr5	64506257	64612312	1	RGS7BP	292	0.661487	0.0124312	0.214134	C2
chr6	28616212	28571630	2	ZBED9	246	1.13259	0.0124312	0.197972	C2
chr14	106850999	106850885	2	MIR5195	850	1.07628	0.012545	0.420546	C2
chr19	41088472	41096195	1	CYP2A13	950	0.75977	0.0126892	0.0977371	C2
chr19	20565809	20543431	2	ZNF737	648	0.594434	0.0131044	0.0789639	C2
chr5	54320944	54415125	1	LINC01033	233	0.694213	0.0131434	0.266215	C2
chr8	76683278	76491200	2	ZFHX4-AS1	469	1.02828	0.013505	0.303821	C2
chrX	70455994	70452958	2	DLG3-AS1	403	1.99359	0.0136636	0.293807	C2
chr6	45328157	45664349	1	RUNX2	642	0.665809	0.0138783	0.768555	C2
chr6	50818723	50847613	1	TFAP2B	681	0.540383	0.0144432	0.268522	C2
chr6	145799409	145886585	1	LOC100507557	1121	0.743246	0.014708	0.184377	C2
chr19	37551406	37614097	1	ZNF540	842	1.01283	0.0155618	0.135044	C2
chr8	9189011	9202854	1	LOC101929128	54	0.838714	0.0155925	0.163147	C2
chr6	28896530	28897322	1	HCG14	249	0.761635	0.0163372	0.312799	C2
chr5	147559994	147662009	1	JAKMIP2-AS1	848	0.551885	0.0165997	0.121315	C2
chr6	138773509	138793319	1	CCDC28A	1088	1.11942	0.0166978	0.134558	C2
chr6	32844086	32846495	1	PSMB8-AS1	427	0.85359	0.0169778	0.35259	C2
chr15	69835234	69843120	1	LINC00593	506	0.798834	0.0174051	0.370486	C2
chr4	82753430	82753337	2	MIR575	479	0.64763	0.0174263	0.228675	C2
chr21	30881555	30880644	2	KRTAP11-1	117	1.02383	0.0179795	0.420729	C2
chr6	163192002	163165414	2	PACRG-AS3	1228	0.629034	0.0184366	0.214576	C2
chr7	20140453	19918981	2	LOC101927668	135	0.612493	0.0184501	0.232994	C2
chr2	149329985	149474148	1	LYPD6	918	0.546155	0.0184909	0.255976	C2
chr4	57110385	57030773	2	IGFBP7	334	0.872067	0.0188832	0.318854	C2
chrX	51171400	51095844	2	LINC01284	302	1.09027	0.0188901	0.121562	C2
chr19	23914876	23945159	1	ZNF726	682	0.833885	0.0189517	0.211926	C2
chr6	37819499	38154624	1	ZFAND3	536	0.610449	0.0196765	0.504551	C2
chr12	71441898	71125085	2	TSPAN8	776	0.608018	0.0200853	0.317586	C2
chr12	33439819	33374238	2	SYT10	345	0.700189	0.0201536	0.189213	C2
chr10	44978810	44970981	2	DEPP1	267	0.755788	0.0210208	0.243008	C2
chr17	44650349	44646364	2	LINC01180	826	0.561167	0.0211041	0.141355	C2
chr17	42287547	42311943	1	STAT5A	744	0.629226	0.0214486	0.117797	C2
chr13	94479682	94436808	2	DCT	410	0.787381	0.0215685	0.182673	C2
chr6	31158542	31167159	1	TCF19	326	0.633627	0.0218856	0.168468	C2
chr6	38640148	38168451	2	BTBD9	537	0.601656	0.022072	0.534709	C2
chr1	180276224	180269653	2	LHX4-AS1	1890	1.9525	0.0226358	0.208528	C2
chr1	93909456	93885205	2	GCLM	1076	1.04218	0.0234166	0.204799	C2
chr5	97142872	97091867	2	LIX1	479	0.694386	0.023474	0.14108	C2
chr12	101475421	101486997	1	SPIC	922	1.05728	0.0238312	0.245805	C2
chr6	42746096	42744481	2	TBCC	587	0.929282	0.0242077	0.63303	C2
chr9	79975023	80034555	1	LINC01507	349	0.785969	0.0245118	0.181922	C2
chr1	190624890	190801658	1	LINC01720	1949	0.659798	0.0247861	0.197632	C2
chr6	31815464	31817946	1	HSPA1A	377	0.678392	0.0248963	0.343677	C2
chr15	69592129	69695750	1	PCAT29	505	0.516388	0.0250542	0.191693	C2
chr6	84764519	84687373	2	TBX18	810	0.789643	0.0250542	0.260942	C2
chr7	103445207	103514007	1	LOC101927870	731	0.710009	0.0252313	0.125432	C2
chr20	13239674	13237801	2	ISM1-AS1	147	0.614371	0.0256554	0.205424	C2
chr19	12140407	12092843	2	ZNF20	396	1.02687	0.0258839	0.146279	C2
chr6	95577543	95609457	1	MANEA	852	0.528238	0.0264674	0.119044	C2
chr20	17693672	17735871	1	BANF2	163	1.06043	0.0265491	0.230395	C2
chr5	88269476	88189633	2	TMEM161B	436	0.915748	0.0265491	0.21249	C2
chr12	57460135	57472262	1	GLI1	671	1.13237	0.0268031	0.262139	C2
chr1	156081998	156072013	2	MEX3A	1592	1.67717	0.0270172	0.206952	C2
chr14	85387275	85388765	1	LINC02329	550	0.760292	0.0270172	0.15954	C2
chr2	107754112	107822129	1	GACAT1	726	0.598175	0.0270473	0.151165	C2
chr6	31827735	31830255	1	HSPA1B	378	0.844541	0.0275447	0.652723	C2
chr19	44112181	44134816	1	ZNF225	1045	1.07487	0.0279765	0.117134	C2
chr6	42746958	42868560	1	BICRAL	586	0.618509	0.0280161	0.29613	C2
chr12	57452323	57459280	1	INHBE	670	0.959509	0.0282152	0.188486	C2
chr7	8262233	8344516	1	LOC100505938	99	0.680847	0.0282494	0.176358	C2
chr6	28649066	28648286	2	LINC00533	247	1.08244	0.0282875	0.285715	C2
chrX	134546721	134546611	2	MIR424	741	1.16141	0.028903	0.211998	C2
chr8	23336171	23366125	1	LOC100507156	173	0.546107	0.029882	0.159739	C2
chr6	6007605	5997999	2	NRN1	50	0.754095	0.0301633	0.428638	C2
chr6	31177899	31173735	2	PSORS1C3	328	0.504419	0.0312547	0.0834599	C2
chr1	204073115	204127743	1	SOX13	2051	0.587015	0.0320165	0.174468	C2
chr6	33418317	33416442	2	CUTA	458	0.682435	0.0320165	0.3505	C2
chr19	56477603	56500666	1	ZNF667-AS1	1573	1.59442	0.0326242	0.164291	C2
chr6	26659752	26634383	2	ZNF322	200	0.993882	0.0334428	0.122096	C2
chr19	53159075	53124072	2	ZNF347	1400	1.22338	0.0343764	0.0904156	C2
chr9	95875977	95759231	2	LINC00476	453	0.757071	0.0346676	0.358731	C2
chr13	32031639	32025314	2	FRY-AS1	111	0.984788	0.03501	0.380112	C2
chr1	180230286	180278982	1	LHX4	1889	0.727844	0.0353438	0.232044	C2
chr13	38991066	38965925	2	STOML3	151	0.545293	0.0353438	0.0970441	C2
chr6	144285701	144853034	1	UTRN	1118	0.567081	0.0354417	0.6631	C2
chr6	31197760	31203968	1	HCG27	329	0.908523	0.0364526	0.350763	C2
chr14	36070427	36165288	1	LINC00609	208	0.6735	0.0370967	0.184161	C2
chr6	159383531	159396443	1	LINC02529	1204	0.549631	0.0374728	0.242952	C2
chr6	27247701	27256624	1	PRSS16	208	0.549875	0.0380764	0.260711	C2
chr16	35743268	35756515	1	LINC02167	535	0.540722	0.0385539	0.19208	C2
chr7	975599	966075	2	COX19	15	0.843963	0.0394115	0.157893	C2
chr3	191330536	191267168	2	UTS2B	1324	1.17633	0.0396632	0.200797	C2
chr22	16821699	16783412	2	XKR3	10	0.684999	0.0397047	0.0820201	C2
chr8	49512180	49496763	2	LOC100507464	333	0.740421	0.0404752	0.150735	C2
chr14	21070270	21090240	1	ARHGEF40	57	0.873317	0.040631	0.189287	C2
chr6	30075887	30070266	2	RNF39	281	1.04635	0.0406504	0.34334	C2
chr19	56507843	56530221	1	ZNF471	1574	0.696089	0.0406518	0.0764337	C2
chr6	41042554	41044337	1	TSPO2	554	1.56377	0.040754	0.354803	C2
chr7	1742291	1738630	2	ELFN1-AS1	31	0.563437	0.040754	0.185412	C2
chr2	202034587	202038445	1	FZD7	1219	0.582447	0.0410028	0.396428	C2
chr6	53349179	53267398	2	ELOVL5	704	0.609052	0.0415732	0.234679	C2
chr3	536231	846015	1	LINC01266	4	0.619588	0.0423582	0.301128	C2
chr4	104494901	104468312	2	CXXC4	591	0.507254	0.0426457	0.0814959	C2
chr3	195658062	195708807	1	SDHAP2	1358	1.66444	0.0437555	0.0231586	C2
chr4	46475230	46248427	2	GABRA2	267	0.550011	0.0447459	0.221928	C2
chr10	8268305	8259331	2	LINC00708	66	0.680446	0.044843	0.290739	C2
chr11	1697195	1697755	1	KRTAP5-6	68	1.19382	0.0448534	0.323769	C2
chr1	53142632	53087179	2	SLC1A7	824	0.636098	0.0449237	0.22655	C2
chr12	101696947	101744140	1	CHPT1	924	0.813149	0.0449308	0.0893112	C2
chr19	56840729	56774552	2	ZIM2	1581	0.973943	0.0449308	0.168797	C2
chr17	77728559	77722872	2	LINC01987	1299	0.710722	0.0455408	0.355833	C2
chr1	83999150	83865028	2	TTLL7	996	0.778634	0.0456325	0.19601	C2
chr19	36850361	36913029	1	ZNF345	826	1.04898	0.0456325	0.110211	C2
chr3	134052184	133932696	2	SLCO2A1	952	0.612917	0.0456325	0.350801	C2
chr19	46496498	46491191	2	PNMA8B	1130	0.824445	0.0458219	0.207191	C2
chr6	3231807	3303373	1	PSMG4	30	0.957801	0.0458219	0.375024	C2
chr10	80289684	80271820	2	MAT1A	507	0.699464	0.0461778	0.151631	C2
chr5	82859836	82850864	2	LINC01338	422	0.617097	0.0461778	0.173078	C2
chr12	57591174	57603418	1	PIP4K2C	680	0.853951	0.0462767	0.142514	C2
chr6	41071217	41026911	2	UNC5CL	553	0.552246	0.0467673	0.274783	C2
chr1	108661526	108648290	2	HENMT1	1147	0.885704	0.0470941	0.104476	C2
chr6	31815065	31809619	2	HSPA1L	376	0.705118	0.0470941	0.274414	C2
chr10	97334709	97332497	2	FRAT2	642	0.954431	0.0476012	0.375077	C2
chr6	84687712	84709578	1	TBX18-AS1	809	1.02964	0.0478569	0.164333	C2
chr4	184221230	184088706	2	ENPP6	914	0.521012	0.0479391	0.247759	C2
chr19	58118427	58083838	2	ZSCAN18	1627	0.960369	0.0484744	0.117195	C2
chr17	79926725	79915252	2	LINC01979	1335	1.02493	0.0490644	0.153669	C2
chr19	21358930	21379302	1	ZNF738	655	1.0771	0.0493717	0.12451	C2
chr7	14974777	14145049	2	DGKB	109	0.613038	0.0500982	0.834587	C2
chr10	122560665	122643736	1	DMBT1	876	0.550367	0.0501633	0.175669	C2
chr7	158532813	158532718	2	MIR595	1129	0.500231	0.0501633	0.355024	C2
chr8	74984515	75034558	1	CRISPLD1	465	0.56608	0.0509713	0.149416	C2
chr6	46687875	46704319	1	TDRD6	651	1.71993	0.0531102	0.106588	C2
chr19	58034032	58054631	1	ZSCAN1	1625	0.602243	0.0538459	0.127693	C2
chr7	88759368	89337057	1	ZNF804B	533	0.531404	0.0538631	0.389223	C2
chr1	77889539	77881348	2	NEXN-AS1	980	1.23626	0.0542622	0.14996	C2
chr11	56375624	56376553	1	OR8U1	580	1.46663	0.0544578	0.194462	C2
chr12	54126098	54142493	1	LINC02381	566	1.71342	0.0544578	0.24794	C2
chr2	181101932	181399559	1	LINC01934	1108	0.772311	0.0544578	0.281587	C2
chr8	104484465	104484369	2	MIR548A3	627	0.715933	0.0544578	0.240024	C2
chr6	49713590	49692358	2	CRISP2	669	0.846076	0.0546757	0.103894	C2
chr16	78022515	78066761	1	CLEC3A	852	0.759111	0.0548929	0.154163	C2
chr9	110048598	110172512	1	AKAP2	557	0.659134	0.0551075	0.207751	C2
chr10	44959407	44995891	1	RASSF4	266	0.544845	0.0551732	0.204006	C2
chr15	35926843	35926953	1	MIR4510	167	0.859685	0.0551988	0.377992	C2
chr11	19575310	19575372	1	MIR4486	358	0.593651	0.055278	0.442658	C2
chr1	109741038	109733932	2	GSTM3	1179	1.6263	0.0553712	0.182127	C2
chr1	66752459	66778787	1	TCTEX1D1	921	0.872604	0.0557525	0.148347	C2
chr11	101916522	101890674	2	ANGPTL5	1223	0.617452	0.0559199	0.112588	C2
chr12	49323236	49331731	1	TROAP	435	0.933212	0.0559199	0.118833	C2
chr12	15151923	15155283	1	RERG-AS1	250	0.747443	0.0562031	0.179998	C2
chr8	57746149	57750199	1	LOC286178	370	0.679344	0.0563933	0.215196	C2
chr19	36850787	36817428	2	ZNF790	825	1.06284	0.0564596	0.155779	C2
chr1	169711698	169690667	2	SELL	1806	1.14626	0.056467	0.125305	C2
chrX	70931125	70925582	2	SLC7A3	405	0.847288	0.058187	0.10862	C2
chr8	76406654	76524356	1	LINC01111	468	0.89723	0.05856	0.204004	C2
chr17	82334074	82321024	2	SECTM1	1410	0.633933	0.0594835	0.158381	C2
chr1	75796882	75913238	1	MSH4	969	0.775394	0.0595919	0.122488	C2
chr6	1609972	1613897	1	FOXC1	12	0.676006	0.0595919	0.238456	C2
chr11	127002910	127006058	1	KIRREL3-AS3	1513	0.580863	0.0600744	0.127723	C2
chr15	25050632	25172996	1	IPW	34	0.538981	0.0600865	0.143648	C2
chr19	12092263	12137235	1	ZNF788P	395	1.29483	0.0614034	0.139978	C2
chr7	65373799	65401135	1	ZNF92	410	0.784181	0.0614034	0.219133	C2
chr8	104339087	104356689	1	DCSTAMP	626	0.734437	0.0614034	0.174271	C2
chr5	43603230	43571594	2	NNT-AS1	211	0.637075	0.0615685	0.0876526	C2
chr11	58204181	58203202	2	OR1S2	623	2.54619	0.061947	0.179365	C2
chr20	10909272	10875333	2	LOC101929413	139	0.520481	0.0621437	0.152161	C2
chr15	40695107	40686724	2	RAD51-AS1	202	1.06844	0.0622503	0.157918	C2
chr2	75199700	75046463	2	TACR1	547	0.755544	0.0622833	0.284064	C2
chr6	11382348	11183298	2	NEDD9	87	0.625443	0.0622833	0.484319	C2
chr15	40694774	40732339	1	RAD51	203	1.00136	0.0623695	0.132622	C2
chr19	53879190	53907652	1	PRKCG	1462	0.970204	0.0623695	0.134777	C2
chr12	65642372	65466820	2	LOC100507065	729	0.623627	0.0627656	0.305225	C2
chr6	21592769	21598619	1	SOX4	131	0.525502	0.0629253	0.300424	C2
chr6	11043524	11078226	1	ELOVL2-AS1	84	1.08293	0.0631515	0.124514	C2
chr9	23826337	23690104	2	ELAVL2	116	0.643876	0.0631515	0.267255	C2
chr6	75206051	75084326	2	COL12A1	772	0.737204	0.0632136	0.299	C2
chr18	26703638	26687621	2	PCAT18	144	0.86844	0.0633834	0.171847	C2
chr12	85280107	85301784	1	ALX1	827	0.648126	0.0640179	0.0901044	C2
chrX	134549973	134559923	1	LINC00629	739	0.796255	0.0640179	0.0866586	C2
chr3	6894022	6892632	2	GRM7-AS2	25	0.626562	0.0665713	0.112393	C2
chr13	61427849	61409685	2	PCDH20	305	1.22414	0.0672991	0.174705	C2
chr5	27121150	26880600	2	CDH9	117	0.614924	0.0674604	0.2465	C2
chr4	129771481	129724171	2	LINC02466	709	0.674713	0.0677986	0.130747	C2
chr17	49210227	49223225	1	ABI3	928	1.24903	0.0678144	0.116175	C2
chr5	141051135	141059344	1	PCDHB1	769	1.11665	0.0678898	0.0931926	C2
chr16	86567761	86565145	2	FOXC2-AS1	925	0.667915	0.0680605	0.0768293	C2
chr19	37594790	37554782	2	ZNF571	843	0.700944	0.0682746	0.0739741	C2
chr6	4079209	4130951	1	C6orf201	36	0.761384	0.0688012	0.11553	C2
chr6	26087281	26098343	1	HFE	168	0.987555	0.0688012	0.158645	C2
chr7	94656325	94669695	1	PEG10	575	0.54554	0.0691093	0.162855	C2
chr11	63536809	63546462	1	RARRES3	776	0.834614	0.069224	0.122149	C2
chr13	102394630	102395703	1	FGF14-AS2	468	0.776015	0.069224	0.24359	C2
chr19	12195015	12237767	1	LOC100289333	400	0.815711	0.0693337	0.110705	C2
chr12	53985845	54035361	1	HOXC5	555	0.564796	0.0707119	0.173175	C2
chr5	997308	987180	2	LOC100506688	20	0.796793	0.0707857	0.154723	C2
chr11	6920974	6922043	1	OR2D3	218	0.85961	0.0709045	0.0826667	C2
chr8	143840974	143833594	2	NRBP2	837	0.948745	0.0710443	0.182884	C2
chr6	33272010	33276510	1	RPS18	445	1.3694	0.0712263	0.304815	C2
chr19	17511629	17521288	1	PGLS	563	0.793603	0.071454	0.112036	C2
chr2	157327713	157318625	2	ERMN	944	1.37264	0.0716241	0.298321	C2
chr1	76074719	76634601	1	ST6GALNAC3	972	0.724822	0.0719252	0.669633	C2
chr7	520391	525232	1	HRAT92	7	0.547016	0.0724946	0.24506	C2
chr15	63042632	63071915	1	TPM1	414	0.526603	0.073798	0.185285	C2
chr17	7425615	7427568	1	SPEM2	190	1.81352	0.073798	0.141753	C2
chr6	51599723	51622541	1	LOC101927082	682	0.646735	0.0738242	0.0984658	C2
chr11	61203307	61213098	1	PGA3	688	1.41116	0.0746201	0.0783535	C2
chr7	137343774	137227364	2	PTN	930	0.609981	0.0752452	0.184697	C2
chr13	110561733	110523066	2	RAB20	504	0.710926	0.0753972	0.154926	C2
chr2	96335787	96373845	1	NCAPH	640	0.66054	0.0755079	0.15606	C2
chr2	219195237	219209651	1	ZFAND2B	1365	0.742978	0.0755314	0.118418	C2
chr11	103849906	103849980	1	MIR4693	1243	0.509989	0.0763152	0.211629	C2
chr6	165309607	165279664	2	C6orf118	1232	0.733289	0.0763528	0.148528	C2
chr12	65882167	65851340	2	LOC100129940	732	0.887666	0.0767726	0.212301	C2
chr6	134052636	133988697	2	SLC2A12	1052	0.702229	0.0767726	0.215361	C2
chr11	289135	296107	1	PGGHG	10	1.03106	0.0770155	0.136072	C2
chr13	53028759	53052057	1	OLFM4	290	0.817127	0.0775567	0.270924	C2
chr7	561958	565619	1	LOC101927000	9	0.878442	0.0776236	0.182207	C2
chr18	49491729	49491664	2	SNORD58B	239	0.551305	0.077652	0.141048	C2
chr7	156949723	156973182	1	NOM1	1120	0.813286	0.0778486	0.198418	C2
chr1	85201046	85156873	2	SYDE2	1010	0.662962	0.0783815	0.113607	C2
chr11	73983307	73974667	2	UCP2	1048	0.513956	0.0784811	0.100771	C2
chr14	73830135	73822559	2	LINC02274	468	0.848415	0.0789325	0.136388	C2
chr13	77919768	77895481	2	EDNRB	355	0.88524	0.0792996	0.12296	C2
chr6	29559925	29555515	2	UBD	267	1.15357	0.0793335	0.137823	C2
chr1	150257159	150265078	1	CA14	1383	0.748828	0.0795607	0.113124	C2
chr19	56840902	56848556	1	MIMT1	1583	0.993366	0.0795607	0.207076	C2
chrX	155334657	155276211	2	CLIC2	953	1.14042	0.080692	0.0498132	C2
chr1	86993009	87169204	1	LINC01140	1026	0.741159	0.080863	0.329068	C2
chr6	133952170	133990432	1	TBPL1	1051	0.5068	0.0810649	0.122388	C2
chr2	227325201	227221052	2	LOC654841	1414	0.664798	0.0818644	0.166036	C2
chr6	36024868	35943514	2	SLC26A8	506	0.573046	0.0818644	0.156058	C2
chr2	161416094	161425870	1	TBR1	972	0.740441	0.082575	0.0866667	C2
chr19	46746994	46719507	2	STRN4	1138	0.827769	0.0833245	0.147554	C2
chr1	85259672	85249953	2	C1orf52	1011	0.799125	0.0836155	0.174131	C2
chr11	113273901	113269532	2	NCAM1-AS1	1317	0.612839	0.0842602	0.288793	C2
chr4	122618983	122689156	1	IL21-AS1	687	0.761077	0.0843251	0.142948	C2
chr5	129904472	130186634	1	CHSY3	605	0.696017	0.0843631	0.363492	C2
chr1	241957767	241959062	1	BECN2	2371	0.554508	0.0851972	0.211568	C2
chr19	14433053	14471867	1	PKN1	477	0.95183	0.0863341	0.150861	C2
chr11	87719411	87718354	2	LOC105369423	1146	0.841402	0.0863483	0.340667	C2
chr22	23966901	23972532	1	DDTL	144	0.671629	0.0869	0.0688313	C2
chr6	46688165	46670444	2	LOC101926934	650	1.5148	0.0869	0.102518	C2
chr6	84033756	84090881	1	MRAP2	806	0.563734	0.0872416	0.175398	C2
chr2	54330034	54383742	1	C2orf73	363	0.611924	0.0873023	0.157291	C2
chr17	12549782	12637187	1	LINC00670	284	0.927675	0.0880814	0.200074	C2
chr6	38953099	38923029	2	LOC100131047	540	0.706086	0.0880814	0.110803	C2
chr1	53196429	53214197	1	CPT2	825	0.551405	0.0885602	0.0999879	C2
chr5	179023752	179035064	1	ZNF879	1116	0.818844	0.0887449	0.0927651	C2
chr9	100352939	100302077	2	TEX10	501	1.14148	0.0887449	0.182645	C2
chr1	54764514	54756898	2	PARS2	852	0.910262	0.0887901	0.203004	C2
chr5	218215	196871	2	CCDC127	3	0.990993	0.0888403	0.104355	C2
chr13	45701184	45680184	2	LINC01055	211	0.637194	0.0896528	0.097986	C2
chr1	86468368	86500289	1	CLCA1	1021	0.750557	0.0898142	0.159422	C2
chr17	44557459	44559570	1	FZD2	825	0.509069	0.0898142	0.260245	C2
chr6	42050357	41934933	2	CCND3	577	0.63415	0.0898142	0.246966	C2
chr20	2840703	2866732	1	VPS16	62	1.06969	0.0902187	0.100779	C2
chr1	66628415	66628525	1	MIR3117	920	0.734234	0.0903297	0.260472	C2
chr1	59926790	59893308	2	CYP2J2	879	0.7039	0.0904966	0.120209	C2
chr5	141150022	141153287	1	PCDHB6	775	0.722277	0.091195	0.108815	C2
chr8	22024125	22036897	1	NPM2	137	1.28752	0.091522	0.199115	C2
chr19	35268978	35279821	1	USF2	754	1.00898	0.0921592	0.149884	C2
chr4	80266599	80336680	1	FGF5	467	0.717302	0.0924426	0.204018	C2
chrX	131578899	131273506	2	IGSF1	711	0.675767	0.0924426	0.194193	C2
chr13	61199880	61199798	2	MIR3169	304	0.736018	0.0927339	0.320327	C2
chr6	111873452	111660332	2	FYN	933	0.515677	0.0930742	0.320273	C2
chr12	47963569	47968878	1	TMEM106C	393	1.29879	0.0933011	0.392305	C2
chrX	73128080	73126037	2	NAP1L6	435	0.677496	0.0937957	0.135269	C2
chr10	14074284	14087605	1	LOC101928453	98	0.971914	0.09401	0.230315	C2
chr8	102125432	102125515	1	MIR5680	607	0.907937	0.0945478	0.255271	C2
chr12	48813794	48828941	1	CACNB3	416	0.741459	0.0959396	0.174841	C2
chr17	445939	439978	2	RFLNB	7	1.58081	0.0969496	0.137273	C2
chr3	190449876	190428655	2	TMEM207	1319	0.630555	0.0982596	0.0990883	C2
chrX	106168305	106208956	1	MUM1L1	571	0.683445	0.0982596	0.0796486	C2
chr6	16238580	16295549	1	GMPR	110	0.767415	0.0986596	0.262763	C2
chr2	113721379	113721272	2	MIR4782	791	0.551185	0.0987898	0.151594	C2
chr6	33420070	33457541	1	SYNGAP1	457	0.527688	0.0993072	0.202723	C2
chr7	151205496	151190873	2	IQCA1L	1081	1.11449	0.099567	0.152323	C2
chr17	81035122	81117432	1	BAIAP2	1352	0.741599	5.08642e-05	0.828813	C3
chr11	65422798	65445540	1	NEAT1	857	0.727993	0.000180408	0.806494	C3
chr7	76302544	76304295	1	HSPB1	484	0.7709	0.000180408	0.953212	C3
chr5	179862173	179835133	2	MRNIP	1131	1.48646	0.000239442	0.314753	C3
chr17	17813931	17813836	2	MIR33B	345	0.799343	0.00292358	0.608399	C3
chr19	48898733	48880965	2	TULP2	1207	1.13716	0.00292358	0.340924	C3
chr2	112645690	112641832	2	FLJ42351	770	0.774422	0.00292358	0.558761	C3
chr11	65585395	65650930	1	SIPA1	866	0.539233	0.00354119	0.363028	C3
chr11	2899721	2925246	1	SLC22A18	103	0.859796	0.00677502	0.438207	C3
chr9	127724873	127713493	2	PTRH1	720	1.44227	0.00677502	0.340739	C3
chr22	50012659	49994513	2	IL17REL	529	0.805476	0.00748783	0.285586	C3
chr9	127716066	127731600	1	TTC16	719	1.39319	0.00764218	0.31104	C3
chr17	17837002	17810399	2	SREBF1	343	0.604726	0.007879	0.350345	C3
chr19	14572062	14566078	2	NDUFB7	483	0.738389	0.007879	0.315807	C3
chr22	38205690	38111495	2	PLA2G6	344	0.522638	0.007879	0.309793	C3
chr22	38201882	38216511	1	MAFF	345	0.982754	0.00879716	0.388106	C3
chr19	13836289	13834516	2	LOC284454	450	0.771272	0.011395	0.760438	C3
chr7	76359031	76326794	2	YWHAG	485	0.623297	0.0117091	0.29569	C3
chr20	63696668	63698684	1	TNFRSF6B	687	1.38199	0.0144088	0.394267	C3
chr12	52022832	52059507	1	NR4A1	486	0.595147	0.0145623	0.404725	C3
chr19	13836359	13836287	2	MIR24-2	451	0.948229	0.0145623	0.748974	C3
chr19	13836517	13836440	2	MIR27A	452	0.933716	0.0145623	0.767568	C3
chr19	39412585	39428415	1	PLEKHG2	897	0.735221	0.0145623	0.494851	C3
chr2	112645857	112663827	1	SLC20A1	769	0.751432	0.0145623	0.326731	C3
chr11	65444458	65444557	1	MIR612	858	0.591963	0.0168144	1.0216	C3
chr17	64497036	64477785	2	POLG2	1113	1.0958	0.0169488	0.192297	C3
chr19	13795460	13832230	1	ZSWIM4	449	0.590079	0.0192204	0.331114	C3
chr15	72231822	72199029	2	PKM	522	0.741626	0.0208274	0.309241	C3
chr20	63547891	63556708	1	FNDC11	680	0.701852	0.0209308	0.288361	C3
chr6	31837076	31837142	1	SNORD52	381	0.74487	0.0211583	0.439837	C3
chr9	129665641	129722674	1	PRRX2	783	0.692258	0.0211583	0.249502	C3
chr13	31162388	31134974	2	HSPH1	108	0.521557	0.021853	0.283329	C3
chr7	100428992	100400826	2	ZCWPW1	655	0.882926	0.0232013	0.207723	C3
chr19	39409678	39409623	2	MIR4530	898	0.696186	0.023226	0.869795	C3
chr12	68686734	68745809	1	NUP107	756	0.937937	0.0241648	0.144711	C3
chr12	127881617	127898639	1	LINC02393	1218	0.950226	0.0241648	0.117763	C3
chr17	7839904	7854796	1	KDM6B	216	0.571612	0.0245661	0.425642	C3
chr16	67237683	67272190	1	SLC9A5	706	0.679539	0.0268968	0.236777	C3
chr4	109433772	109540896	1	SEC24B	620	0.611666	0.0268968	0.159012	C3
chr19	13836659	13836587	2	MIR23A	453	0.633095	0.0345351	0.803552	C3
chr19	12791496	12793315	1	JUNB	422	0.610175	0.0348667	0.514596	C3
chr22	49918458	49900229	2	ALG12	525	0.978965	0.0350251	0.161932	C3
chr9	135075243	135121179	1	OLFM1	872	0.514365	0.0359	0.247311	C3
chr8	142786592	142784880	2	LY6D	799	0.783505	0.0371831	0.636903	C3
chr14	104677749	104677694	2	MIR4710	816	0.825382	0.0376805	0.566211	C3
chr16	50742050	50801935	1	CYLD	567	0.790394	0.0376805	0.246189	C3
chr17	2401118	2384060	2	MNT	50	0.577779	0.0376805	0.464088	C3
chr19	11435782	11420604	2	CCDC151	372	1.09594	0.0376805	0.284227	C3
chr16	29291220	29372110	1	SNX29P2	430	0.521033	0.0378296	0.126458	C3
chr19	50830530	50851089	1	LOC105372441	1315	1.12341	0.0378296	0.17661	C3
chr8	143017982	143023832	1	LY6E	804	0.821603	0.0378296	0.26236	C3
chr15	64841883	64930920	1	PLEKHO2	440	0.562727	0.0422541	0.270307	C3
chr6	44257890	44254096	2	SLC35B2	631	0.849896	0.0422541	0.374769	C3
chr9	128724445	128733194	1	LOC100506100	759	1.04975	0.0457806	0.226821	C3
chr8	143976734	143915147	2	PLEC	840	0.609454	0.046005	0.536245	C3
chr16	2135898	2088710	2	PKD1	111	0.865824	0.0461701	0.166691	C3
chr6	44254285	44254206	2	MIR4647	632	0.865014	0.0481856	0.471345	C3
chr16	50742305	50742377	1	MIR3181	568	0.636867	0.0488329	0.663297	C3
chr17	75785893	75783107	2	MIR4738	1247	0.547521	0.0488329	0.205092	C3
chr19	9093179	9094213	1	OR1M1	284	0.595896	0.0488329	0.202038	C3
chr21	43362349	43358147	2	LINC01679	255	0.713836	0.0503894	0.428377	C3
chr17	74424851	74450580	1	GPRC5C	1195	0.63119	0.0510338	0.18848	C3
chr22	46112732	46112840	1	MIRLET7A3	498	0.773857	0.0523435	0.409929	C3
chr1	156147366	156177752	1	SEMA4A	1594	0.602674	0.0526899	0.173558	C3
chr19	11089362	11133816	1	LDLR	357	0.671408	0.0527595	0.271141	C3
chr11	65576038	65592650	1	EHBP1L1	865	0.633358	0.0536643	0.32607	C3
chr17	78130770	78142968	1	TMC8	1304	0.705252	0.0536643	0.294426	C3
chr19	10013249	10022279	1	RDH8	310	0.816651	0.0536643	0.22498	C3
chr20	62708837	62762771	1	NTSR1	648	0.620668	0.0536643	0.186606	C3
chr17	17813545	17813480	2	MIR6777	344	1.03903	0.0551073	0.378644	C3
chr16	1308880	1327018	1	UBE2I	64	0.592922	0.0575749	0.185793	C3
chr17	36544888	36589848	1	GGNBP2	570	0.746888	0.0575749	0.124576	C3
chr1	185157080	185291765	1	SWT1	1931	0.91437	0.0605237	0.270699	C3
chr17	49510817	49510900	1	MIR6165	938	0.757482	0.0605237	0.388462	C3
chr19	46203426	46214837	1	LOC93429	1123	1.01763	0.0605237	0.284905	C3
chr14	23365752	23356402	2	EFS	105	0.792291	0.0650018	0.204797	C3
chr20	63547504	63540810	2	SRMS	679	0.543486	0.070876	0.230064	C3
chr19	14496149	14477760	2	GIPC1	479	0.520582	0.0711033	0.198315	C3
chr5	132410636	132476044	1	C5orf56	622	0.557655	0.0711033	0.321498	C3
chr19	47274453	47275707	1	INAFM1	1150	0.718887	0.0740763	0.464875	C3
chr21	30289514	30289145	2	KRTAP25-1	86	1.72158	0.0740763	0.144994	C3
chr7	139109719	139043520	2	ZC3HAV1	942	0.694971	0.0740763	0.150609	C3
chr9	128724127	128720869	2	ZDHHC12	760	0.976045	0.0740763	0.261739	C3
chr8	2045040	2165552	1	MYOM2	17	0.733152	0.0747229	0.242891	C3
chr19	40717103	40740860	1	ITPKC	938	0.634129	0.0765737	0.365769	C3
chr10	133276868	133262403	2	ADAM8	956	0.520147	0.0772828	0.242797	C3
chr19	39406813	39409412	1	ZFP36	896	0.609698	0.0772828	0.555774	C3
chr19	49017090	49015980	2	LHB	1216	0.658981	0.0772828	0.169359	C3
chr19	50837213	50825289	2	KLK15	1314	1.15912	0.0772828	0.186135	C3
chr22	30396857	30425317	1	SEC14L2	225	1.28199	0.0888129	0.354297	C3
chr16	90020128	90004865	2	DBNDD1	997	1.07417	0.0892951	0.216789	C3
chr19	11155808	11131520	2	SPC24	359	0.781828	0.0906331	0.251219	C3
chr21	46228824	46188141	2	LSS	318	0.654096	0.0934007	0.203152	C3
chr17	7857746	7862282	1	CYB5D1	218	0.525159	0.0983328	0.188199	C3
chr4	56466915	56503680	1	SRP72	326	0.986627	0.0983328	0.115562	C3
chr7	149880610	149867697	2	ATP6V0E2-AS1	1048	1.04901	0.0983328	0.14094	C3
chr11	65386599	65413525	1	FRMD8	856	0.582682	0.0990733	0.263825	C3
chr12	94460003	94462484	1	CEP83-DT	871	0.799486	0.0990733	0.323717	C3
chr8	133302022	133237171	2	NDRG1	758	1.11209	1.00491e-23	1.56975	C4
chr15	89496613	89471398	2	RHCG	721	1.09173	1.06597e-10	0.798622	C4
chr17	41786931	41754604	2	JUP	724	0.792766	1.40685e-08	0.672469	C4
chr17	19004804	18968789	2	FAM83G	374	0.810996	5.18999e-08	0.590232	C4
chr17	18950345	19022595	1	SLC5A10	373	0.784185	6.42081e-08	0.628614	C4
chr17	41624842	41619437	2	KRT17	720	0.804627	2.04051e-07	0.96808	C4
chr2	215138428	214931542	2	ABCA12	1299	0.550077	5.41614e-06	0.371924	C4
chr18	77133683	76978827	2	MBP	369	0.530004	1.99365e-05	0.494	C4
chr1	209756032	209782320	1	TRAF3IP3	2128	1.06798	2.87123e-05	0.478095	C4
chr11	65444458	65444557	1	MIR612	858	0.640559	6.90108e-05	1.07987	C4
chr11	119729084	119638098	2	NECTIN1	1413	0.536485	6.90108e-05	0.576096	C4
chr13	27620404	27545911	2	LNX2	75	0.697378	0.000147196	0.310891	C4
chr17	83079691	83095119	1	METRNL	1426	0.698082	0.000194082	0.569054	C4
chr17	41734644	41717742	2	HAP1	723	1.1612	0.000223827	0.565547	C4
chr3	182793500	182921635	1	ATP11B	1222	0.619078	0.000229744	0.191209	C4
chr17	41688885	41692668	1	EIF1	721	0.727331	0.000242777	0.596331	C4
chr17	41612899	41609778	2	KRT16	719	0.949884	0.00027043	0.906834	C4
chr20	63956415	63939829	2	UCKL1	699	0.987229	0.00027043	0.33507	C4
chr19	48552075	48599425	1	SULT2B1	1189	0.935426	0.000384681	0.375557	C4
chr20	63942726	63942631	2	MIR647	701	1.26456	0.000384681	0.53196	C4
chr9	73151757	73170393	1	ANXA1	324	0.639184	0.00041642	0.315909	C4
chr15	42051190	41981582	2	PLA2G4E	238	0.55403	0.000472455	0.33838	C4
chr20	45254564	45252239	2	SLPI	448	1.18842	0.000472455	0.361446	C4
chr8	133191039	133230344	1	WISP1	757	0.577239	0.000488984	0.375897	C4
chr8	81280363	81284777	1	FABP5	488	0.724142	0.00050934	0.439322	C4
chr22	35299275	35347994	1	TOM1	279	0.926501	0.000753901	0.37731	C4
chr15	59206823	59208515	1	LDHAL6B	395	0.828587	0.00076344	0.485225	C4
chr14	102509799	102501760	2	ANKRD9	786	0.821284	0.000778618	0.340726	C4
chr16	48448402	48356364	2	SIAH1	552	0.568323	0.000778618	0.288107	C4
chr9	92528058	92527984	2	MIR4670	418	0.79465	0.000778618	0.276469	C4
chr5	149358007	149369653	1	PCYOX1L	870	1.10815	0.000878244	0.308747	C4
chr13	51584455	51767707	1	WDFY2	269	0.598476	0.00108263	0.405915	C4
chr10	104323369	104327004	1	LOC101927472	772	0.543338	0.00152033	0.52076	C4
chr9	111896766	111935369	1	UGCG	573	0.530674	0.00186908	0.137292	C4
chr4	38664196	38701042	1	KLF3	221	0.718109	0.00220697	0.388149	C4
chr11	65497762	65506469	1	MALAT1	859	0.505955	0.00265566	0.555159	C4
chr11	120210767	120230332	1	OAF	1416	0.727463	0.00324799	0.350338	C4
chr19	42220140	42198598	2	DEDD2	985	0.773669	0.00324799	0.370706	C4
chr5	172771195	172768090	2	DUSP1	1030	0.597884	0.00328699	0.618563	C4
chr10	4963253	5107522	1	AKR1C1	32	0.795143	0.00335284	0.248769	C4
chr12	109880488	109850943	2	GLTP	1006	0.623593	0.00335284	0.332573	C4
chr15	41836785	41848147	1	PLA2G4B	232	0.851268	0.00335284	0.312181	C4
chr22	38398522	38291367	2	TPTEP2-CSNK1E	348	0.510005	0.0035159	0.271614	C4
chr6	2842006	2832332	2	SERPINB1	18	0.704561	0.00390511	0.272217	C4
chr7	66401338	66376044	2	LINC00174	418	1.24532	0.00404432	0.186795	C4
chr10	5135226	4922564	2	AKR1C2	31	0.634459	0.00479278	0.288875	C4
chr10	75236030	75233969	2	COMTD1	472	0.906625	0.00501116	0.566913	C4
chr22	23179704	23318037	1	BCR	126	0.528169	0.00501116	0.430471	C4
chr5	149357642	149348116	2	GRPEL2-AS1	869	1.22654	0.0053789	0.286135	C4
chr15	51952106	52067372	1	MAPK6	347	0.576148	0.00544012	0.304362	C4
chr3	12769457	12733525	2	TMEM40	88	0.662472	0.00544012	0.337344	C4
chr11	1309654	1274371	2	TOLLIP	56	0.738997	0.00557798	0.25064	C4
chr19	35513658	35497220	2	DMKN	764	0.801825	0.00569139	0.26209	C4
chr18	9615264	9619363	1	PPP4R1-AS1	60	0.610369	0.00577351	0.27006	C4
chr18	23452823	23486603	1	RIOK3	122	1.01437	0.00577351	0.188503	C4
chr1	153357854	153361027	1	S100A9	1491	0.537594	0.00629803	0.248833	C4
chr12	8822472	8887001	1	A2ML1	143	0.927702	0.00629803	0.20773	C4
chr9	128322742	128305161	2	TRUB2	747	0.930831	0.00629803	0.273825	C4
chr9	135907228	135808487	2	CAMSAP1	887	0.567553	0.00629803	0.228529	C4
chr7	73830863	73832693	1	CLDN4	452	0.908507	0.00648841	0.572271	C4
chr10	5035354	5107686	1	AKR1C3	33	0.973956	0.00678127	0.180559	C4
chr9	133149334	133097720	2	RALGDS	830	0.503158	0.00698666	0.332582	C4
chr19	35449715	35451765	1	FFAR2	762	0.946798	0.00730542	0.321676	C4
chr15	41972763	41999094	1	PLA2G4E-AS1	237	0.568088	0.00954768	0.174513	C4
chr19	16067021	16103005	1	TPM4	524	0.583484	0.00954768	0.225147	C4
chr14	65102695	65006174	2	MAX	392	0.617101	0.00960349	0.235089	C4
chr20	19284596	19242302	2	LOC100130264	185	0.645257	0.00960349	0.230235	C4
chr2	201157823	201140278	2	CFLAR-AS1	1208	0.960194	0.00963841	0.230634	C4
chr18	63647579	63726432	1	SERPINB11	315	0.742909	0.0104691	0.167412	C4
chr21	38805307	38824955	1	ETS2	198	0.614064	0.0109451	0.403199	C4
chr14	65082034	65094212	1	LOC100506321	394	0.587397	0.0111095	0.213563	C4
chr15	42156636	42139034	2	PLA2G4F	240	0.71265	0.0121482	0.190497	C4
chr8	1755778	1786572	1	CLN8	11	0.610069	0.0121482	0.273358	C4
chr3	184773155	184756389	2	LINC02069	1261	0.656492	0.012607	0.343389	C4
chr11	119381726	119355215	2	USP2	1410	0.562069	0.0129236	0.275102	C4
chr22	45163841	45188015	1	NUP50	480	1.16326	0.0140873	0.185241	C4
chr17	2401118	2384060	2	MNT	50	0.552667	0.0143037	0.46297	C4
chr8	29748109	29673922	2	LINC00589	227	0.514277	0.0144176	0.17162	C4
chr18	31447795	31478702	1	DSG3	156	0.567718	0.0156336	0.255678	C4
chr18	31426988	31343368	2	DSG1-AS1	154	0.736376	0.017319	0.175068	C4
chr7	134549136	134579875	1	AKR1B15	912	0.941796	0.0175795	0.242133	C4
chr20	63941544	63941465	2	MIR1914	700	1.21851	0.0181238	0.379992	C4
chr10	46030714	46005088	2	NCOA4	281	0.563429	0.0181507	0.11343	C4
chr19	40750637	40765389	1	SNRPA	940	0.8545	0.0189686	0.303342	C4
chr5	176416569	176392455	2	CLTB	1067	0.653199	0.0189686	0.226837	C4
chr14	94104836	94116698	1	IFI27	615	1.13505	0.0199827	0.213282	C4
chr19	35495558	35487324	2	KRTDAP	763	0.895835	0.0201396	0.259404	C4
chr1	51329654	51335324	1	TTC39A-AS1	801	0.846204	0.0206057	0.251374	C4
chr19	40751553	40740856	2	C19orf54	939	0.844028	0.0206057	0.457755	C4
chr19	44662278	44684359	1	CEACAM19	1058	0.757807	0.0206057	0.201046	C4
chr15	41828095	41848155	1	JMJD7-PLA2G4B	231	0.528095	0.0209185	0.235791	C4
chr1	52142094	52346686	1	ZFYVE9	811	0.682681	0.0219684	0.304756	C4
chr16	28063509	27787535	2	GSG1L	404	0.670975	0.0224172	0.442054	C4
chr1	114670422	114582848	2	DENND2C	1251	0.502058	0.0238596	0.221511	C4
chr19	35399511	35419385	1	LINC01531	761	1.19221	0.0248311	0.202662	C4
chr3	196568674	196554177	2	WDR53	1378	0.631202	0.0249264	0.150658	C4
chr12	54830519	54858393	1	MUCL1	584	1.32883	0.0251763	0.254057	C4
chr16	30446181	30444381	2	SEPHS2	475	1.49354	0.0251763	0.24036	C4
chr7	123655807	123664290	1	LMOD2	825	1.0758	0.0264766	0.184763	C4
chr21	41420304	41459214	1	MX1	225	0.87008	0.0267794	0.192443	C4
chr2	127220078	127184120	2	CYP27C1	828	0.679492	0.0268378	0.303473	C4
chr1	236604504	236549005	2	HEATR1	2349	0.806671	0.0277517	0.168107	C4
chr20	31870747	31847637	2	DUSP15	265	1.15475	0.0301519	0.176889	C4
chr9	98807699	98850081	1	GALNT12	489	0.859332	0.0301519	0.217578	C4
chr12	95003770	94897055	2	NDUFA12	876	0.623244	0.0303732	0.22674	C4
chr1	156282825	156249224	2	SMG5	1600	0.52804	0.0305411	0.172155	C4
chr11	2929455	2928273	2	PHLDA2	104	0.692568	0.0305411	0.540881	C4
chr11	33700801	33698261	2	C11orf91	422	0.879866	0.0305411	0.531366	C4
chr18	70335439	70352459	1	LINC01909	335	1.02871	0.0305411	0.187372	C4
chr2	74442422	74425836	2	RTKN	525	0.513757	0.0305411	0.191485	C4
chr2	201116104	201176687	1	CFLAR	1207	0.50872	0.0305411	0.224642	C4
chr19	55280381	55262231	2	HSPBP1	1527	0.615237	0.0312183	0.164278	C4
chr7	74082933	74122525	1	LIMK1	456	0.657534	0.0313835	0.272034	C4
chr19	15179350	15179283	2	MIR6795	500	0.75885	0.0329087	0.348461	C4
chr19	51009634	50996018	2	KLK9	1323	0.815932	0.0331436	0.265018	C4
chr2	181891833	181930738	1	ITPRID2	1113	0.801921	0.0331436	0.19906	C4
chr4	86849263	86823468	2	SLC10A6	503	0.65591	0.0331436	0.254609	C4
chr4	48016672	47935977	2	CNGA1	278	0.573675	0.0331929	0.194527	C4
chr17	2416085	2405562	2	LOC284009	51	0.833899	0.0337009	0.197942	C4
chr14	103928269	103912288	2	ATP5MPL	807	0.63441	0.0339873	0.205851	C4
chr11	65888539	65883741	2	FIBP	883	0.584264	0.0368205	0.414358	C4
chr14	65044688	65044769	1	MIR4706	393	0.584754	0.0368205	0.147873	C4
chr14	91253925	91232532	2	GPR68	581	0.61115	0.0368205	0.24934	C4
chr17	8088056	8088147	1	MIR4314	229	1.22241	0.0368205	0.334718	C4
chr19	40717103	40740860	1	ITPKC	938	0.543081	0.0368205	0.324551	C4
chr19	54463711	54461796	2	LENG9	1490	0.958525	0.0368205	0.510718	C4
chr20	41366827	41359966	2	EMILIN3	405	0.768218	0.0368205	0.167819	C4
chr4	47914142	48025194	1	LOC101927157	277	0.572836	0.0368205	0.241259	C4
chr5	75236878	75068275	2	ANKRD31	365	0.70411	0.0368205	0.198622	C4
chr5	177357837	177372601	1	RGS14	1087	0.831472	0.0369696	0.306954	C4
chr2	64143239	64252859	1	LOC100507006	413	0.6723	0.0374702	0.32007	C4
chr12	56300392	56271699	2	CS	634	0.987735	0.0381591	0.236724	C4
chr19	45160150	45149750	2	NKPD1	1079	0.846717	0.0387827	0.281875	C4
chr19	33302857	33305054	1	CEBPA-DT	719	0.565495	0.0388113	0.513041	C4
chr17	45133354	45108967	2	PLCD3	841	0.771767	0.0396003	0.251895	C4
chr3	196338503	196323546	2	TM4SF19	1374	1.01215	0.0397706	0.263976	C4
chr17	41812603	41801947	2	P3H4	725	0.617698	0.0403993	0.237157	C4
chr19	7497449	7476875	2	PEX11G	235	1.04263	0.0421665	0.198008	C4
chr17	2593210	2685615	1	PAFAH1B1	53	0.52418	0.0427508	0.18366	C4
chr19	15200981	15159038	2	NOTCH3	499	0.517059	0.0427508	0.164789	C4
chr9	128882112	128918039	1	LRRC8A	766	0.627783	0.0427508	0.275571	C4
chr1	234373593	234372807	2	COA6-AS1	2324	1.74878	0.0430727	0.241485	C4
chr14	21042226	21044234	1	RNASE7	55	1.28037	0.0445706	0.365155	C4
chr12	120581398	120578764	2	POP5	1123	0.641688	0.0450066	0.273573	C4
chr19	7830233	7864976	1	EVI5L	253	0.639442	0.0451016	0.262612	C4
chr19	55071291	55027593	2	RDH13	1513	0.717963	0.0451016	0.191559	C4
chr16	68448688	68358325	2	SMPD3	748	0.502285	0.0460138	0.22163	C4
chr12	108857590	108778192	2	SSH1	986	0.825699	0.0465433	0.381171	C4
chr19	45668244	45683724	1	GIPR	1099	0.629288	0.0473029	0.218577	C4
chr11	65890112	65891635	1	CCDC85B	884	0.629294	0.0473249	0.515351	C4
chr19	2164149	2232578	1	DOT1L	82	0.61432	0.0473249	0.297609	C4
chr19	39406813	39409412	1	ZFP36	896	0.663708	0.0473249	0.545221	C4
chr9	87725519	87731393	1	CTSL	379	0.645462	0.0473249	0.280312	C4
chr13	106568164	106541673	2	ARGLU1	484	0.818227	0.0473453	0.182342	C4
chr5	132963634	132875379	2	AFF4	637	0.587728	0.0487663	0.160831	C4
chr10	100330486	100288154	2	PKD2L1	686	0.825104	0.0499075	0.173237	C4
chr12	31729174	31671137	2	AMN1	336	0.642249	0.0499075	0.227155	C4
chr19	55245250	55245186	2	MIR6803	1526	1.04823	0.0499075	0.393807	C4
chr1	153541765	153537147	2	S100A5	1498	1.14837	0.0515074	0.395938	C4
chr1	145405778	145289900	2	NBPF20	1322	0.722533	0.0539261	0.0336941	C4
chr1	203494143	203508864	1	OPTC	2043	0.517341	0.0539261	0.202318	C4
chr14	90455230	90458905	1	LINC00642	574	0.555702	0.0539261	0.282565	C4
chr2	96265994	96248516	2	TMEM127	636	0.887851	0.0539261	0.222193	C4
chr20	41169023	41169078	1	MIR6871	402	1.73233	0.0539261	0.377666	C4
chr20	45115172	45109452	2	WFDC5	443	0.935401	0.0539261	0.214636	C4
chr22	38952751	38963183	1	APOBEC3A	362	0.731396	0.0539261	0.255217	C4
chr6	3195756	3182744	2	LINC02525	28	0.590653	0.0539261	0.143734	C4
chr8	81686693	81657961	2	IMPA1	493	0.669942	0.0539261	0.137346	C4
chr15	89524034	89505277	2	LINC00928	722	0.630228	0.0541347	0.226324	C4
chr22	39399741	39436823	1	TAB1	378	0.586239	0.0541347	0.12107	C4
chr3	196338388	196316082	2	TM4SF19-TCTEX1D2	1373	0.746115	0.0541347	0.242344	C4
chr10	3134566	3167972	1	PITRM1-AS1	20	0.909873	0.0551907	0.132716	C4
chr11	1309769	1310707	1	TOLLIP-AS1	57	0.821428	0.0566041	0.472483	C4
chr12	9208370	9148840	2	PZP	150	0.86858	0.0614857	0.113499	C4
chr19	55072020	55087923	1	EPS8L1	1514	0.621407	0.0614857	0.232324	C4
chr15	59171262	59171183	2	MIR2116	394	0.943654	0.0617724	0.258147	C4
chr19	43465660	43460787	2	LYPD3	1016	0.590606	0.0619133	0.475485	C4
chrX	38006582	38128819	1	SYTL5	170	0.918622	0.0632258	0.104813	C4
chr10	84173738	84185294	1	C10orf99	518	0.517788	0.064697	0.179318	C4
chr22	36507101	36487190	2	FOXRED2	296	0.866697	0.0669551	0.129189	C4
chr2	102186973	102240002	1	IL1RL2	699	0.556436	0.067245	0.203428	C4
chr17	41930635	41965651	1	TTC25	731	0.547395	0.0688148	0.145906	C4
chr1	153375649	153373706	2	S100A12	1492	0.917493	0.0712964	0.293217	C4
chr21	36385378	36419015	1	CHAF1B	180	0.55141	0.0713387	0.120674	C4
chr4	183659267	183713594	1	TRAPPC11	912	0.500019	0.0714473	0.132793	C4
chr7	75943782	75943916	1	SNORA14A	479	0.680437	0.0721004	0.327022	C4
chr19	55258995	55229780	2	PPP6R1	1523	0.788306	0.0727953	0.203078	C4
chr2	214810229	214963274	1	LOC101928103	1298	0.532642	0.0727953	0.214704	C4
chr11	93850531	93818232	2	VSTM5	1186	0.815547	0.0728835	0.195767	C4
chr19	41750977	41772208	1	CEACAM6	970	0.839089	0.0743731	0.183855	C4
chr9	135961380	135932969	2	UBAC1	888	0.533015	0.0743731	0.197167	C4
chr10	124703625	124714217	1	FAM53B-AS1	896	0.58811	0.0745344	0.164738	C4
chr19	39196961	39201884	1	NCCRP1	885	1.28548	0.0746299	0.272352	C4
chr19	3506273	3538330	1	FZR1	123	0.651367	0.0747604	0.251364	C4
chr5	72816312	72916733	1	TNPO1	342	0.7187	0.0766725	0.171517	C4
chr9	35041095	35045991	1	C9orf131	191	0.789053	0.0769359	0.224362	C4
chr15	52295798	52192322	2	MYO5C	351	0.503729	0.0773841	0.158437	C4
chr20	25390983	25294743	2	ABHD12	234	0.520204	0.080544	0.21502	C4
chr3	178419201	178457309	1	LINC01014	1195	0.982585	0.080544	0.117749	C4
chr10	133379234	133391694	1	PAOX	964	1.00036	0.0806801	0.279946	C4
chr14	75051532	75013764	2	MLH3	493	0.762347	0.0808484	0.0740602	C4
chr17	3557995	3510502	2	TRPV3	72	0.556373	0.0815242	0.197334	C4
chr22	38957522	38992778	1	APOBEC3A_B	363	0.681384	0.0815242	0.278644	C4
chr12	57512688	57512750	1	MIR6758	674	1.95383	0.0817606	0.210885	C4
chr19	7676628	7679826	1	MCEMP1	247	0.750727	0.0822206	0.123666	C4
chr9	127785679	127790787	1	CDK9	723	0.899284	0.0831903	0.190916	C4
chr12	54984746	54948018	2	TESPA1	585	1.01278	0.083486	0.166479	C4
chr16	31115754	31131393	1	KAT8	511	0.576324	0.0841078	0.207207	C4
chr15	40874289	40872214	2	RHOV	211	0.549265	0.0846279	0.33744	C4
chr14	91126425	91126553	1	SNORA11B	580	0.592896	0.0850843	0.312531	C4
chr10	28677342	28682939	1	BAMBI	193	0.616047	0.0855057	0.183253	C4
chr16	82035004	82098534	1	HSD17B2	876	0.683946	0.0855057	0.242223	C4
chr19	41397479	41386374	2	EXOSC5	960	0.714833	0.0855057	0.212708	C4
chr19	4724673	4675224	2	DPP9	169	0.542096	0.0857132	0.208618	C4
chr9	128203352	128255248	1	DNM1	742	0.63769	0.0859203	0.193756	C4
chr9	136546212	136549893	1	NALT1	906	0.629813	0.0860704	0.329322	C4
chr14	101730437	101732522	1	LINC00239	777	0.721409	0.0890309	0.373109	C4
chr15	41828085	41837581	1	JMJD7	230	0.542411	0.0910699	0.254889	C4
chr12	52473785	52468516	2	KRT6C	501	1.14189	0.0912715	0.187614	C4
chr3	151814037	151828488	1	AADAC	1070	0.895609	0.0919602	0.176932	C4
chr2	188978092	188978161	1	MIR1245A	1137	1.30657	0.0925186	0.187869	C4
chr19	42220271	42228201	1	ZNF526	986	0.582418	0.0927179	0.190994	C4
chr10	124801785	124836670	1	ABRAXAS2	898	0.535619	0.0934293	0.111213	C4
chr11	112260265	112261396	1	LOC100132686	1311	1.5786	0.0934293	0.200654	C4
chr12	6451567	6439001	2	CD27-AS1	67	0.771217	0.0934293	0.143863	C4
chr19	58440222	58432814	2	ZNF132	1642	1.33013	0.0943035	0.114946	C4
chr12	68253607	68248242	2	IL22	750	0.689058	0.0960308	0.163749	C4
chr2	64144454	64092652	2	PELI1	412	0.552278	0.0964992	0.188783	C4
chr18	31376777	31414912	1	DSG4	155	0.707556	0.0966827	0.120109	C4
chr11	59866575	59852800	2	TCN1	659	1.04136	0.0967028	0.124237	C4
chr15	68930504	69062743	1	NOX5	497	0.646975	0.0976076	0.196509	C4
chr19	41708585	41761282	1	CEACAM5	969	0.556073	0.0976076	0.0987908	C4
chr19	44699151	44710714	1	CEACAM16	1059	0.591409	0.0976076	0.126944	C4
chr8	143733801	143723933	2	FAM83H	831	0.737326	0.0976076	0.198714	C4
chr19	3869032	3804024	2	ZFR2	137	0.672493	0.0977051	0.162428	C4
chr10	104086002	104031286	2	COL17A1	763	1.44694	2.20534e-05	0.4375	C5
chr1	112956415	113047051	1	SLC16A1-AS1	1234	1.20183	0.000331831	0.404372	C5
chr14	88326907	88180103	2	KCNK10	559	0.629292	0.0025873	0.408284	C5
chr1	209806175	209785623	2	IRF6	2130	0.699896	0.00431302	0.407905	C5
chr10	104048186	104048089	2	MIR936	764	1.1508	0.0100236	0.524435	C5
chr5	79936579	79967626	1	LINC01455	400	1.15032	0.020914	0.458329	C5
chr8	55879813	56014168	1	LYN	355	0.750018	0.020914	0.416869	C5
chr1	209652466	209614870	2	LAMB3	2123	0.798403	0.0560814	0.376728	C5
chr1	209623510	209623444	2	MIR4260	2124	1.22134	0.0560814	0.693636	C5
chr10	12196144	12165325	2	NUDT5	84	1.46477	0.0560814	0.219457	C5
chr19	17933016	17943991	1	CCDC124	575	1.15002	0.0560814	0.392176	C5
chr4	138130709	138027422	2	LINC00616	718	0.788904	0.0560814	0.205052	C5
chr19	48455509	48466980	1	KCNJ14	1186	1.67391	0.0632066	0.155685	C5
