# Supplementary material for: LY6D marks pre-existing resistant basosquamous tumor subpopulations
Source: Nat Commun. 2022 Dec 6;13:7520. doi: 10.1038/s41467-022-35020-y (PMC9726704; doi:10.1038/s41467-022-35020-y)
Supplement: Supplementary file 10 — Supplementary Data 8 [file 41467_2022_35020_MOESM10_ESM.xlsx]

## Sheet: Sheet1
seqnames	start	end	strand	name	idx	Log2FC	FDR	MeanDiff	Cluster
chr4	56681899	56647988	2	HOPX	329	1.65363	0.0093539	0.491327	C1
chr10	72273920	72276036	1	DDIT4	430	0.574246	0.0377514	0.569973	C1
chr10	120456954	120589855	1	PLPP4	862	0.684886	0.0377514	0.330427	C1
chr2	102070376	102179874	1	IL1R1	698	0.940838	0.0377514	0.424112	C1
chr20	10674107	10637684	2	JAG1	136	0.909056	0.0377514	0.430146	C1
chr20	10649695	10649636	2	MIR6870	137	0.878267	0.0377514	0.661896	C1
chr10	126388455	126012381	2	ADAM12	915	0.614649	0.0454576	0.483319	C1
chr10	3066333	3137712	1	PFKP	19	1.07237	0.0758504	0.476215	C1
chr19	23395560	23308903	2	ZNF91	678	0.817205	0.0758504	0.252881	C1
chr5	151093577	151029945	2	TNIP1	902	1.0586	0.0758504	0.385338	C1
chr7	100357380	100367398	1	PILRB	653	2.76452	0.0758504	0.304292	C1
chr8	142786592	142784880	2	LY6D	799	1.2731	0.0758504	0.60428	C1
chr9	12814345	12700100	2	LURAP1L-AS1	54	1.06805	0.0758504	0.368173	C1
chr7	100336104	100367831	1	STAG3L5P-PVRIG2P-PILRB	651	1.52309	0.0763937	0.256638	C1
chr12	6310436	6328506	1	PLEKHG6	63	0.741018	0.0792508	0.352485	C1
chr1	201399915	201373244	2	LAD1	2002	1.35284	0.0793673	0.360557	C1
chr6	109483237	109462594	2	ZBTB24	915	1.29024	0.0943879	0.238	C1
chr7	73842535	73834590	2	METTL27	453	1.31693	0.0943879	0.274169	C1
chr1	153460701	153457744	2	S100A7	1496	1.25661	0.105748	0.615177	C1
chr10	72355230	72332830	2	DNAJB12	431	0.669273	0.169883	0.254627	C1
chr10	29602346	29602264	2	MIR938	201	0.661041	0.177069	0.491931	C1
chr13	20567069	20691437	1	IFT88	20	0.986219	0.177069	0.2923	C1
chr17	45434421	45393902	2	ARHGAP27	850	0.922167	0.177069	0.409623	C1
chr11	67056818	67072013	1	RHOD	930	0.734644	0.192571	0.190654	C1
chr1	234970062	234957342	2	LOC101927851	2331	0.530242	0.194256	0.319508	C1
chr19	24033405	24129961	1	ZNF254	683	0.724925	0.194256	0.384465	C1
chr10	104338404	104309698	2	ITPRIP	771	0.99523	0.219334	0.386023	C1
chr18	21600884	21529281	2	ESCO1	106	0.98632	0.219334	0.167942	C1
chr10	96090238	95753206	2	ENTPD1-AS1	624	0.756763	0.221923	0.436081	C1
chr8	124848766	124951177	1	LINC00964	710	0.719453	0.221923	0.317957	C1
chr2	113111116	113134016	1	IL1RN	780	0.921322	0.231152	0.293942	C1
chr9	127578989	127505339	2	FAM129B	715	0.605177	0.241774	0.310927	C1
chr10	104323369	104327004	1	LOC101927472	772	0.942103	0.245856	0.434243	C1
chr11	35420063	35251206	2	SLC1A2	438	0.611319	0.245856	0.30315	C1
chr8	103285907	103156990	2	BAALC-AS1	619	0.668629	0.246848	0.298719	C1
chr19	35495558	35487324	2	KRTDAP	763	1.0281	0.253556	0.252138	C1
chr7	136903167	136903294	1	MIR490	929	1.02116	0.253556	0.182227	C1
chr8	143878464	143857324	2	EPPK1	839	0.857488	0.253556	0.256542	C1
chr10	75210154	75231448	1	VDAC2	471	0.744129	0.260244	0.263069	C1
chr3	139678017	139560180	2	NMNAT3	994	0.622996	0.260244	0.289596	C1
chr3	122055366	122121139	1	CD86	817	1.23404	0.263091	0.357819	C1
chr1	153536244	153534599	2	S100A6	1497	0.515541	0.26979	0.361484	C1
chr10	70672803	70762441	1	ADAMTS14	412	0.983342	0.26979	0.426515	C1
chr3	196142636	196160890	1	LINC00885	1367	0.961428	0.26979	0.383215	C1
chr7	73719672	73699206	2	STX1A	447	0.972967	0.275652	0.275504	C1
chr7	73711317	73711397	1	MIR4284	448	1.29725	0.275652	0.576162	C1
chr10	33336262	33177492	2	NRP1	219	0.611791	0.283294	0.308727	C1
chr11	3057613	3000922	2	CARS	107	0.734023	0.283294	0.243119	C1
chr11	7513298	7657127	1	PPFIBP2	227	0.520764	0.283294	0.380996	C1
chr17	2593210	2685615	1	PAFAH1B1	53	0.817575	0.283294	0.202458	C1
chr3	100492619	100577444	1	TMEM45A	681	0.789729	0.283294	0.290384	C1
chr8	127795962	127796028	1	MIR1204	731	0.683258	0.283294	0.433812	C1
chr1	109113679	109206781	1	KIAA1324	1159	0.651635	0.290819	0.254281	C1
chr1	54801267	54779712	2	TTC22	853	1.10334	0.301419	0.192054	C1
chr6	31536449	31536374	2	SNORD117	339	1.30665	0.301419	0.283442	C1
chr7	64666083	64711582	1	ZNF107	404	0.624037	0.301419	0.190727	C1
chr8	120813273	120535745	2	SNTB1	676	0.503103	0.301419	0.321635	C1
chr4	56821742	56809860	2	SPINK2	330	0.682023	0.32139	0.225316	C1
chr10	103517393	103479603	2	NEURL1-AS1	757	0.929624	0.328206	0.26105	C1
chr4	37891087	38139175	1	TBC1D1	217	0.916595	0.328206	0.243689	C1
chr17	2692919	2692861	2	MIR6776	55	1.0082	0.332325	0.433069	C1
chr4	158723396	158709134	2	PPID	828	1.3995	0.336085	0.213042	C1
chr5	53480409	53487134	1	FST	229	0.781589	0.336107	0.257938	C1
chr7	100356651	100356721	1	MIR6840	652	5.89404	0.342895	0.224877	C1
chr11	62556235	62433542	2	AHNAK	726	0.523446	0.353963	0.3232	C1
chr15	41828085	41837581	1	JMJD7	230	0.832973	0.353963	0.269831	C1
chr17	41189887	41190639	1	KRTAP9-1	691	1.75635	0.353963	0.151185	C1
chr22	17266733	17256859	2	CECR3	19	1.0553	0.353963	0.416954	C1
chr18	3220108	3066807	2	MYOM1	19	0.508777	0.369407	0.222988	C1
chr18	6729718	6915716	1	ARHGAP28	43	0.661422	0.369407	0.365566	C1
chr8	20183206	20144855	2	SLC18A1	127	1.06327	0.369407	0.312769	C1
chr12	52849092	52837804	2	KRT78	516	0.602896	0.370217	0.171688	C1
chr1	54018186	54007299	2	LDLRAD1	838	1.07749	0.38118	0.219558	C1
chr1	54053504	54026681	2	TMEM59	839	1.02197	0.38118	0.209415	C1
chr10	12043170	11920022	2	UPF2	80	0.64419	0.38118	0.182196	C1
chr10	27100498	26991914	2	ANKRD26	179	0.845229	0.38118	0.165839	C1
chr10	75236030	75233969	2	COMTD1	472	0.581707	0.38118	0.296354	C1
chr10	95711779	95869695	1	ENTPD1	623	0.693601	0.38118	0.224031	C1
chr16	68737225	68835548	1	CDH1	751	0.637604	0.38118	0.301042	C1
chr17	59220467	59275967	1	GDPD1	1041	1.21328	0.38118	0.120823	C1
chr17	68413623	68551319	1	PRKAR1A	1147	0.697168	0.38118	0.313377	C1
chr17	75646243	75647977	1	SMIM6	1241	0.508904	0.38118	0.175677	C1
chr19	12724011	12699194	2	TNPO2	415	1.73194	0.38118	0.249008	C1
chr19	43465660	43460787	2	LYPD3	1016	0.719161	0.38118	0.348996	C1
chr19	46077094	46039748	2	IGFL4	1118	1.17705	0.38118	0.262796	C1
chr19	51028039	51022216	2	KLK11	1325	2.589	0.38118	0.129608	C1
chr2	101273049	101272936	2	SNORD89	691	0.820069	0.38118	0.0901424	C1
chr2	102619707	102711318	1	SLC9A2	705	0.618375	0.38118	0.20105	C1
chr21	39612821	39597147	2	B3GALT5-AS1	212	0.610806	0.38118	0.172743	C1
chr3	149377865	149369022	2	TM4SF1	1040	0.865957	0.38118	0.403881	C1
chr5	58122341	58108082	2	LINC02101	266	0.624532	0.38118	0.165289	C1
chr6	138107511	138088505	2	PERP	1080	0.687309	0.38118	0.336289	C1
chr8	29263124	29067279	2	KIF13B	225	0.685489	0.38118	0.326327	C1
chr9	92670265	92613184	2	IPPK	419	0.68948	0.38118	0.283992	C1
chr12	52434525	52424070	2	KRT75	499	0.903854	0.385071	0.319661	C1
chr1	206474803	206474864	1	MIR6769B	2092	1.30776	0.389856	0.376626	C1
chr12	125065379	125143333	1	AACS	1206	0.714345	0.389856	0.288335	C1
chr12	18738057	18683169	2	PLCZ1	260	1.25244	0.390877	0.155365	C1
chr18	12254319	12277595	1	CIDEA	77	0.87853	0.390877	0.322481	C1
chr1	221336296	221330080	2	C1orf140	2202	0.646711	0.393544	0.262092	C1
chr14	99971449	100144236	1	EVL	663	0.580316	0.393544	0.258681	C1
chr11	68903835	68891276	2	MRPL21	975	1.7147	0.393638	0.298031	C1
chr3	194351328	194339765	2	CPN2	1343	0.552956	0.423287	0.136542	C1
chr4	75513946	75550473	1	THAP6	426	0.91177	0.424007	0.214392	C1
chr6	36697851	36733183	1	RAB44	520	0.735158	0.424007	0.253138	C1
chr9	136545862	136494444	2	NOTCH1	904	1.01675	0.424007	0.435515	C1
chr7	91264364	91271326	1	FZD1	543	0.57128	0.429496	0.262569	C1
chr12	94459988	94306449	2	CEP83	870	0.860316	0.429526	0.2127	C1
chr14	75579584	75955078	1	TTLL5	503	0.527466	0.429526	0.440273	C1
chr7	150323725	150243916	2	ACTR3C	1050	1.11229	0.429984	0.186577	C1
chr8	124728429	124550790	2	MTSS1	708	0.537333	0.429984	0.333231	C1
chr11	33774543	33740939	2	FBXO3	424	1.03252	0.434404	0.162811	C1
chr19	47309874	47322066	1	C5AR1	1151	1.55596	0.434404	0.146365	C1
chr15	89368017	89368106	1	MIR9-3	720	0.580382	0.436029	0.294997	C1
chr5	172454523	172325181	2	SH3PXD2B	1026	0.522195	0.44677	0.381554	C1
chr22	46112732	46112840	1	MIRLET7A3	498	0.726214	0.447196	0.344988	C1
chr19	19203424	19201416	2	NR2C2AP	622	3.59538	0.449881	0.221184	C1
chr11	60184666	60172014	2	MS4A6A	663	0.924938	0.451351	0.206765	C1
chr11	86244544	86278813	1	EED	1137	0.519201	0.451351	0.174669	C1
chr12	52493257	52487174	2	KRT6A	502	0.601656	0.451351	0.211646	C1
chr17	41624842	41619437	2	KRT17	720	0.704587	0.451351	0.56115	C1
chr17	68457513	68420948	2	WIPI1	1148	0.844442	0.451351	0.189104	C1
chr17	72342940	72355136	1	LINC02003	1175	0.577178	0.451351	0.225481	C1
chr22	23894004	23895227	1	MIF	142	2.05218	0.451351	0.461589	C1
chr16	21652660	21639537	2	IGSF6	352	1.02641	0.453896	0.1212	C1
chr1	234724042	234731643	1	LINC01132	2330	0.87548	0.456506	0.488396	C1
chr4	73620631	73571550	2	RASSF6	407	0.850061	0.456506	0.244246	C1
chr6	31542304	31543138	1	DDX39B-AS1	340	1.18699	0.456506	0.305681	C1
chr10	93482317	93306429	2	MYOF	600	0.528326	0.456683	0.398296	C1
chr17	2748182	2748078	2	MIR1253	56	1.12274	0.456683	0.39385	C1
chr17	48544989	48542655	2	HOXB2	904	5.3964	0.456683	0.15815	C1
chr5	892643	919357	1	TRIP13	19	1.19085	0.456683	0.3225	C1
chr8	100382763	100382845	1	MIR4471	597	0.596149	0.456683	0.378453	C1
chr2	112836903	112829751	2	IL1B	773	0.631359	0.456961	0.162562	C1
chr7	64794388	64833681	1	ZNF138	406	0.537535	0.456961	0.138785	C1
chr7	92528531	92487020	2	PEX1	554	0.776038	0.456961	0.175327	C1
chr7	100367530	100400099	1	PILRA	654	0.982268	0.456961	0.148211	C1
chr7	115078958	115126314	1	LINC01393	784	1.47282	0.456961	0.224127	C1
chr11	78079865	78016971	2	NDUFC2-KCTD14	1102	1.29463	0.458714	0.300988	C1
chr14	105487199	105499575	1	TEDC1	841	0.675033	0.458714	0.299081	C1
chr19	57363511	57365353	1	TRAPPC2B	1594	1.98499	0.458714	0.258912	C1
chr3	111732461	111976517	1	PHLDB2	731	0.749228	0.458714	0.482588	C1
chr17	81035122	81117432	1	BAIAP2	1352	0.748756	0.459808	0.479935	C1
chr21	43776445	43772512	2	CSTB	260	0.889937	0.467402	0.292339	C1
chr19	40717103	40740860	1	ITPKC	938	0.975001	0.468336	0.287138	C1
chr13	62212577	62249947	1	LINC01075	308	0.758002	0.477796	0.130015	C1
chr22	38957522	38992778	1	APOBEC3A_B	363	0.675691	0.477796	0.162331	C1
chr5	122129513	122179617	1	ZNF474	567	0.616698	0.477796	0.224096	C1
chr11	2929455	2928273	2	PHLDA2	104	1.06589	0.485292	0.393896	C1
chr11	6390431	6394998	1	SMPD1	198	0.746576	0.485292	0.395046	C1
chr19	46077118	46057674	2	LOC400706	1119	1.13018	0.485292	0.286088	C1
chr2	64863626	64846130	2	LINC01800	420	0.674205	0.485292	0.291604	C1
chr2	175167709	175167633	2	MIR933	1061	0.917412	0.485292	0.519354	C1
chr3	188178543	188180812	1	FLJ42393	1307	0.871021	0.485292	0.364584	C1
chr6	106325820	106184476	2	ATG5	887	0.557206	0.485292	0.241396	C1
chr17	17677688	17674026	2	SMCR2	339	0.990606	0.490414	0.462385	C1
chr17	36196747	36194869	2	CCL3L3	564	1.51109	0.491984	0.109769	C1
chr17	82212830	82101460	2	CCDC57	1405	0.812025	0.496828	0.280881	C1
chr21	34737181	34723807	2	LINC00160	166	1.14005	0.499382	0.139354	C1
chr17	8383187	8368637	2	KRBA2	246	1.49151	0.499934	0.353342	C1
chr18	70384591	70380140	2	LINC01910	336	1.48811	0.324642	0.611747	C2
chr14	105181323	105172938	2	NUDT14	832	1.13899	0.0954801	0.425504	C3
chr5	9546200	9550609	1	SNHG18	72	1.48771	0.204703	0.327516	C3
chr18	74315813	74359187	1	C18orf63	349	1.68636	0.447871	0.264087	C3
chr19	52030240	52012765	2	ZNF614	1368	2.56092	0.447871	0.232312	C3
chr1	109616104	109632051	1	AMPD2	1174	1.19547	0.457168	0.382591	C3
chr16	75268053	75228187	2	BCAR1	834	0.700944	0.457168	0.299802	C3
chr17	44830816	44798448	2	GJC1	831	0.993858	0.457168	0.130734	C3
chr17	79801683	79792132	2	CBX8	1332	1.36286	0.457168	0.522961	C3
chr19	34926812	34923299	2	ZNF30-AS1	740	2.34346	0.457168	0.294643	C3
chr3	9362842	9386791	1	THUMPD3	38	1.46289	0.457168	0.150925	C3
chr6	30940972	30954221	1	MUCL3	317	0.671947	0.457168	0.116961	C3
chr7	27156677	27153716	2	HOXA7	193	0.860547	0.457168	0.134484	C3
chr9	113111500	113103338	2	FAM225B	584	2.20246	0.457168	0.0982075	C3
chr14	105181194	105140981	2	JAG2	830	0.670776	0.477164	0.257289	C3
chr11	128686535	128813267	1	FLI1	1520	0.960397	0.486586	0.393081	C3
chr1	155046118	155045191	2	DCST1-AS1	1551	1.73189	0.49275	0.292698	C3
chr1	227941683	227941590	2	MIR5008	2257	1.00156	0.49275	0.336218	C3
chr12	52367481	52360006	2	KRT85	496	1.33061	0.49275	0.367782	C3
chr12	55681546	55684611	1	METTL7B	602	1.13075	0.49275	0.179597	C3
chr19	17405694	17420130	1	BISPR	557	1.40431	0.49275	0.197308	C3
chr5	179793980	179796647	1	LTC4S	1127	1.97521	0.49275	0.195282	C3
chr6	30983718	30989903	1	MUC21	318	0.961105	0.49275	0.17324	C3
chr8	144529132	144525733	2	C8orf82	885	1.3792	0.49275	0.238945	C3
chr15	67521844	67403619	2	IQCH-AS1	483	1.16194	0.495785	0.293156	C3
chr6	87344849	87365463	1	C6orf163	824	0.956903	0.495785	0.139341	C3
chr12	55636860	55637854	1	OR10P1	601	0.948426	0.499361	0.267127	C3
