# Supplementary material for: LY6D marks pre-existing resistant basosquamous tumor subpopulations
Source: Nat Commun. 2022 Dec 6;13:7520. doi: 10.1038/s41467-022-35020-y (PMC9726704; doi:10.1038/s41467-022-35020-y)
Supplement: Supplementary file 11 — Supplementary Data 9 [file 41467_2022_35020_MOESM11_ESM.xlsx]

## Sheet: Sheet1
seqnames	idx	start	end	Log2FC	FDR	MeanDiff	Clusters
chr6	4772	95519364	95519864	5.39358	5.01656e-07	1.33782	Tumor
chr6	3038	40164355	40164855	4.29179	0.000313711	1.12462	Tumor
chr13	543	30870453	30870953	2.1088	0.00705443	0.919372	Tumor
chr6	3936	55868875	55869375	3.99151	0.000137383	0.916732	Tumor
chr12	875	14913489	14913989	3.53122	0.0328682	0.914795	Tumor
chr6	4772	95519364	95519864	4.09822	7.12302e-06	0.914369	Tumor
chr6	5340	111873239	111873739	1.92845	0.061932	0.903944	Tumor
chr8	3261	95773039	95773539	3.07729	0.0471337	0.754763	Tumor
chr6	3936	55868875	55869375	4.85441	0.0147242	0.754489	Tumor
chr11	492	6683244	6683744	2.45829	0.0350284	0.728164	Tumor
chr19	1941	22532326	22532826	3.87888	0.0212536	0.724373	Tumor
chr19	1941	22532326	22532826	3.82629	0.000248547	0.714787	Tumor
chr8	249	8461292	8461792	7.92102	0.0303619	0.685686	Tumor
chr11	5400	118152758	118153258	2.40379	0.0994497	0.68302	Tumor
chr2	1192	74935920	74936420	3.33529	0.0867807	0.682318	Tumor
chr5	714	18807717	18808217	2.93604	0.00114118	0.66099	Tumor
chr5	2720	102296152	102296652	2.95722	0.0558822	0.655988	Tumor
chr17	873	10210205	10210705	6.11164	0.0452045	0.649282	Tumor
chr20	1798	42982148	42982648	4.57318	0.00065119	0.635503	Tumor
chr6	3566	46170798	46171298	4.66784	0.000860623	0.629599	Tumor
chr20	1798	42982148	42982648	4.33739	0.0395217	0.627071	Tumor
chr9	1010	33813952	33814452	3.33389	0.029341	0.601418	Tumor
chr9	146	3088092	3088592	5.05318	0.0719488	0.600908	Tumor
chr5	2660	97192886	97193386	3.17528	0.0536697	0.590806	Tumor
chr7	3013	83162627	83163127	1.7695	0.0336384	0.587649	Tumor
chr6	2154	31158259	31158759	1.54484	0.0195701	0.583659	Tumor
chr2	1232	75808041	75808541	4.81224	0.0356048	0.571103	Tumor
chr22	257	20656833	20657333	4.00672	0.0395217	0.569735	Tumor
chr5	3412	127934748	127935248	3.28744	0.0970243	0.567541	Tumor
chr1	6092	223720844	223721344	3.73295	0.0495578	0.565408	Tumor
chr11	4381	92707037	92707537	2.12358	0.092702	0.554793	Tumor
chr10	3478	93458675	93459175	2.58357	0.0943112	0.551279	Tumor
chr6	5816	128570335	128570835	3.78403	0.092554	0.546292	Tumor
chr13	1500	61414899	61415399	8.09146	0.00235251	0.5446	Tumor
chr1	956	75861782	75862282	8.08915	0.000778566	0.543726	Tumor
chr16	2562	62817090	62817590	4.5808	0.00438721	0.536724	Tumor
chr5	2747	104062701	104063201	4.37936	0.000859612	0.534157	Tumor
chr14	824	50871802	50872302	3.98539	0.092554	0.531505	Tumor
chr6	4886	100913850	100914350	3.84746	0.0340298	0.529554	Tumor
chr6	3038	40164355	40164855	4.03149	0.04963	0.527389	Tumor
chr5	2660	97192886	97193386	2.20859	0.00108609	0.524526	Tumor
chr9	1652	76458981	76459481	2.79824	0.0459271	0.520916	Tumor
chr5	1431	56058215	56058715	3.26087	0.0648184	0.518007	Tumor
chr7	1287	28855657	28856157	2.53666	0.0536697	0.51318	Tumor
chr9	3071	108552581	108553081	3.95806	0.0278056	0.511887	Tumor
chr6	6337	139291905	139292405	2.45403	0.0966257	0.510865	Tumor
chr14	3617	106872565	106873065	3.72725	0.065255	0.509612	Tumor
chr15	3091	90155068	90155568	4.17915	0.0946665	0.507019	Tumor
chr19	1882	20052079	20052579	3.0914	0.0261067	0.50479	Tumor
chr11	4381	92707037	92707537	1.32518	0.056734	0.504214	Tumor
chr8	2032	47751909	47752409	5.42128	0.0107077	0.50347	Tumor
chr9	358	11064884	11065384	5.05829	0.00351581	0.500148	Tumor
chr3	1869	104952478	104952978	7.46439	0.0303619	0.498881	Tumor
chr6	3295	42929992	42930492	2.78847	0.0849591	0.495388	Tumor
chr18	2001	61882641	61883141	3.27263	0.0343151	0.49487	Tumor
chr5	2524	94028071	94028571	7.95071	0.0109911	0.49379	Tumor
chr2	5681	217822332	217822832	2.87191	0.0336747	0.493043	Tumor
chr18	177	6482519	6483019	2.21919	0.056734	0.491944	Tumor
chr1	5437	208166658	208167158	4.86472	0.00890269	0.48987	Tumor
chr6	5004	106119398	106119898	2.33385	0.0727306	0.488279	Tumor
chr6	7576	165106229	165106729	2.47715	0.056498	0.486458	Tumor
chr7	803	13920101	13920601	2.61746	0.00457543	0.478833	Tumor
chr11	5464	118876478	118876978	3.42559	0.0719488	0.478192	Tumor
chr6	7287	158923759	158924259	4.54254	0.00174653	0.477137	Tumor
chr13	465	29924391	29924891	3.98374	0.0217288	0.475367	Tumor
chr15	76	26629077	26629577	3.96606	0.0278949	0.474162	Tumor
chr16	2473	58110681	58111181	7.38726	0.0743819	0.472763	Tumor
chr10	2897	78944913	78945413	7.38522	0.0303619	0.472089	Tumor
chr7	37	391575	392075	2.35261	0.00906241	0.471376	Tumor
chr7	1820	43302196	43302696	3.40351	0.0650648	0.470618	Tumor
chr2	2777	121521250	121521750	7.8793	0.0063749	0.469847	Tumor
chr14	1461	65282578	65283078	6.59396	0.00817708	0.465986	Tumor
chr12	3283	79127425	79127925	4.87259	0.092702	0.465658	Tumor
chr1	1193	85611830	85612330	7.36303	0.047857	0.46484	Tumor
chr2	3723	155880331	155880831	7.85985	0.0336384	0.46353	Tumor
chr5	1062	38660202	38660702	2.32354	0.0440224	0.463509	Tumor
chr17	5120	81860653	81861153	1.20804	0.092554	0.459374	Tumor
chr6	5527	118351205	118351705	6.04371	0.00105348	0.456504	Tumor
chr2	4016	162245641	162246141	2.86627	0.0102874	0.4562	Tumor
chr9	358	11064884	11065384	5.09732	0.0558822	0.455447	Tumor
chr6	471	5996082	5996582	7.33375	0.0365746	0.455443	Tumor
chr19	3174	45584264	45584764	1.4177	0.0527813	0.455023	Tumor
chr5	3975	138466160	138466660	5.26558	0.0247931	0.453854	Tumor
chr1	3422	159924405	159924905	2.76173	0.056734	0.453591	Tumor
chr6	5516	117675158	117675658	1.61917	0.0589045	0.453332	Tumor
chr3	3348	140529028	140529528	3.98048	0.092702	0.451253	Tumor
chr5	4383	143086890	143087390	2.82063	0.0100581	0.450181	Tumor
chr1	1595	95535011	95535511	7.81363	0.00330501	0.448851	Tumor
chr5	3183	119439254	119439754	3.62048	0.0126436	0.44832	Tumor
chr1	5673	211738831	211739331	4.23694	0.0203514	0.446544	Tumor
chr2	6095	224485238	224485738	2.74035	0.0991204	0.445463	Tumor
chr19	4083	56507499	56507999	2.14872	0.020584	0.444091	Tumor
chr19	1886	20166895	20167395	3.39803	0.00906241	0.44303	Tumor
chr6	681	8947889	8948389	5.10825	0.092702	0.441864	Tumor
chr6	5646	122696854	122697354	3.49004	0.0328682	0.441538	Tumor
chr6	5939	133551788	133552288	5.65783	0.00817708	0.441423	Tumor
chr11	3549	70913866	70914366	7.28689	0.0212536	0.440799	Tumor
chr6	7548	163764549	163765049	7.78658	0.0109911	0.440476	Tumor
chr14	2266	80976027	80976527	5.45913	0.0719488	0.436718	Tumor
chr5	264	4614082	4614582	4.86262	0.0743819	0.435715	Tumor
chr9	3945	125966442	125966942	5.55889	0.00817708	0.434295	Tumor
chr8	3836	115218855	115219355	7.2625	0.0743819	0.43336	Tumor
chr5	1069	38816272	38816772	2.67147	0.0275151	0.433008	Tumor
chr10	266	5466389	5466889	1.97541	0.0608074	0.432014	Tumor
chr6	5198	108967009	108967509	3.9368	0.046892	0.43153	Tumor
chr12	3077	69898099	69898599	7.25322	0.0743819	0.430563	Tumor
chr11	2383	59106853	59107353	1.81336	0.0568148	0.430416	Tumor
chr12	2814	62934961	62935461	2.6049	0.0440224	0.430337	Tumor
chr8	999	23345259	23345759	3.54434	0.00982304	0.429665	Tumor
chr12	3381	84738472	84738972	3.96673	0.0483188	0.42962	Tumor
chr12	3815	97063970	97064470	4.07872	0.000778566	0.429398	Tumor
chr5	3196	121108759	121109259	3.815	0.0153739	0.429074	Tumor
chr14	426	32203347	32203847	3.35408	0.028188	0.428698	Tumor
chr11	5768	121389703	121390203	3.10746	0.035095	0.428356	Tumor
chr4	1958	113761638	113762138	2.1827	0.0835222	0.427901	Tumor
chr4	413	53476426	53476926	4.09221	0.0261067	0.427714	Tumor
chr11	6018	126607993	126608493	7.74236	0.00846175	0.427119	Tumor
chr11	3526	70518105	70518605	5.62905	0.0558822	0.426271	Tumor
chr10	3767	99930696	99931196	2.19658	0.0719488	0.426105	Tumor
chr9	3388	114203510	114204010	5.38818	0.0558822	0.423554	Tumor
chr15	902	45548771	45549271	2.99746	0.0353932	0.423294	Tumor
chr22	1836	42978411	42978911	3.07774	0.00438721	0.423128	Tumor
chr6	983	13383428	13383928	3.48303	0.0275375	0.421699	Tumor
chr1	2184	115113758	115114258	7.2213	0.047857	0.42108	Tumor
chr21	427	32794576	32795076	3.26609	0.0223516	0.419286	Tumor
chr16	360	3009535	3010035	4.49843	0.0743819	0.418586	Tumor
chr6	1427	19836806	19837306	2.08811	0.0136388	0.416359	Tumor
chr18	2088	63259959	63260459	3.31383	0.0570215	0.416022	Tumor
chr6	5791	127515989	127516489	3.11262	0.0167636	0.415255	Tumor
chr6	4316	78460704	78461204	3.7432	0.0153629	0.413422	Tumor
chr8	2874	80300832	80301332	1.95051	0.0722692	0.413418	Tumor
chr11	1043	15299922	15300422	7.69437	0.0336384	0.41308	Tumor
chr11	1496	29773597	29774097	3.32026	0.0119138	0.412937	Tumor
chr2	5992	221794149	221794649	7.69317	0.0261557	0.412733	Tumor
chr8	2960	82996619	82997119	7.69153	0.00114118	0.412264	Tumor
chr6	4515	84739761	84740261	2.0953	0.0870281	0.411803	Tumor
chr12	663	10361085	10361585	1.82627	0.0341911	0.411174	Tumor
chr19	1922	21358691	21359191	2.22626	0.0792066	0.409606	Tumor
chr19	3695	50333255	50333755	4.11676	0.0153629	0.408843	Tumor
chr10	1508	36349675	36350175	2.43693	0.0340298	0.408055	Tumor
chr5	3161	119302841	119303341	4.00793	0.0116852	0.404969	Tumor
chr10	4061	103490558	103491058	2.5061	0.0395217	0.403423	Tumor
chr6	1579	22147935	22148435	5.48448	0.0558822	0.402653	Tumor
chr6	2820	36912447	36912947	2.35147	0.0553291	0.40207	Tumor
chr3	4862	188052324	188052824	7.64958	0.0063749	0.40039	Tumor
chr4	1279	84499270	84499770	7.64889	0.0063749	0.4002	Tumor
chr9	1761	81391092	81391592	5.31873	0.0719488	0.399323	Tumor
chr18	617	22683162	22683662	5.45148	0.0185221	0.397756	Tumor
chr3	865	19146717	19147217	3.65647	0.00974391	0.396644	Tumor
chr19	2426	36973196	36973696	2.89424	0.0867807	0.396309	Tumor
chr4	1279	84499270	84499770	3.69639	0.0943112	0.395998	Tumor
chr6	4148	71602524	71603024	3.24565	0.027318	0.395767	Tumor
chr3	781	16205324	16205824	4.96015	0.00219501	0.395618	Tumor
chr18	470	12304920	12305420	5.1501	0.0719488	0.394905	Tumor
chr7	3019	83684912	83685412	4.32596	0.0743819	0.394893	Tumor
chr15	3491	98898971	98899471	3.50476	0.0445856	0.393383	Tumor
chr7	4173	120842266	120842766	7.12379	0.0929957	0.393375	Tumor
chr13	1263	50387009	50387509	2.07924	0.0687371	0.393231	Tumor
chr2	4108	167292880	167293380	2.62637	0.0229386	0.392622	Tumor
chr17	4645	77735231	77735731	3.83404	0.00704586	0.390948	Tumor
chr8	541	16517951	16518451	5.11023	0.0102874	0.390684	Tumor
chr15	3567	100224637	100225137	2.76506	0.0871997	0.390249	Tumor
chr6	2007	30075883	30076383	1.38979	0.0385115	0.389918	Tumor
chr3	3021	133206950	133207450	5.18804	0.092702	0.389836	Tumor
chr19	3510	48646457	48646957	2.89307	0.0346384	0.389428	Tumor
chr1	6797	234925787	234926287	2.0845	0.0894903	0.389043	Tumor
chr1	5976	221794104	221794604	2.90346	0.065255	0.388776	Tumor
chr17	3408	57366543	57367043	7.60522	0.0195701	0.388208	Tumor
chr22	672	28741608	28742108	1.82126	0.0719328	0.386492	Tumor
chr10	4061	103490558	103491058	3.19644	0.0440674	0.386322	Tumor
chr12	2729	58877253	58877753	7.09637	0.0212536	0.385915	Tumor
chrX	1027	75523023	75523523	2.60732	0.0721471	0.385543	Tumor
chr19	4083	56507499	56507999	3.10049	0.0261067	0.385386	Tumor
chr4	768	70719078	70719578	2.61038	0.0289391	0.383964	Tumor
chr5	3311	124908826	124909326	2.24996	0.0231515	0.383825	Tumor
chr11	5326	117198988	117199488	3.161	0.027318	0.383781	Tumor
chr4	3731	187354668	187355168	4.0315	0.0356048	0.383041	Tumor
chr18	1936	59426816	59427316	5.23284	0.0326733	0.381178	Tumor
chr9	3521	116233935	116234435	7.57458	0.00846175	0.380005	Tumor
chr6	3554	45836080	45836580	4.19178	0.0102874	0.379482	Tumor
chr19	2433	37251482	37251982	1.99295	0.0336847	0.379387	Tumor
chr13	453	29743126	29743626	7.07098	0.0929957	0.379134	Tumor
chr13	936	42747312	42747812	2.93716	0.00817708	0.377906	Tumor
chr7	4203	121712992	121713492	7.06118	0.0929957	0.376548	Tumor
chr11	814	11502278	11502778	3.03421	0.00722225	0.375245	Tumor
chr9	1764	81492629	81493129	7.55288	0.000313711	0.374303	Tumor
chr3	4630	184656607	184657107	2.88742	0.0284255	0.374031	Tumor
chr12	4569	115542627	115543127	7.05014	0.0743819	0.373655	Tumor
chr6	4959	105596062	105596562	2.36133	0.0719488	0.373183	Tumor
chr5	1063	38670820	38671320	3.25483	0.056734	0.37286	Tumor
chr4	1554	98055753	98056253	4.38258	0.0102874	0.372815	Tumor
chr6	4516	84763347	84763847	7.54583	0.00457543	0.37247	Tumor
chr3	2254	119034628	119035128	2.74204	0.056734	0.372398	Tumor
chr7	4708	134742214	134742714	5.15114	0.0185504	0.37157	Tumor
chr6	5984	134347904	134348404	1.10265	0.0336384	0.370438	Tumor
chr13	1867	85597778	85598278	4.02097	0.0336747	0.370365	Tumor
chr13	2384	109729230	109729730	4.24167	0.092554	0.370199	Tumor
chr6	5622	121963299	121963799	3.98431	0.0203514	0.368807	Tumor
chr2	5180	202113519	202114019	4.52772	0.000554252	0.368481	Tumor
chr17	4870	80035690	80036190	5.46329	0.0719488	0.368076	Tumor
chr3	1984	108736787	108737287	7.52813	0.00457543	0.367904	Tumor
chr16	1592	30096026	30096526	3.67065	0.056734	0.367707	Tumor
chr8	2874	80300832	80301332	3.40669	0.0946665	0.366492	Tumor
chr2	3313	136909695	136910195	7.51915	0.0195701	0.365608	Tumor
chr4	682	65998871	65999371	7.01487	0.0365746	0.364563	Tumor
chr6	4517	84764500	84765000	1.79808	0.0290655	0.364166	Tumor
chr7	4798	137667665	137668165	4.3019	0.092702	0.362812	Tumor
chr6	4758	93419431	93419931	2.49097	0.092554	0.362707	Tumor
chr18	1533	49731909	49732409	7.00747	0.0611834	0.362683	Tumor
chr2	1683	97736560	97737060	4.52405	0.092554	0.362577	Tumor
chr8	5063	142636865	142637365	1.5763	0.072372	0.362362	Tumor
chr7	1517	34486223	34486723	4.10641	0.0266684	0.361409	Tumor
chr8	500	13080176	13080676	5.36933	0.0102874	0.359798	Tumor
chr6	5376	112879832	112880332	3.96076	0.0203896	0.358482	Tumor
chr8	928	22775357	22775857	5.05989	0.00607409	0.358228	Tumor
chr6	906	12290111	12290611	1.43489	0.0528578	0.357781	Tumor
chr1	693	64623790	64624290	2.35426	0.0139215	0.357696	Tumor
chr8	3714	104278579	104279079	4.73954	0.092702	0.357296	Tumor
chr8	997	23335901	23336401	2.14987	0.0704106	0.357038	Tumor
chr6	1354	18155025	18155525	0.958452	0.08829	0.356792	Tumor
chr2	2846	125696520	125697020	5.55526	0.092702	0.356347	Tumor
chr17	1863	32936914	32937414	3.26742	0.0156728	0.355858	Tumor
chr18	1210	44654455	44654955	4.55719	0.042942	0.355328	Tumor
chr11	1066	16042779	16043279	4.39287	0.0140408	0.355225	Tumor
chr21	214	26766779	26767279	2.39514	0.0159571	0.354924	Tumor
chr6	4693	90218108	90218608	1.46028	0.0326733	0.354778	Tumor
chr6	4253	75130645	75131145	3.32889	0.0570139	0.354553	Tumor
chr19	1990	23901290	23901790	6.97356	0.0365746	0.354192	Tumor
chr3	2477	124107507	124108007	3.24196	0.035666	0.353441	Tumor
chr19	4085	56538230	56538730	3.33888	0.00918487	0.353178	Tumor
chr13	780	39023748	39024248	3.759	0.0440224	0.352046	Tumor
chr22	40	17773165	17773665	4.27278	0.0267166	0.351466	Tumor
chr7	3130	90928762	90929262	4.9283	0.0247931	0.350714	Tumor
chr20	1636	39504168	39504668	6.9584	0.0743819	0.350461	Tumor
chr1	1506	94022388	94022888	2.94012	0.0946665	0.350022	Tumor
chr7	2213	51543795	51544295	6.9566	0.0743819	0.350019	Tumor
chr12	4131	106955303	106955803	2.77712	0.0440224	0.350014	Tumor
chr16	3352	77993585	77994085	4.00225	0.0326733	0.349758	Tumor
chr6	1550	21885508	21886008	4.44364	0.0266684	0.3494	Tumor
chr7	3220	94300938	94301438	7.45366	0.0109911	0.349293	Tumor
chr7	4702	134660830	134661330	3.07037	0.0358679	0.348688	Tumor
chr17	2322	40485903	40486403	2.31614	0.0719488	0.348464	Tumor
chr16	3332	77414699	77415199	4.81939	0.0102874	0.348444	Tumor
chr1	3687	165376134	165376634	2.18103	0.092554	0.347927	Tumor
chr6	1605	22888151	22888651	3.43807	0.00780541	0.347105	Tumor
chr3	2261	119240667	119241167	3.68092	0.0719488	0.346562	Tumor
chr2	5388	207310210	207310710	3.90075	0.0103465	0.345763	Tumor
chr11	813	11483738	11484238	3.51148	0.0155277	0.345606	Tumor
chr6	1283	16803287	16803787	7.43704	0.00846175	0.345269	Tumor
chr6	471	5996082	5996582	2.80537	0.0171617	0.344958	Tumor
chr3	324	10234833	10235333	7.43358	0.00846175	0.344436	Tumor
chr13	251	24387332	24387832	3.33123	0.0440904	0.344235	Tumor
chr18	2001	61882641	61883141	3.0876	0.00132892	0.343877	Tumor
chr3	1872	105355415	105355915	3.40626	0.0205473	0.34322	Tumor
chr6	3356	43493868	43494368	3.9602	0.0275375	0.342311	Tumor
chr5	1979	73867215	73867715	7.42147	0.0109911	0.341541	Tumor
chr14	441	32398152	32398652	4.06063	0.0186034	0.3407	Tumor
chr19	1912	20999605	21000105	2.753	0.0225022	0.339501	Tumor
chr6	5924	132764290	132764790	1.73756	0.0273441	0.338664	Tumor
chr9	3532	116391374	116391874	2.32421	0.0450134	0.338461	Tumor
chr2	6596	234809852	234810352	4.50013	0.042942	0.338374	Tumor
chr21	17	14216133	14216633	5.64237	0.0247931	0.338351	Tumor
chr4	2317	137468756	137469256	4.00953	0.0558917	0.337873	Tumor
chr6	4646	89432872	89433372	3.33923	0.0719488	0.337195	Tumor
chr20	1797	42981307	42981807	7.39992	0.0145486	0.336448	Tumor
chr7	3671	102080345	102080845	7.39906	0.092554	0.336247	Tumor
chr15	2762	83356549	83357049	2.25904	0.0336384	0.335001	Tumor
chr5	752	23007138	23007638	7.38544	0.0063749	0.333068	Tumor
chr6	828	11269977	11270477	5.03077	0.0185504	0.332217	Tumor
chr6	1559	21950674	21951174	7.38087	0.00846175	0.332008	Tumor
chr9	439	14372701	14373201	1.9787	0.0183554	0.331603	Tumor
chr16	1308	23384770	23385270	3.23317	0.092702	0.331485	Tumor
chr4	685	66561332	66561832	6.87829	0.0743819	0.331376	Tumor
chr4	733	68462682	68463182	4.5749	0.0326733	0.33125	Tumor
chr17	4164	73068245	73068745	7.37575	0.0145486	0.330825	Tumor
chr22	2246	47631478	47631978	5.95604	0.0743819	0.330385	Tumor
chr15	3091	90155068	90155568	4.09178	0.0117056	0.330213	Tumor
chr12	181	2752537	2753037	3.94244	0.092554	0.328841	Tumor
chr11	2018	45457534	45458034	1.97912	0.0921273	0.328393	Tumor
chr6	6374	139977858	139978358	3.76014	0.0719488	0.327571	Tumor
chr21	160	24941507	24942007	2.5949	0.0565956	0.326219	Tumor
chr19	3836	52527292	52527792	1.69802	0.056734	0.326146	Tumor
chr12	5152	124568592	124569092	4.71473	0.092554	0.325876	Tumor
chr8	1959	46193591	46194091	7.35162	0.0261557	0.325305	Tumor
chr6	2732	36335052	36335552	2.49017	0.0571811	0.325228	Tumor
chr4	157	40446699	40447199	1.64414	0.0277549	0.325093	Tumor
chr18	2026	62388897	62389397	3.46316	0.0440224	0.324719	Tumor
chr11	5092	112364899	112365399	2.23611	0.0571808	0.324568	Tumor
chr4	3012	157220162	157220662	3.03156	0.0573227	0.324546	Tumor
chr12	2902	65741284	65741784	3.15544	0.0573227	0.324504	Tumor
chr14	338	26054784	26055284	3.93163	0.092554	0.323446	Tumor
chr1	2407	118335337	118335837	3.08276	0.0282122	0.323443	Tumor
chr1	5646	211548368	211548868	2.52734	0.04566	0.323215	Tumor
chr4	1718	103255965	103256465	7.34149	0.0336384	0.323015	Tumor
chr12	4245	108832783	108833283	4.79551	0.0185756	0.322566	Tumor
chr20	2091	47701563	47702063	6.83737	0.0743819	0.322031	Tumor
chr9	789	26058484	26058984	7.33484	0.0195701	0.32152	Tumor
chr16	1864	47887475	47887975	7.32837	0.0719488	0.320072	Tumor
chr19	1927	21569041	21569541	2.40326	0.0965178	0.319564	Tumor
chr5	779	28397508	28398008	5.13014	0.0247931	0.319436	Tumor
chr14	2227	79074423	79074923	4.81606	0.092554	0.319338	Tumor
chr9	880	31168077	31168577	3.17162	0.0570994	0.319314	Tumor
chr3	3371	141076842	141077342	4.22807	0.0336384	0.319224	Tumor
chr4	2965	155602318	155602818	7.32197	0.0109911	0.318647	Tumor
chr12	478	6662964	6663464	1.35549	0.0834225	0.318568	Tumor
chr5	786	30429076	30429576	7.31863	0.0145486	0.317905	Tumor
chr10	684	14009389	14009889	6.0604	0.092554	0.317797	Tumor
chr17	475	5500896	5501396	4.50095	0.0247931	0.317338	Tumor
chr2	2454	117623140	117623640	3.32773	0.0943112	0.317258	Tumor
chr5	4520	147453750	147454250	2.809	0.092554	0.317137	Tumor
chr8	4613	133036890	133037390	2.52179	0.0290655	0.31671	Tumor
chr8	2340	57994084	57994584	7.31281	0.00457543	0.316618	Tumor
chr2	3048	129754515	129755015	7.31122	0.0440224	0.316266	Tumor
chr20	1375	35302556	35303056	6.80971	0.0743819	0.31586	Tumor
chr16	3332	77414699	77415199	6.80818	0.0929957	0.315523	Tumor
chr10	519	11225957	11226457	4.71162	0.0719488	0.315425	Tumor
chr20	1885	44728855	44729355	3.14117	0.092554	0.315216	Tumor
chrX	832	56113697	56114197	2.56952	0.0444288	0.315006	Tumor
chr9	322	7185570	7186070	3.86641	0.0326733	0.314523	Tumor
chr8	502	13116162	13116662	3.80894	0.0719488	0.31443	Tumor
chr3	569	13544421	13544921	2.18421	0.0553743	0.314384	Tumor
chr19	1927	21569041	21569541	2.87853	0.056734	0.314303	Tumor
chr8	2032	47751909	47752409	1.96582	0.0440224	0.314209	Tumor
chr14	1742	70817558	70818058	2.31339	0.056734	0.314147	Tumor
chr5	5278	165157119	165157619	7.30011	0.0440224	0.313825	Tumor
chr2	2671	120758086	120758586	3.98052	0.0326733	0.31366	Tumor
chr7	3245	95491747	95492247	4.07072	0.042942	0.313607	Tumor
chr2	3592	151039828	151040328	2.23374	0.0583015	0.3136	Tumor
chr6	6965	154448651	154449151	7.29785	0.00330501	0.31333	Tumor
chr11	1097	16863365	16863865	7.29596	0.00330501	0.312918	Tumor
chr2	219	59301672	59302172	4.11032	0.092554	0.312867	Tumor
chr19	387	2867014	2867514	4.11014	0.00615386	0.312004	Tumor
chr9	1748	80699459	80699959	4.75065	0.092702	0.311823	Tumor
chr6	3945	56246670	56247170	3.26792	0.0287124	0.311497	Tumor
chr2	2676	120779812	120780312	1.5816	0.022362	0.311027	Tumor
chr3	3035	133480113	133480613	3.87704	0.0154397	0.310847	Tumor
chr6	3643	48141998	48142498	3.82143	0.0719488	0.310538	Tumor
chr18	36	2227474	2227974	4.43266	0.0326733	0.309861	Tumor
chr18	329	9838115	9838615	5.80175	0.0247931	0.3097	Tumor
chr19	2153	32787377	32787877	3.92179	0.0719488	0.309391	Tumor
chr6	2273	31902250	31902750	2.4514	0.0907749	0.30893	Tumor
chr6	4958	105587256	105587756	1.98674	0.0105873	0.308187	Tumor
chr19	1943	22623075	22623575	3.74072	0.0558917	0.307987	Tumor
chr3	4026	165874702	165875202	1.6382	0.0919663	0.307847	Tumor
chr6	1525	21593390	21593890	1.86326	0.056734	0.307789	Tumor
chr14	2041	75711816	75712316	3.29696	0.0340298	0.307106	Tumor
chr3	2883	129414103	129414603	6.76858	0.0743819	0.306902	Tumor
chr16	3349	77905509	77906009	4.64269	0.0558917	0.306803	Tumor
chr11	1469	27698854	27699354	7.2657	0.0261557	0.306382	Tumor
chr7	4173	120842266	120842766	4.57853	0.0185504	0.306308	Tumor
chr9	1487	71681693	71682193	2.83971	0.028311	0.305959	Tumor
chr10	2087	62732869	62733369	3.56688	0.092702	0.305576	Tumor
chr1	3448	160102739	160103239	2.99594	0.0221029	0.305479	Tumor
chr1	2309	116720366	116720866	3.03801	0.0442436	0.305277	Tumor
chr6	4323	78810125	78810625	2.4175	0.0363138	0.305119	Tumor
chr6	886	12044869	12045369	2.08195	0.0236498	0.305087	Tumor
chr6	2310	32190218	32190718	1.96469	0.0232748	0.304965	Tumor
chr7	5491	154804365	154804865	4.48051	0.0440224	0.3046	Tumor
chrX	1509	133522933	133523433	5.51547	0.0719488	0.304398	Tumor
chr13	1686	75685306	75685806	2.77206	0.0719488	0.303826	Tumor
chr12	2729	58877253	58877753	4.47564	0.00615386	0.303681	Tumor
chr10	736	15084395	15084895	1.89306	0.0273829	0.303297	Tumor
chr22	1836	42978411	42978911	3.4654	0.0575638	0.303216	Tumor
chr9	4194	128262695	128263195	3.98594	0.0140866	0.303129	Tumor
chr8	4349	126083912	126084412	4.60953	0.0558917	0.302834	Tumor
chr1	7028	243944353	243944853	4.85859	0.0247931	0.302609	Tumor
chr19	2017	27652964	27653464	5.62458	0.042942	0.301797	Tumor
chr4	2447	140049225	140049725	3.66608	0.0340298	0.301292	Tumor
chr7	738	11298148	11298648	3.21426	0.045114	0.301025	Tumor
chr3	4411	180306495	180306995	7.24023	0.0261557	0.300984	Tumor
chr5	2720	102296152	102296652	1.69069	0.0423001	0.300919	Tumor
chr6	2400	33312638	33313138	2.52665	0.0351616	0.299732	Tumor
chr6	7678	167925014	167925514	3.66265	0.0186034	0.299546	Tumor
chr9	481	15982047	15982547	5.47706	0.0719488	0.299509	Tumor
chr20	689	17226454	17226954	2.60687	0.0719488	0.298685	Tumor
chr10	1006	24873292	24873792	4.00642	0.0326733	0.298065	Tumor
chr12	1099	25348180	25348680	4.44808	0.0719488	0.297665	Tumor
chr9	1991	87393583	87394083	5.22307	0.0558917	0.297152	Tumor
chr12	1406	32983994	32984494	2.87839	0.0572578	0.297122	Tumor
chr3	5387	197317625	197318125	2.29319	0.0719488	0.29708	Tumor
chr8	2311	56230100	56230600	7.22112	0.0261557	0.296997	Tumor
chr10	951	24008714	24009214	3.85306	0.0326733	0.296989	Tumor
chr1	1484	93814855	93815355	4.24594	0.0326733	0.296647	Tumor
chr6	2189	31546590	31547090	1.92749	0.022743	0.29578	Tumor
chr3	1223	32276206	32276706	3.48902	0.0340006	0.295778	Tumor
chr8	566	17413161	17413661	3.10529	0.0446825	0.295498	Tumor
chr3	3593	149454678	149455178	4.63141	0.042942	0.295496	Tumor
chr6	7651	167116318	167116818	4.9103	0.0102874	0.295314	Tumor
chr6	781	10463444	10463944	7.21197	0.00235251	0.295107	Tumor
chr10	4023	102776959	102777459	7.21195	0.092554	0.295103	Tumor
chr17	2670	43592095	43592595	2.65119	0.022743	0.294846	Tumor
chr4	537	56301409	56301909	2.15785	0.0719488	0.29449	Tumor
chr14	2322	84929157	84929657	3.32283	0.0719488	0.294073	Tumor
chr1	1878	109632562	109633062	7.20646	0.0440224	0.293973	Tumor
chr1	3429	159945405	159945905	1.80682	0.0307295	0.29378	Tumor
chr2	4052	164514530	164515030	1.30232	0.0848755	0.29357	Tumor
chr17	4655	77838270	77838770	4.51052	0.0247931	0.29318	Tumor
chr6	1314	17413430	17413930	7.2025	0.092554	0.293162	Tumor
chr6	7325	159461194	159461694	2.7763	0.0289391	0.292942	Tumor
chr11	848	11841724	11842224	2.74927	0.092554	0.292798	Tumor
chr8	1956	46145902	46146402	7.19918	0.00846175	0.292485	Tumor
chr6	1579	22147935	22148435	5.13039	0.042942	0.292319	Tumor
chr7	3074	87933975	87934475	4.40071	0.0719488	0.291047	Tumor
chr7	348	2631437	2631937	0.960977	0.0690709	0.290804	Tumor
chr7	4047	116176952	116177452	4.24499	0.0185504	0.290741	Tumor
chr7	1633	38335532	38336032	3.15161	0.092554	0.290295	Tumor
chr17	5247	82593075	82593575	7.18796	0.092554	0.290202	Tumor
chr6	473	6007248	6007748	7.18732	0.0109911	0.290075	Tumor
chr14	330	25814992	25815492	4.23221	0.0558917	0.289804	Tumor
chr5	765	26846904	26847404	4.83749	0.0185221	0.289247	Tumor
chr14	1666	69355837	69356337	4.04692	0.042942	0.289102	Tumor
chr5	427	10016488	10016988	7.17868	0.0440224	0.28833	Tumor
chr5	3729	134458207	134458707	4.03141	0.0558917	0.288211	Tumor
chr2	3535	149330312	149330812	2.69558	0.092554	0.2881	Tumor
chr9	3961	126373227	126373727	5.58296	0.042942	0.287851	Tumor
chr2	6242	229539554	229540054	6.67611	0.0929957	0.287673	Tumor
chr12	3126	71587009	71587509	5.32393	0.0247931	0.287552	Tumor
chr19	1940	22526842	22527342	5.10725	0.0558917	0.287531	Tumor
chr7	69	674958	675458	3.71089	0.0340006	0.286908	Tumor
chr1	4568	187626076	187626576	4.63159	0.042942	0.286626	Tumor
chr12	3873	99984382	99984882	2.47518	0.092554	0.286437	Tumor
chr12	1098	25347644	25348144	3.80134	0.0340298	0.286384	Tumor
chr6	981	13378785	13379285	3.01362	0.092554	0.286329	Tumor
chr22	257	20656833	20657333	3.68785	0.0203514	0.285848	Tumor
chr8	3055	88327375	88327875	2.83512	0.0719488	0.285042	Tumor
chr3	731	15325095	15325595	4.65829	0.0558917	0.285041	Tumor
chr9	1797	82490070	82490570	3.79404	0.0268346	0.284953	Tumor
chr21	396	32139980	32140480	5.90136	0.0326733	0.28412	Tumor
chr15	3591	100526107	100526607	7.15759	0.0336384	0.284116	Tumor
chr19	2117	31340091	31340591	2.70981	0.0719488	0.284024	Tumor
chr19	1882	20052079	20052579	1.10189	0.0546646	0.283923	Tumor
chr6	7226	158537012	158537512	1.91618	0.0585171	0.283791	Tumor
chr7	2400	65269050	65269550	3.00158	0.0248674	0.283323	Tumor
chr5	3717	134345940	134346440	2.30086	0.092554	0.282691	Tumor
chr7	2502	67937765	67938265	5.36526	0.00438721	0.282604	Tumor
chr1	4587	192489686	192490186	3.30158	0.0453548	0.282537	Tumor
chr4	1990	117085204	117085704	4.11752	0.0558917	0.281622	Tumor
chr6	5600	121544638	121545138	7.14352	0.0440224	0.281339	Tumor
chr13	601	32033726	32034226	3.33294	0.056904	0.281143	Tumor
chr15	1587	63844073	63844573	5.08453	0.0247931	0.281116	Tumor
chr10	1832	49734608	49735108	7.14161	0.0440224	0.280965	Tumor
chr6	1761	26223822	26224322	1.92435	0.0185221	0.280922	Tumor
chr9	3535	116450490	116450990	2.46781	0.0458336	0.280821	Tumor
chr11	4367	92224357	92224857	4.17347	0.0247931	0.280554	Tumor
chr6	4401	81451791	81452291	7.13733	0.0195701	0.280127	Tumor
chrX	421	35025756	35026256	7.1359	0.056734	0.279847	Tumor
chr6	1926	28443321	28443821	5.11825	0.0247931	0.279795	Tumor
chr4	1171	81839569	81840069	2.5823	0.092554	0.27972	Tumor
chr19	3676	49987065	49987565	5.11313	0.042942	0.279713	Tumor
chr14	2980	99127626	99128126	2.82067	0.0719488	0.279458	Tumor
chr6	1246	16485750	16486250	3.72077	0.056734	0.279	Tumor
chr5	2876	110086878	110087378	3.65912	0.092554	0.278916	Tumor
chr12	1141	26239388	26239888	2.22809	0.0719488	0.278905	Tumor
chr10	859	21293132	21293632	7.13075	0.0195701	0.278842	Tumor
chr1	2136	113979151	113979651	3.76466	0.0326733	0.278381	Tumor
chr1	896	68881319	68881819	7.12742	0.0109911	0.278196	Tumor
chr9	641	20297569	20298069	5.20627	0.0719488	0.278174	Tumor
chr6	2952	38057947	38058447	1.97227	0.0720976	0.278121	Tumor
chr6	5541	118784583	118785083	3.19087	0.042942	0.277938	Tumor
chr14	1582	68598667	68599167	7.12541	0.0145486	0.277806	Tumor
chr13	53	20246676	20247176	3.12678	0.00722225	0.277464	Tumor
chr8	2646	70315540	70316040	4.68882	0.0743819	0.276922	Tumor
chr6	7385	160139414	160139914	4.74464	0.0247931	0.27686	Tumor
chr7	3448	99693357	99693857	7.11985	0.0145486	0.276728	Tumor
chr12	1354	31651852	31652352	4.24476	0.0102874	0.276567	Tumor
chr15	475	39535243	39535743	2.61954	0.092554	0.276454	Tumor
chr19	4146	57950013	57950513	7.11692	0.0261557	0.276164	Tumor
chr13	1445	57631863	57632363	4.1114	0.092554	0.275862	Tumor
chr1	4579	190904037	190904537	4.16968	0.0719488	0.27585	Tumor
chr6	4962	105601312	105601812	1.9395	0.056734	0.275695	Tumor
chr7	3109	90345487	90345987	3.68442	0.0719488	0.2755	Tumor
chr7	4620	132065609	132066109	3.25642	0.0719488	0.275378	Tumor
chr7	3093	89718935	89719435	4.44466	0.092702	0.275195	Tumor
chr2	2829	122643644	122644144	4.92137	0.042942	0.275135	Tumor
chr6	917	12331887	12332387	3.34334	0.0167408	0.274812	Tumor
chr6	7451	161353268	161353768	7.10903	0.0261557	0.274647	Tumor
chr3	4875	188348771	188349271	7.10759	0.0109911	0.274371	Tumor
chr6	4812	97850302	97850802	2.26875	0.092554	0.27433	Tumor
chr6	7755	169093661	169094161	7.10444	0.0440224	0.273767	Tumor
chr6	4431	82101240	82101740	6.60419	0.0929957	0.273546	Tumor
chr15	3351	94029383	94029883	7.10319	0.0195701	0.273528	Tumor
chr22	405	23437553	23438053	7.10218	0.0440224	0.273335	Tumor
chr16	2288	56451220	56451720	0.996066	0.0993385	0.273255	Tumor
chr18	1594	50649805	50650305	2.62358	0.092554	0.272927	Tumor
chr17	2183	39236434	39236934	3.40905	0.0326733	0.272811	Tumor
chr10	3557	96221222	96221722	7.09862	0.0336384	0.272657	Tumor
chr6	3314	43075946	43076446	6.59931	0.0929957	0.272611	Tumor
chr18	1667	53629378	53629878	6.59889	0.0929957	0.272532	Tumor
chr1	138	53308367	53308867	2.42595	0.0721471	0.272135	Tumor
chr19	716	6374529	6375029	7.09512	0.056734	0.271992	Tumor
chr2	1194	74991993	74992493	2.23802	0.00730917	0.271893	Tumor
chr6	5982	134317584	134318084	2.11888	0.0900037	0.271599	Tumor
chr6	336	3861817	3862317	2.93902	0.0719488	0.271596	Tumor
chr12	3326	80186545	80187045	4.55701	0.042942	0.271579	Tumor
chr6	3940	56091098	56091598	2.82279	0.0141158	0.271446	Tumor
chr3	866	19148028	19148528	2.38736	0.0457204	0.271129	Tumor
chr12	5237	125983285	125983785	2.14839	0.056734	0.27085	Tumor
chr5	4222	141041064	141041564	7.08878	0.0063749	0.27079	Tumor
chr7	1222	27346883	27347383	7.08743	0.0440224	0.270534	Tumor
chr7	2507	68078398	68078898	6.58795	0.0743819	0.270452	Tumor
chr17	3900	66730253	66730753	3.35504	0.092554	0.270187	Tumor
chr2	4593	178438493	178438993	3.77358	0.092554	0.269864	Tumor
chr9	1374	42792679	42793179	4.25091	0.0326733	0.269694	Tumor
chr3	2178	114400836	114401336	3.14345	0.027314	0.269519	Tumor
chr10	4194	105195765	105196265	4.73544	0.092554	0.26865	Tumor
chr18	1532	49726071	49726571	2.47385	0.0275772	0.268113	Tumor
chr10	1100	27801004	27801504	1.64514	0.092554	0.268106	Tumor
chr2	4076	164994826	164995326	2.498	0.0719488	0.26794	Tumor
chr7	2259	54797960	54798460	4.08615	0.0719488	0.267895	Tumor
chr6	4305	76876842	76877342	4.8504	0.042942	0.267624	Tumor
chr13	1726	77306442	77306942	5.11318	0.0326733	0.267313	Tumor
chr16	4010	87707636	87708136	3.85607	0.0719488	0.266909	Tumor
chr1	1998	111738260	111738760	0.911669	0.00223694	0.266613	Tumor
chr3	5447	198080832	198081332	3.3046	0.0719488	0.266504	Tumor
chr6	4737	90870563	90871063	4.2937	0.0185756	0.266402	Tumor
chr11	6289	130897180	130897680	7.06318	0.0440224	0.265993	Tumor
chr12	4101	106136122	106136622	6.14368	0.042942	0.265957	Tumor
chr7	4098	116780152	116780652	7.06183	0.092554	0.265741	Tumor
chr7	2939	79452066	79452566	3.69907	0.042942	0.265708	Tumor
chr2	2005	105293810	105294310	3.4009	0.0719488	0.265584	Tumor
chr12	3389	85076660	85077160	4.88372	0.0719488	0.265324	Tumor
chr7	2474	67100847	67101347	7.0584	0.056734	0.265106	Tumor
chr2	4735	186130246	186130746	7.0574	0.056734	0.26492	Tumor
chr13	362	27341606	27342106	6.55824	0.0611834	0.264881	Tumor
chr5	2518	93621063	93621563	1.69974	0.092554	0.264878	Tumor
chr20	1998	46139787	46140287	3.84269	0.0326733	0.264856	Tumor
chr5	861	32585840	32586340	1.97371	0.0906161	0.264726	Tumor
chr9	1626	75941013	75941513	2.67134	0.0158664	0.264686	Tumor
chr6	7578	165118598	165119098	7.05594	0.0195701	0.264651	Tumor
chr3	1589	89747502	89748002	5.00145	0.0558917	0.264535	Tumor
chr16	3273	75238352	75238852	3.61885	0.0558917	0.263782	Tumor
chr4	1748	105088049	105088549	2.23805	0.092554	0.263714	Tumor
chr3	4945	189766354	189766854	3.64001	0.092554	0.263694	Tumor
chr16	1906	48536253	48536753	3.33279	0.0719488	0.263645	Tumor
chr5	2440	89878212	89878712	7.05015	0.0440224	0.263582	Tumor
chr1	462	59015680	59016180	2.59205	0.0363138	0.263414	Tumor
chr7	4798	137667665	137668165	2.68513	0.0453548	0.26326	Tumor
chr15	455	39213444	39213944	3.49792	0.042942	0.263244	Tumor
chr1	4558	186781848	186782348	7.04652	0.0440224	0.262915	Tumor
chr16	2295	56558372	56558872	1.81738	0.0959814	0.262826	Tumor
chr8	3056	88328402	88328902	5.54996	0.0185221	0.262785	Tumor
chr3	1861	104599061	104599561	7.04537	0.0440224	0.262704	Tumor
chr6	465	5866575	5867075	2.10927	0.0275829	0.262518	Tumor
chr9	3978	126587621	126588121	7.04093	0.056734	0.261891	Tumor
chr1	7182	247357003	247357503	4.23537	0.0558917	0.261518	Tumor
chr13	461	29861489	29861989	6.538	0.0929957	0.261152	Tumor
chr14	1988	75269150	75269650	3.02603	0.0353444	0.261114	Tumor
chr18	1216	44682250	44682750	6.53764	0.0743819	0.261086	Tumor
chr16	4122	88757077	88757577	7.03559	0.0261557	0.260917	Tumor
chr13	1488	60626650	60627150	4.07107	0.0326733	0.2609	Tumor
chr12	4257	109052276	109052776	3.65511	0.0719488	0.260895	Tumor
chr3	1709	99934926	99935426	4.07048	0.0326733	0.260787	Tumor
chr17	3266	51046675	51047175	3.91632	0.042942	0.260573	Tumor
chr2	4748	186554936	186555436	2.72597	0.0722692	0.259771	Tumor
chr3	63	3799124	3799624	3.41308	0.0205473	0.259676	Tumor
chr18	1855	58338713	58339213	4.6825	0.0185504	0.259593	Tumor
chr4	749	69773333	69773833	3.3373	0.0326733	0.259537	Tumor
chr2	231	59975304	59975804	7.02731	0.056734	0.259411	Tumor
chr6	5948	133945130	133945630	7.02687	0.0440224	0.259332	Tumor
chr6	5875	131063043	131063543	2.9907	0.092554	0.259322	Tumor
chr1	1506	94022388	94022888	7.02501	0.0261557	0.258995	Tumor
chr10	1423	34727453	34727953	5.12408	0.0326733	0.25888	Tumor
chr12	3909	101552243	101552743	4.45447	0.0558917	0.258687	Tumor
chr14	682	45633514	45634014	7.01971	0.056734	0.258037	Tumor
chr6	7314	159327280	159327780	3.85651	0.018609	0.257499	Tumor
chr9	414	14075090	14075590	3.12662	0.0453576	0.257443	Tumor
chr2	4047	164182078	164182578	7.01631	0.056734	0.257426	Tumor
chr6	4314	78235142	78235642	2.87923	0.0573917	0.257343	Tumor
chr5	867	32714790	32715290	4.70464	0.092554	0.257336	Tumor
chr6	6168	137237353	137237853	3.3241	0.092554	0.257091	Tumor
chr6	4293	76342391	76342891	7.01353	0.0336384	0.256925	Tumor
chr12	306	4763477	4763977	2.08409	0.0346854	0.256586	Tumor
chr12	2831	64006189	64006689	2.98659	0.0327032	0.256439	Tumor
chr6	3729	51112796	51113296	2.61879	0.0454771	0.256219	Tumor
chr3	3916	158329618	158330118	7.00861	0.0145486	0.256045	Tumor
chr8	138	3107473	3107973	7.00681	0.056734	0.255722	Tumor
chr13	687	34164451	34164951	7.00624	0.056734	0.255621	Tumor
chr12	3838	98475193	98475693	5.39695	0.0247931	0.255395	Tumor
chr5	2747	104062701	104063201	6.50447	0.047857	0.255086	Tumor
chr5	5043	155728398	155728898	4.40146	0.092554	0.255047	Tumor
chr10	4186	104582505	104583005	3.15921	0.0186383	0.254973	Tumor
chr6	6360	139578291	139578791	2.47242	0.0725059	0.254527	Tumor
chr16	2421	57736471	57736971	4.8108	0.092554	0.254144	Tumor
chr4	2934	154137519	154138019	5.41892	0.0326733	0.254083	Tumor
chr12	3015	68420700	68421200	4.835	0.0719488	0.254067	Tumor
chr8	4827	139600814	139601314	3.18193	0.092554	0.25401	Tumor
chr3	5059	192825683	192826183	2.78529	0.027496	0.253903	Tumor
chr2	3650	152334887	152335387	2.30755	0.0907749	0.253835	Tumor
chr22	616	27373325	27373825	3.03889	0.0223516	0.253681	Tumor
chr12	2340	53816935	53817435	6.99504	0.0195701	0.253629	Tumor
chr8	2813	78445135	78445635	5.03737	0.0247931	0.253461	Tumor
chr6	159	2492804	2493304	6.9937	0.0195701	0.253392	Tumor
chr12	1465	40032421	40032921	5.56503	0.0558917	0.253117	Tumor
chr19	2000	24000688	24001188	4.44021	0.0247931	0.2531	Tumor
chr15	268	32641372	32641872	4.03142	0.0558917	0.252928	Tumor
chr19	929	9792596	9793096	1.29521	0.0330704	0.252484	Tumor
chr1	1514	94095055	94095555	3.48996	0.0140866	0.252454	Tumor
chr4	1943	113406553	113407053	6.98804	0.0336384	0.25239	Tumor
chr5	798	31618423	31618923	6.98803	0.092554	0.252389	Tumor
chr6	5301	111096239	111096739	6.98286	0.0440224	0.25148	Tumor
chr9	1476	70601004	70601504	2.68007	0.0223516	0.250886	Tumor
chr5	838	32255013	32255513	2.97697	0.0719488	0.250871	Tumor
chr2	3311	136764798	136765298	6.97723	0.056734	0.250493	Tumor
chr10	2718	75737161	75737661	3.15396	0.0441776	0.249913	Tumor
chr9	406	13832467	13832967	2.49642	0.0229386	0.249714	Tumor
chr2	6003	222059827	222060327	6.97266	0.056734	0.249693	Tumor
chr8	2088	48619966	48620466	3.65139	0.0247931	0.249623	Tumor
chr18	820	28178189	28178689	3.04823	0.0719488	0.249529	Tumor
chr3	4872	188295052	188295552	2.2682	0.0719488	0.24943	Tumor
chr6	6392	140921465	140921965	2.68521	0.092554	0.249317	Tumor
chr3	4993	190261602	190262102	3.69579	0.0153629	0.248948	Tumor
chr19	2433	37251482	37251982	6.46811	0.0929957	0.248667	Tumor
chr3	1238	32469902	32470402	6.46669	0.0743819	0.248421	Tumor
chr21	213	26719705	26720205	6.96418	0.0261557	0.248219	Tumor
chr20	1895	44836696	44837196	6.96395	0.0145486	0.248179	Tumor
chr12	5114	124385199	124385699	6.96151	0.0336384	0.247756	Tumor
chr6	7324	159451030	159451530	2.06797	0.042942	0.247204	Tumor
chr10	591	12279233	12279733	2.89673	0.092554	0.247173	Tumor
chr18	1373	48002920	48003420	6.45866	0.0929957	0.247026	Tumor
chr8	2907	80991854	80992354	6.95711	0.0440224	0.246996	Tumor
chr19	1993	23914526	23915026	2.64299	0.0454771	0.246852	Tumor
chr11	4695	102111276	102111776	3.99825	0.0141158	0.246585	Tumor
chr20	527	10924724	10925224	6.95137	0.0261557	0.246007	Tumor
chr14	351	27673262	27673762	6.95081	0.0145486	0.245911	Tumor
chr14	2237	79708913	79709413	6.9488	0.0719488	0.245565	Tumor
chr4	1453	89123353	89123853	3.58046	0.0719488	0.245518	Tumor
chr5	2653	97043089	97043589	3.07873	0.044935	0.245458	Tumor
chr7	3093	89718935	89719435	6.94736	0.0336384	0.245319	Tumor
chr1	577	61993141	61993641	2.7289	0.092554	0.245063	Tumor
chr6	4554	86057486	86057986	6.94508	0.0440224	0.244927	Tumor
chr22	1518	39405291	39405791	6.94421	0.092554	0.244778	Tumor
chr11	4358	91947038	91947538	4.24031	0.042942	0.244664	Tumor
chr3	1997	110880984	110881484	6.94226	0.0195701	0.244446	Tumor
chr14	2311	82856058	82856558	6.94011	0.0440224	0.244078	Tumor
chr4	2135	123449796	123450296	6.93846	0.056734	0.243797	Tumor
chr5	2682	98783046	98783546	2.50715	0.0725059	0.243478	Tumor
chr13	1981	95698290	95698790	2.80456	0.092554	0.243355	Tumor
chr13	1082	45691188	45691688	6.93563	0.0336384	0.243315	Tumor
chr7	39	406042	406542	6.93413	0.0145486	0.243061	Tumor
chr8	3938	117947640	117948140	2.46762	0.0721471	0.242912	Tumor
chr14	2318	84591932	84592432	3.54497	0.0719488	0.242808	Tumor
chr19	1959	23312499	23312999	6.43387	0.0743819	0.242768	Tumor
chr17	283	3153074	3153574	6.93046	0.0145486	0.242438	Tumor
chr17	57	926679	927179	2.53506	0.0723607	0.242195	Tumor
chr19	4093	56838902	56839402	6.92869	0.00846175	0.242138	Tumor
chr6	581	7450037	7450537	3.6326	0.042942	0.241902	Tumor
chr1	5028	203465226	203465726	6.92573	0.0719488	0.241637	Tumor
chr7	4721	134905286	134905786	3.32797	0.0558917	0.241618	Tumor
chr14	1428	64880475	64880975	3.59134	0.0719488	0.24158	Tumor
chr9	745	22342518	22343018	6.92437	0.056734	0.241408	Tumor
chr11	1352	21896945	21897445	6.92369	0.056734	0.241294	Tumor
chr18	778	26449058	26449558	4.37984	0.092554	0.241274	Tumor
chr5	967	36066638	36067138	6.9226	0.00846175	0.241109	Tumor
chr5	3619	133290862	133291362	6.92253	0.056734	0.241098	Tumor
chr6	4363	79834278	79834778	5.43216	0.092554	0.240751	Tumor
chr13	1217	49560245	49560745	6.91888	0.0336384	0.240483	Tumor
chr5	5059	157269051	157269551	6.91884	0.00846175	0.240476	Tumor
chr5	4026	138953352	138953852	3.47308	0.0719488	0.240141	Tumor
chr10	2897	78944913	78945413	3.67512	0.056734	0.239973	Tumor
chr7	1111	25311290	25311790	3.30844	0.092554	0.239806	Tumor
chr15	1957	69648942	69649442	6.91409	0.0145486	0.23968	Tumor
chr11	2426	60169157	60169657	6.41535	0.0611834	0.239636	Tumor
chr6	746	10317766	10318266	2.72393	0.0141359	0.23957	Tumor
chr8	3127	92103252	92103752	3.43112	0.0558917	0.239284	Tumor
chr12	3276	77953501	77954001	3.61384	0.0719488	0.239284	Tumor
chr17	3188	50423797	50424297	2.40871	0.0445501	0.239189	Tumor
chr2	6120	225177030	225177530	4.43317	0.092554	0.239049	Tumor
chr6	3730	51118860	51119360	3.14476	0.0341911	0.238995	Tumor
chr15	2864	85543748	85544248	3.26394	0.042942	0.238671	Tumor
chr8	507	13160132	13160632	2.33721	0.0579026	0.238276	Tumor
chr14	345	26597934	26598434	6.90532	0.0109911	0.238215	Tumor
chr12	4882	121439635	121440135	2.60496	0.0454372	0.237823	Tumor
chr8	516	13566478	13566978	6.90254	0.0195701	0.237753	Tumor
chr6	6851	150403523	150404023	6.89891	0.0440224	0.23715	Tumor
chr15	623	40928291	40928791	3.12143	0.0576632	0.236993	Tumor
chr11	6047	126992100	126992600	4.33366	0.092554	0.236771	Tumor
chr3	4413	180602300	180602800	3.36103	0.056734	0.236739	Tumor
chr3	1878	105387155	105387655	3.51385	0.092554	0.2362	Tumor
chr1	5571	209815873	209816373	1.31893	0.0632971	0.235737	Tumor
chr7	3891	107952455	107952955	3.13263	0.0719488	0.23555	Tumor
chr6	4212	73710408	73710908	6.88606	0.092554	0.23503	Tumor
chr17	4926	80742738	80743238	6.8853	0.0440224	0.234904	Tumor
chr16	599	7456210	7456710	6.88265	0.092554	0.234469	Tumor
chr1	6899	236288039	236288539	3.22838	0.092554	0.234289	Tumor
chr18	2551	79946959	79947459	1.80605	0.0454372	0.234214	Tumor
chr6	475	6008604	6009104	2.29606	0.0235263	0.234082	Tumor
chr14	2042	75716414	75716914	6.38164	0.0743819	0.234036	Tumor
chr7	4057	116354949	116355449	3.30765	0.0719488	0.233964	Tumor
chr5	550	14440752	14441252	6.87678	0.056734	0.233509	Tumor
chr3	4279	175431363	175431863	3.80281	0.056734	0.233468	Tumor
chr22	706	29310868	29311368	2.75253	0.0453576	0.233329	Tumor
chr14	2265	80973835	80974335	2.62323	0.0722692	0.233103	Tumor
chr7	5503	155069931	155070431	2.26094	0.092554	0.232927	Tumor
chr11	1374	22829706	22830206	2.05117	0.0454372	0.232564	Tumor
chr6	3565	46129698	46130198	4.71198	0.0558917	0.232546	Tumor
chr6	1681	25302639	25303139	2.79169	0.092554	0.232496	Tumor
chr13	969	44018434	44018934	6.8691	0.056734	0.232259	Tumor
chr17	2809	45038665	45039165	6.86877	0.0336384	0.232206	Tumor
chr5	5287	166014180	166014680	6.86859	0.056734	0.232177	Tumor
chr2	2451	117359486	117359986	6.37016	0.047857	0.232158	Tumor
chr7	110	928661	929161	3.57242	0.0558917	0.232002	Tumor
chr15	1276	57654335	57654835	6.86723	0.092554	0.231956	Tumor
chr6	3386	43779879	43780379	6.86599	0.056734	0.231755	Tumor
chr6	5599	121520801	121521301	2.69276	0.0286722	0.231726	Tumor
chr6	1903	28104567	28105067	1.63645	0.0895896	0.23155	Tumor
chr16	2151	54346033	54346533	2.96035	0.0443373	0.231493	Tumor
chr13	1442	57629750	57630250	3.52162	0.0247931	0.231201	Tumor
chr12	1010	21419329	21419829	5.38799	0.092554	0.231072	Tumor
chr8	1646	37691293	37691793	2.14464	0.0440224	0.230366	Tumor
chr16	1862	47848399	47848899	2.92059	0.0442436	0.230226	Tumor
chr1	6178	225146290	225146790	4.52104	0.042942	0.230214	Tumor
chr16	2530	59329911	59330411	6.85422	0.0195701	0.229856	Tumor
chr12	1584	45490188	45490688	6.85399	0.0719488	0.229819	Tumor
chr7	64	613550	614050	3.106	0.0719488	0.229639	Tumor
chr6	7468	161476711	161477211	3.21642	0.0440904	0.229197	Tumor
chr8	2830	79416301	79416801	6.84988	0.0719488	0.229159	Tumor
chr10	3039	80357587	80358087	2.52772	0.021212	0.229067	Tumor
chr2	72	54455931	54456431	1.1598	0.0310044	0.228748	Tumor
chr6	6554	144675299	144675799	4.98006	0.0719488	0.228272	Tumor
chr11	2424	60069339	60069839	4.33371	0.042942	0.228231	Tumor
chr15	520	40155172	40155672	1.87086	0.0228289	0.228159	Tumor
chr20	3140	64223404	64223904	3.95858	0.042942	0.228149	Tumor
chr14	2152	77128289	77128789	6.84352	0.0336384	0.228142	Tumor
chr19	1939	22427498	22427998	2.79843	0.092554	0.227988	Tumor
chr20	1119	30513278	30513778	6.84035	0.0261557	0.227637	Tumor
chr9	3388	114203510	114204010	6.83882	0.00846175	0.227393	Tumor
chr6	250	3265689	3266189	6.83787	0.0719488	0.227243	Tumor
chr2	224	59733104	59733604	2.92238	0.0719488	0.227066	Tumor
chr9	2521	94995810	94996310	6.83629	0.0440224	0.226992	Tumor
chr13	1482	60584938	60585438	6.83559	0.0719488	0.226881	Tumor
chr6	6351	139407675	139408175	0.70466	0.046892	0.226839	Tumor
chr18	968	34159048	34159548	6.83358	0.0336384	0.226562	Tumor
chr19	2033	28103914	28104414	6.83132	0.0440224	0.226205	Tumor
chr4	1430	88737333	88737833	3.49145	0.0719488	0.22596	Tumor
chr5	766	26942460	26942960	2.70281	0.092554	0.225873	Tumor
chr8	4370	126579849	126580349	2.09743	0.0719488	0.225866	Tumor
chr14	2247	80298404	80298904	2.99111	0.056734	0.225742	Tumor
chr6	5339	111872340	111872840	4.30268	0.0558917	0.225738	Tumor
chr1	5774	213987868	213988368	2.13143	0.0589655	0.225542	Tumor
chr8	1043	23991379	23991879	5.03863	0.042942	0.225175	Tumor
chr11	4350	90557894	90558394	3.31228	0.0247931	0.224951	Tumor
chr19	1167	12052740	12053240	2.8196	0.0453548	0.224885	Tumor
chr7	5731	158414631	158415131	6.8226	0.0719488	0.22483	Tumor
chr8	4356	126375325	126375825	4.18727	0.0326733	0.224457	Tumor
chr16	427	3713052	3713552	6.81899	0.056734	0.224263	Tumor
chr1	3198	156082515	156083015	3.84061	0.0719488	0.22424	Tumor
chr2	5427	207847784	207848284	2.39307	0.0273441	0.223993	Tumor
chr18	1146	39841432	39841932	3.72827	0.056734	0.223922	Tumor
chr20	2266	50233579	50234079	5.89917	0.0558917	0.223901	Tumor
chr15	2040	70316031	70316531	6.81507	0.0719488	0.223648	Tumor
chr15	664	41562626	41563126	6.81461	0.092554	0.223577	Tumor
chr13	2274	105816871	105817371	6.81449	0.0336384	0.223557	Tumor
chr11	2075	46296822	46297322	6.81346	0.0336384	0.223397	Tumor
chr6	3280	42746442	42746942	1.68799	0.0104446	0.223391	Tumor
chr13	1395	52848397	52848897	5.03498	0.0326733	0.22334	Tumor
chr3	4264	174973457	174973957	2.14151	0.0570139	0.223331	Tumor
chr7	5391	151585702	151586202	2.58531	0.0341911	0.222714	Tumor
chr7	3019	83684912	83685412	2.35368	0.0723607	0.222528	Tumor
chr14	2005	75310741	75311241	4.81776	0.0326733	0.22237	Tumor
chr8	4595	132480872	132481372	4.30956	0.092554	0.222322	Tumor
chr4	408	53119741	53120241	6.8061	0.0719488	0.22225	Tumor
chr3	238	9154078	9154578	2.85406	0.0719488	0.222233	Tumor
chr11	4283	87716114	87716614	6.80319	0.056734	0.221798	Tumor
chr6	5397	113596003	113596503	6.80231	0.056734	0.221662	Tumor
chr3	2438	123621733	123622233	3.07387	0.0719488	0.221449	Tumor
chr16	2549	62038500	62039000	3.07142	0.0719488	0.221425	Tumor
chr6	3533	45607724	45608224	2.88673	0.092554	0.22139	Tumor
chr2	5637	217047573	217048073	6.79979	0.0336384	0.221271	Tumor
chr7	4743	135335592	135336092	2.17025	0.0588649	0.220824	Tumor
chr19	647	5622571	5623071	2.44484	0.0719488	0.220695	Tumor
chr2	6786	237720814	237721314	4.09938	0.0326733	0.220621	Tumor
chr8	2770	74984198	74984698	6.79541	0.0261557	0.220594	Tumor
chr6	5537	118723380	118723880	4.40026	0.0719488	0.22042	Tumor
chr9	3884	124711816	124712316	1.88975	0.0719488	0.220187	Tumor
chr8	1529	34486841	34487341	3.24626	0.0719488	0.220035	Tumor
chr11	1096	16861772	16862272	6.79151	0.0440224	0.219994	Tumor
chr5	4316	142215893	142216393	3.37516	0.0558917	0.219756	Tumor
chr1	5905	219812613	219813113	6.78887	0.0719488	0.219588	Tumor
chr16	1700	31010457	31010957	6.78456	0.0336384	0.218926	Tumor
chr6	252	3269107	3269607	2.42386	0.0570215	0.218852	Tumor
chr1	1193	85611830	85612330	3.58331	0.0247931	0.218747	Tumor
chr6	2357	33009237	33009737	4.26032	0.092554	0.218473	Tumor
chr3	5193	194598703	194599203	2.70674	0.0719488	0.218443	Tumor
chr2	616	65453965	65454465	6.78115	0.092554	0.218405	Tumor
chr9	947	33187534	33188034	2.63048	0.056904	0.21765	Tumor
chr13	696	35690396	35690896	6.77498	0.0719488	0.217465	Tumor
chr19	1285	13091494	13091994	6.77429	0.0145486	0.21736	Tumor
chr5	1359	54637656	54638156	6.77422	0.0719488	0.217348	Tumor
chr10	1944	58980928	58981428	2.32501	0.0732556	0.217057	Tumor
chr5	1870	69530998	69531498	6.77203	0.0719488	0.217016	Tumor
chr6	6558	144769174	144769674	6.77152	0.056734	0.216939	Tumor
chr15	506	40081669	40082169	3.02626	0.0247931	0.216048	Tumor
chr6	1760	26216875	26217375	1.17274	0.0823804	0.216027	Tumor
chr6	1560	21954256	21954756	3.19961	0.0248646	0.21555	Tumor
chr11	4248	86569845	86570345	3.54765	0.0326733	0.215357	Tumor
chrX	370	24412517	24413017	6.7594	0.0719488	0.215106	Tumor
chr8	2621	69706001	69706501	6.75909	0.0719488	0.21506	Tumor
chr3	5055	192727296	192727796	2.2176	0.0726704	0.214528	Tumor
chr22	436	23928615	23929115	3.29769	0.0558917	0.214437	Tumor
chr6	1573	22043200	22043700	2.6342	0.0248674	0.21439	Tumor
chr14	1829	73136209	73136709	1.86794	0.0981909	0.214174	Tumor
chr13	1663	75349072	75349572	4.64173	0.0719488	0.213753	Tumor
chr3	3125	134460890	134461390	3.92496	0.0719488	0.213476	Tumor
chr12	222	3186544	3187044	6.74798	0.092554	0.213396	Tumor
chr12	3077	69898099	69898599	3.16626	0.0340937	0.212914	Tumor
chr6	3731	51119951	51120451	2.87975	0.0341442	0.21291	Tumor
chr6	6256	138188337	138188837	4.48221	0.092554	0.212798	Tumor
chr2	2039	105582873	105583373	3.31147	0.0719488	0.212478	Tumor
chr15	3495	98943362	98943862	6.73836	0.0336384	0.211963	Tumor
chrX	1304	112718746	112719246	6.73713	0.092554	0.211781	Tumor
chr10	17	375868	376368	3.2625	0.092554	0.211777	Tumor
chr4	266	46404857	46405357	6.73132	0.0719488	0.210921	Tumor
chr6	913	12324593	12325093	4.19269	0.042942	0.210892	Tumor
chr3	1869	104952478	104952978	6.73023	0.0719488	0.210762	Tumor
chr16	1291	23142142	23142642	1.24674	0.092554	0.21073	Tumor
chr10	1494	35902998	35903498	3.40398	0.0558917	0.210563	Tumor
chr1	5968	221715436	221715936	6.72823	0.0195701	0.210466	Tumor
chr19	3808	51887737	51888237	3.10696	0.0341442	0.210436	Tumor
chr7	1661	39733910	39734410	2.77598	0.092554	0.210138	Tumor
chr11	3800	74696897	74697397	2.20237	0.092554	0.210112	Tumor
chr8	1093	25581871	25582371	6.72559	0.0440224	0.210077	Tumor
chr17	4100	72358408	72358908	6.72433	0.0440224	0.209893	Tumor
chr12	300	4538552	4539052	2.86935	0.092554	0.209764	Tumor
chr1	1517	94101506	94102006	1.95924	0.0727505	0.209684	Tumor
chr13	1398	52884363	52884863	6.72142	0.056734	0.209466	Tumor
chr5	4240	141495978	141496478	5.25296	0.0719488	0.209437	Tumor
chr11	2119	46918387	46918887	3.54786	0.042942	0.209411	Tumor
chr5	2126	76787218	76787718	2.42302	0.0327032	0.209353	Tumor
chr19	2544	38693361	38693861	5.55933	0.092554	0.209306	Tumor
chr15	3352	94030390	94030890	6.71994	0.0336384	0.209249	Tumor
chr9	3499	115672625	115673125	6.71913	0.0440224	0.209131	Tumor
chr21	179	25933316	25933816	6.71803	0.092554	0.20897	Tumor
chr2	892	70489109	70489609	6.71767	0.0261557	0.208917	Tumor
chr10	516	11164672	11165172	2.63908	0.092554	0.208724	Tumor
chr4	163	40514883	40515383	2.32095	0.092554	0.208686	Tumor
chr7	719	9083692	9084192	6.71533	0.0261557	0.208575	Tumor
chr6	1188	15949265	15949765	2.97825	0.092554	0.208364	Tumor
chr8	2017	47610171	47610671	2.90003	0.092554	0.208235	Tumor
chr14	2931	98382570	98383070	1.95618	0.0729814	0.207957	Tumor
chr15	59	25830671	25831171	6.71029	0.056734	0.207841	Tumor
chr14	482	34257453	34257953	4.71354	0.042942	0.207799	Tumor
chr5	4493	146283222	146283722	6.70868	0.0195701	0.207607	Tumor
chr2	6752	237455997	237456497	6.70683	0.0719488	0.207338	Tumor
chr1	1298	88892428	88892928	6.70654	0.0261557	0.207296	Tumor
chr6	6636	147675170	147675670	2.85145	0.0719488	0.207163	Tumor
chr4	685	66561332	66561832	4.54396	0.092554	0.20712	Tumor
chr5	3637	133427264	133427764	6.7049	0.0719488	0.207059	Tumor
chr12	3270	77847883	77848383	4.32207	0.0558917	0.20694	Tumor
chr3	3385	141248925	141249425	6.70408	0.0261557	0.206939	Tumor
chr6	1436	20117493	20117993	2.88998	0.0576632	0.20665	Tumor
chr18	1166	41631821	41632321	6.70138	0.0336384	0.206549	Tumor
chr7	4366	128596368	128596868	4.00883	0.0719488	0.206369	Tumor
chr3	779	16196941	16197441	4.32694	0.092554	0.20621	Tumor
chr2	5520	214713497	214713997	4.17087	0.0326733	0.206066	Tumor
chr15	2080	70863503	70864003	2.9046	0.056734	0.205998	Tumor
chr13	679	34044530	34045030	5.08501	0.0719488	0.205683	Tumor
chr9	4050	127133087	127133587	4.09392	0.0719488	0.20529	Tumor
chr3	172	5756936	5757436	3.74394	0.092554	0.20517	Tumor
chr12	1398	32755679	32756179	1.52812	0.092554	0.205061	Tumor
chr6	4512	84618698	84619198	6.69051	0.092554	0.204983	Tumor
chr1	2828	152514124	152514624	3.29374	0.0719488	0.204951	Tumor
chr11	929	12746610	12747110	4.28878	0.0719488	0.2049	Tumor
chr18	990	35267281	35267781	3.31531	0.092554	0.204864	Tumor
chr4	3130	164262035	164262535	6.68888	0.056734	0.204749	Tumor
chr6	3709	50827819	50828319	2.81971	0.0719488	0.204548	Tumor
chr12	4377	111063565	111064065	6.68624	0.0063749	0.204371	Tumor
chr20	2012	46348206	46348706	6.68594	0.0719488	0.204329	Tumor
chr4	643	61200051	61200551	2.01919	0.092554	0.204236	Tumor
chr2	4195	170088739	170089239	4.3993	0.092554	0.204203	Tumor
chr14	3617	106872565	106873065	3.2507	0.0443099	0.204138	Tumor
chr14	556	35403593	35404093	1.9489	0.092554	0.204043	Tumor
chr7	1284	28759751	28760251	4.50505	0.042942	0.203981	Tumor
chr6	2251	31830998	31831498	5.43236	0.0247931	0.203925	Tumor
chr15	267	32042297	32042797	6.68101	0.0719488	0.203625	Tumor
chr7	5737	158450666	158451166	6.67983	0.00846175	0.203456	Tumor
chrX	988	72045795	72046295	4.62708	0.0558917	0.203409	Tumor
chr13	1746	77697359	77697859	2.02487	0.034519	0.203106	Tumor
chr4	3097	162163797	162164297	6.67649	0.0719488	0.202982	Tumor
chr9	2064	89022134	89022634	6.67642	0.056734	0.202971	Tumor
chr10	585	12241733	12242233	5.10211	0.0247931	0.20279	Tumor
chr5	200	2685611	2686111	3.02782	0.0719488	0.202547	Tumor
chr18	163	5985164	5985664	6.67328	0.0440224	0.202526	Tumor
chr13	453	29743126	29743626	2.28408	0.092554	0.202455	Tumor
chr9	1819	83304493	83304993	6.67192	0.0336384	0.202334	Tumor
chr6	6424	142242607	142243107	6.67091	0.056734	0.20219	Tumor
chr8	2590	67612868	67613368	6.67009	0.056734	0.202074	Tumor
chr7	321	2517085	2517585	6.66794	0.0109911	0.20177	Tumor
chr7	5123	145732511	145733011	6.66745	0.0336384	0.201701	Tumor
chr12	3392	85318041	85318541	6.66618	0.0261557	0.201522	Tumor
chr19	1994	23917743	23918243	6.66483	0.056734	0.201331	Tumor
chr12	269	3999350	3999850	6.66466	0.0195701	0.201308	Tumor
chr22	1756	42149588	42150088	6.6646	0.092554	0.201299	Tumor
chr12	1824	49188920	49189420	2.01319	0.0231128	0.201124	Tumor
chr2	2846	125696520	125697020	5.24068	0.0719488	0.201054	Tumor
chr2	3196	133777545	133778045	3.11003	0.092554	0.200988	Tumor
chr1	7170	247007854	247008354	1.81116	0.0592532	0.200959	Tumor
chr9	520	16582464	16582964	6.6616	0.056734	0.200876	Tumor
chr6	7283	158894175	158894675	6.66039	0.0336384	0.200707	Tumor
chr3	2519	124780235	124780735	6.66002	0.092554	0.200654	Tumor
chrX	321	21798873	21799373	6.65942	0.0336384	0.20057	Tumor
chr17	3266	51046675	51047175	6.16093	0.0929957	0.200433	Tumor
chr22	110	19140029	19140529	6.65688	0.0261557	0.200214	Tumor
chr6	1498	21220294	21220794	3.9581	0.0440224	0.200157	Tumor
chr8	5226	143940195	143940695	1.56148	0.092554	0.200017	Tumor
chr18	796	26789316	26789816	6.65381	0.0440224	0.199784	Tumor
chr11	3824	75194158	75194658	3.29937	0.042942	0.199649	Tumor
chr5	4897	151684836	151685336	2.22019	0.092554	0.199629	Tumor
chr19	2868	42220005	42220505	1.63116	0.0921273	0.199572	Tumor
chr3	3485	142987545	142988045	4.47133	0.092554	0.199377	Tumor
chr2	3703	153403479	153403979	6.64736	0.0440224	0.198885	Tumor
chr19	57	663224	663724	2.0481	0.092554	0.19863	Tumor
chr8	751	20825824	20826324	6.64496	0.092554	0.19855	Tumor
chr3	1868	104909131	104909631	3.41769	0.092554	0.198487	Tumor
chr5	3106	116738347	116738847	3.38591	0.056734	0.19837	Tumor
chr6	2303	32154546	32155046	2.88458	0.0719488	0.198342	Tumor
chr6	4021	57473023	57473523	6.63846	0.056734	0.197648	Tumor
chr17	1822	32142107	32142607	2.64685	0.092554	0.197392	Tumor
chr17	2080	38435721	38436221	6.63646	0.092554	0.197372	Tumor
chr1	6926	237041884	237042384	6.6354	0.092554	0.197226	Tumor
chr2	4975	196514911	196515411	3.9691	0.0247931	0.197098	Tumor
chr12	1008	21418291	21418791	2.25579	0.092554	0.197081	Tumor
chr1	5847	217089402	217089902	2.61893	0.0570994	0.197076	Tumor
chr13	994	44310867	44311367	2.52232	0.0275375	0.196973	Tumor
chrX	72	6782824	6783324	6.63234	0.092554	0.196803	Tumor
chr6	5943	133745693	133746193	6.63177	0.056734	0.196724	Tumor
chr2	3906	160142519	160143019	2.72143	0.0719488	0.196665	Tumor
chr12	2359	54017874	54018374	2.62598	0.0575873	0.196429	Tumor
chr14	134	22882810	22883310	2.75018	0.092554	0.196344	Tumor
chr16	3356	78045882	78046382	6.62899	0.0145486	0.196342	Tumor
chr6	5197	108948051	108948551	3.07614	0.056734	0.19607	Tumor
chr19	3520	48716650	48717150	4.71756	0.092554	0.196019	Tumor
chrX	1590	139204884	139205384	2.38621	0.092554	0.195821	Tumor
chr18	548	13472799	13473299	6.62477	0.0440224	0.195763	Tumor
chr7	4667	134201275	134201775	6.62269	0.0336384	0.195478	Tumor
chr1	317	55580903	55581403	6.6217	0.092554	0.195343	Tumor
chr6	2129	30982112	30982612	1.73401	0.0589045	0.19527	Tumor
chr9	2678	97510963	97511463	2.49287	0.0363138	0.195269	Tumor
chr12	1508	42325834	42326334	2.59811	0.0719488	0.195045	Tumor
chr16	852	11801694	11802194	4.29231	0.092554	0.195018	Tumor
chr7	154	1169756	1170256	2.34873	0.092554	0.195011	Tumor
chr3	16	851051	851551	3.196	0.0719488	0.194843	Tumor
chr20	451	9514433	9514933	4.99714	0.0719488	0.194818	Tumor
chr5	785	30390070	30390570	6.61671	0.0440224	0.194661	Tumor
chr19	1963	23415592	23416092	4.10298	0.0558917	0.194657	Tumor
chr22	664	28150418	28150918	6.61466	0.092554	0.194382	Tumor
chr2	4089	165634875	165635375	6.61377	0.092554	0.194262	Tumor
chr2	1994	105005544	105006044	6.61245	0.0440224	0.194081	Tumor
chr11	3443	69274584	69275084	1.54846	0.0383883	0.194029	Tumor
chr4	663	62548014	62548514	6.60925	0.0719488	0.193647	Tumor
chr6	5356	112144458	112144958	4.8356	0.092554	0.193606	Tumor
chr18	810	27527463	27527963	6.60616	0.0719488	0.193229	Tumor
chr6	4227	74223019	74223519	1.30588	0.0765393	0.193129	Tumor
chr1	3333	157000646	157001146	3.41138	0.0558917	0.193025	Tumor
chr16	3669	82653847	82654347	2.17272	0.092554	0.192915	Tumor
chr1	4145	178341109	178341609	2.02096	0.0454372	0.192868	Tumor
chr4	691	66791675	66792175	4.49234	0.092554	0.192646	Tumor
chr7	36	376261	376761	5.07424	0.042942	0.192268	Tumor
chr8	2963	83447327	83447827	6.5987	0.0440224	0.192221	Tumor
chr6	3476	44478202	44478702	6.59796	0.0261557	0.192122	Tumor
chr22	661	28116255	28116755	1.00534	0.0622104	0.192034	Tumor
chrX	1184	105063697	105064197	6.59053	0.092554	0.191124	Tumor
chr12	2887	65536698	65537198	6.59035	0.0195701	0.191101	Tumor
chr6	943	12602381	12602881	2.49164	0.092554	0.191096	Tumor
chr12	3060	69527731	69528231	4.48565	0.092554	0.190919	Tumor
chr3	4663	184815103	184815603	4.26374	0.0719488	0.190897	Tumor
chr14	2256	80580887	80581387	2.49106	0.042942	0.190751	Tumor
chr12	2479	55996882	55997382	2.52133	0.092554	0.190711	Tumor
chr3	5278	195611888	195612388	6.58718	0.092554	0.190677	Tumor
chr11	2126	47004577	47005077	4.00708	0.042942	0.190614	Tumor
chr3	81	4492945	4493445	1.05475	0.0907749	0.190456	Tumor
chr3	4601	184525643	184526143	2.63505	0.092554	0.190227	Tumor
chr9	3913	125126027	125126527	4.6759	0.0719488	0.190219	Tumor
chr8	622	18386870	18387370	6.58237	0.056734	0.190035	Tumor
chr13	1088	45833577	45834077	2.25973	0.0341911	0.190028	Tumor
chr2	6672	236168277	236168777	2.52426	0.0358538	0.189991	Tumor
chr17	2178	39225922	39226422	3.89656	0.0719488	0.18998	Tumor
chrX	744	50280940	50281440	3.03816	0.0558917	0.189942	Tumor
chr6	3739	51330884	51331384	2.33984	0.0719488	0.189731	Tumor
chr2	731	68404729	68405229	3.92499	0.0719488	0.189723	Tumor
chr11	4647	100684603	100685103	5.41987	0.092554	0.189603	Tumor
chr12	1799	48969879	48970379	3.05607	0.092554	0.189404	Tumor
chr6	3422	44127039	44127539	1.49853	0.0296367	0.18919	Tumor
chr7	5122	145219519	145220019	4.19843	0.092554	0.18905	Tumor
chr2	2152	108943675	108944175	3.90166	0.0719488	0.188773	Tumor
chr6	7466	161449751	161450251	2.48305	0.092554	0.18876	Tumor
chr19	4081	56477136	56477636	6.57218	0.0719488	0.188684	Tumor
chr6	3504	44917295	44917795	6.57069	0.0719488	0.188487	Tumor
chr6	6989	154622552	154623052	3.13593	0.0719488	0.188309	Tumor
chr17	871	10198552	10199052	2.99052	0.0186682	0.188272	Tumor
chr11	6019	126610296	126610796	6.56761	0.0440224	0.188081	Tumor
chr4	801	72374927	72375427	6.5676	0.0440224	0.18808	Tumor
chr8	134	2733601	2734101	1.98185	0.092554	0.187463	Tumor
chr14	1037	55339607	55340107	6.56256	0.0719488	0.187417	Tumor
chr5	3339	125719845	125720345	2.51049	0.0722692	0.187251	Tumor
chr7	477	4744438	4744938	3.59315	0.0558917	0.187209	Tumor
chr16	632	8751976	8752476	3.13753	0.092554	0.18713	Tumor
chr3	1867	104890993	104891493	6.56036	0.0719488	0.187128	Tumor
chr1	6383	228130904	228131404	1.45556	0.0719488	0.187071	Tumor
chr10	2341	70480520	70481020	6.55893	0.092554	0.18694	Tumor
chr12	2137	52365338	52365838	6.55871	0.0336384	0.186912	Tumor
chr14	1180	59274855	59275355	4.04254	0.0558917	0.186505	Tumor
chr6	4476	83089851	83090351	6.55486	0.0719488	0.186409	Tumor
chr7	1736	41916432	41916932	6.55254	0.0440224	0.186106	Tumor
chr14	1667	69357305	69357805	2.96146	0.0443099	0.186104	Tumor
chr13	1129	46866120	46866620	2.69287	0.0719488	0.186036	Tumor
chr5	1722	65104744	65105244	6.55158	0.092554	0.185981	Tumor
chr19	3692	50325489	50325989	3.35181	0.0558917	0.185889	Tumor
chr4	1658	101411227	101411727	6.54948	0.0261557	0.185706	Tumor
chr17	2014	37088420	37088920	6.54863	0.0440224	0.185596	Tumor
chr5	4936	152993977	152994477	3.11858	0.0719488	0.185503	Tumor
chr1	6875	236021500	236022000	6.5476	0.0719488	0.185462	Tumor
chr16	3397	78742390	78742890	3.80158	0.0719488	0.184995	Tumor
chr7	5485	154732334	154732834	6.5431	0.0719488	0.184879	Tumor
chr7	5778	159061559	159062059	3.1285	0.0719488	0.184846	Tumor
chr6	6066	135830389	135830889	6.54254	0.0336384	0.184806	Tumor
chr9	1313	38016324	38016824	6.54218	0.0336384	0.184759	Tumor
chr15	3346	93894638	93895138	3.73098	0.0326733	0.184725	Tumor
chr6	1555	21925926	21926426	2.85282	0.027318	0.184725	Tumor
chr19	2660	39539981	39540481	1.94665	0.0719488	0.184722	Tumor
chr6	1281	16769675	16770175	4.16941	0.0719488	0.184661	Tumor
chr2	3475	147600243	147600743	6.54081	0.056734	0.184583	Tumor
chr6	5589	121479455	121479955	6.54036	0.0719488	0.184524	Tumor
chr18	971	34593000	34593500	2.92113	0.0719488	0.184492	Tumor
chr5	4964	153782588	153783088	6.53984	0.0719488	0.184457	Tumor
chr6	6591	145816313	145816813	3.39487	0.0719488	0.184351	Tumor
chr6	4257	75204109	75204609	6.53855	0.0440224	0.18429	Tumor
chr1	2453	119617679	119618179	3.87805	0.042942	0.184221	Tumor
chr12	3119	71315368	71315868	6.53787	0.00846175	0.184203	Tumor
chr2	831	69954913	69955413	1.98713	0.092554	0.184138	Tumor
chr7	3932	109261713	109262213	6.53552	0.0719488	0.183899	Tumor
chr2	1232	75808041	75808541	3.73988	0.0719488	0.183779	Tumor
chr17	3924	67376527	67377027	6.53396	0.0719488	0.183699	Tumor
chr7	52	514781	515281	3.04035	0.0326733	0.183632	Tumor
chr1	2262	116168286	116168786	4.37351	0.092554	0.18352	Tumor
chr8	2060	48370079	48370579	6.53192	0.092554	0.183435	Tumor
chr9	1162	35646165	35646665	2.50381	0.0728162	0.183317	Tumor
chr9	2190	90706200	90706700	3.51592	0.092554	0.183011	Tumor
chr6	5560	119566706	119567206	6.528	0.056734	0.182932	Tumor
chr18	380	10476476	10476976	6.52796	0.0336384	0.182928	Tumor
chr3	3370	141056441	141056941	2.62111	0.0444288	0.182839	Tumor
chr17	2367	41116315	41116815	6.52636	0.092554	0.182723	Tumor
chr6	969	13248047	13248547	2.0713	0.092554	0.182631	Tumor
chr10	4323	110872628	110873128	2.59025	0.0719488	0.182554	Tumor
chr1	2733	151511090	151511590	1.06736	0.092554	0.182265	Tumor
chr6	3735	51260104	51260604	6.52152	0.0440224	0.182104	Tumor
chr2	158	55839023	55839523	2.65718	0.0445501	0.182013	Tumor
chr5	2120	76710664	76711164	6.52002	0.056734	0.181913	Tumor
chr6	885	12024990	12025490	6.5195	0.056734	0.181846	Tumor
chr19	2041	28433158	28433658	6.51753	0.0719488	0.181595	Tumor
chr10	1945	59043261	59043761	6.51677	0.0440224	0.181499	Tumor
chrX	626	46710417	46710917	5.26352	0.0558917	0.180869	Tumor
chr3	1712	99945130	99945630	3.50828	0.0443099	0.180452	Tumor
chr2	2093	106581988	106582488	2.39136	0.0570868	0.180371	Tumor
chr15	2815	84804378	84804878	6.50786	0.056734	0.180369	Tumor
chr3	2350	121561370	121561870	6.50728	0.092554	0.180296	Tumor
chr6	3534	45608515	45609015	1.25021	0.046892	0.180245	Tumor
chr4	682	65998871	65999371	6.50558	0.0336384	0.180081	Tumor
chr11	6218	130061825	130062325	6.50498	0.056734	0.180006	Tumor
chr14	665	44720654	44721154	6.50433	0.092554	0.179923	Tumor
chr22	445	24101640	24102140	6.5023	0.092554	0.179667	Tumor
chr6	1822	27019625	27020125	1.14826	0.056734	0.179574	Tumor
chr1	243	54571534	54572034	6.50096	0.056734	0.179498	Tumor
chr13	2050	98301173	98301673	6.50086	0.0719488	0.179487	Tumor
chr13	1181	48584404	48584904	6.50002	0.0440224	0.17938	Tumor
chr7	718	9029655	9030155	4.5765	0.0558917	0.179133	Tumor
chr12	3911	101570035	101570535	1.8705	0.092554	0.179009	Tumor
chr3	3400	141366519	141367019	4.30129	0.042942	0.178957	Tumor
chr13	1540	71867124	71867624	3.54659	0.0326733	0.178914	Tumor
chr2	5397	207352882	207353382	3.91461	0.0719488	0.178894	Tumor
chr7	828	16484738	16485238	3.05546	0.056734	0.178632	Tumor
chr12	682	10753058	10753558	6.492	0.092554	0.178375	Tumor
chr17	52	883109	883609	6.49096	0.056734	0.178245	Tumor
chr19	4154	58098103	58098603	2.49424	0.092554	0.178093	Tumor
chr5	2372	83844453	83844953	1.91374	0.0559362	0.177828	Tumor
chr15	1990	70023705	70024205	1.80461	0.092554	0.177701	Tumor
chr6	4392	80527471	80527971	6.48282	0.0195701	0.177231	Tumor
chr16	1712	31105619	31106119	3.02888	0.092554	0.176943	Tumor
chr19	2378	35936140	35936640	3.0929	0.056734	0.176815	Tumor
chr3	732	15330003	15330503	6.47918	0.092554	0.176779	Tumor
chr2	3712	153871541	153872041	3.86963	0.092554	0.176142	Tumor
chr4	1056	78125795	78126295	6.47348	0.092554	0.176075	Tumor
chr21	161	24995194	24995694	4.36806	0.0719488	0.176006	Tumor
chr6	6414	141789434	141789934	6.46793	0.0719488	0.17539	Tumor
chr5	1112	40477826	40478326	6.46474	0.0336384	0.174998	Tumor
chr3	4262	174863458	174863958	0.98071	0.092554	0.174843	Tumor
chr6	3467	44367596	44368096	6.46337	0.092554	0.174831	Tumor
chr21	1103	43600567	43601067	3.8718	0.0247931	0.174174	Tumor
chr17	3635	61508927	61509427	6.45786	0.0719488	0.174157	Tumor
chr18	543	13453718	13454218	6.45612	0.0719488	0.173945	Tumor
chr2	2767	121323394	121323894	3.45003	0.0326733	0.17389	Tumor
chr6	3443	44247624	44248124	2.18483	0.0719488	0.173874	Tumor
chr2	4937	195363387	195363887	6.45405	0.0719488	0.173692	Tumor
chr6	5389	113490054	113490554	6.45399	0.0145486	0.173685	Tumor
chr4	1719	103306836	103307336	6.45347	0.092554	0.173621	Tumor
chr2	2421	113818304	113818804	6.45037	0.092554	0.173245	Tumor
chr12	58	599681	600181	3.14573	0.0440904	0.173183	Tumor
chr4	1571	98626306	98626806	1.39304	0.0835222	0.173045	Tumor
chr11	1497	29780735	29781235	6.44809	0.056734	0.172968	Tumor
chr11	1248	19345558	19346058	6.44805	0.0719488	0.172963	Tumor
chr20	601	13250621	13251121	6.44627	0.0719488	0.172747	Tumor
chr9	812	27227078	27227578	6.44556	0.0336384	0.172661	Tumor
chr3	3988	161105174	161105674	3.1828	0.0719488	0.172341	Tumor
chr15	2252	74422986	74423486	3.43132	0.0558917	0.172255	Tumor
chr8	2818	78538635	78539135	6.44161	0.0719488	0.172184	Tumor
chr6	4925	104402467	104402967	6.44135	0.056734	0.172152	Tumor
chr15	918	45855925	45856425	2.42853	0.0458019	0.171935	Tumor
chr17	873	10210205	10210705	1.31916	0.092554	0.171889	Tumor
chr7	485	4787460	4787960	6.43834	0.0719488	0.171789	Tumor
chr9	2628	96169469	96169969	6.43752	0.0336384	0.17169	Tumor
chr6	4469	82955844	82956344	6.43721	0.0719488	0.171653	Tumor
chr14	2811	95660216	95660716	6.4368	0.0719488	0.171604	Tumor
chr21	265	29130205	29130705	3.67325	0.0558917	0.171476	Tumor
chr1	6158	224615851	224616351	3.19978	0.092554	0.171423	Tumor
chr6	7551	163834121	163834621	2.52806	0.0719488	0.171369	Tumor
chr10	3136	84987018	84987518	6.43422	0.092554	0.171293	Tumor
chr6	4688	90183527	90184027	3.07675	0.0326733	0.171257	Tumor
chr4	1739	104930646	104931146	6.43374	0.056734	0.171236	Tumor
chr9	1079	34654682	34655182	4.52992	0.0719488	0.171168	Tumor
chr9	1955	86855039	86855539	6.43246	0.0719488	0.171083	Tumor
chr4	1274	84319157	84319657	6.43186	0.092554	0.17101	Tumor
chr11	2082	46353621	46354121	3.25135	0.092554	0.170995	Tumor
chr11	2426	60169157	60169657	4.26361	0.0558917	0.17096	Tumor
chr14	335	25937182	25937682	6.4312	0.056734	0.170932	Tumor
chr17	2570	42536214	42536714	3.1292	0.092554	0.170881	Tumor
chr9	3386	114196281	114196781	6.42928	0.0719488	0.170701	Tumor
chr13	1510	64675248	64675748	6.42928	0.0719488	0.170701	Tumor
chr17	2354	40895505	40896005	2.4875	0.0719488	0.170618	Tumor
chr20	2696	57779313	57779813	6.42841	0.092554	0.170597	Tumor
chr2	4240	171159692	171160192	4.11898	0.092554	0.170523	Tumor
chr10	5418	133318617	133319117	3.45524	0.092554	0.170488	Tumor
chr5	3908	137078241	137078741	6.42521	0.056734	0.170214	Tumor
chr6	716	9936893	9937393	6.42516	0.0440224	0.170209	Tumor
chr19	3868	53158913	53159413	2.83782	0.0719488	0.169918	Tumor
chr11	4978	110479262	110479762	2.91659	0.0453548	0.16989	Tumor
chr6	3134	41499191	41499691	3.91222	0.0719488	0.169455	Tumor
chr6	7841	170024271	170024771	6.41628	0.0719488	0.169152	Tumor
chr6	552	7145694	7146194	3.4278	0.0339323	0.169134	Tumor
chr16	3350	77919291	77919791	2.77183	0.092554	0.169063	Tumor
chr6	595	7538400	7538900	6.41401	0.0719488	0.168883	Tumor
chr1	218	54310629	54311129	6.4139	0.0719488	0.16887	Tumor
chr1	3367	158002249	158002749	6.41334	0.0719488	0.168803	Tumor
chr16	1770	31529019	31529519	6.41219	0.056734	0.168667	Tumor
chr10	4188	104681028	104681528	3.40786	0.0558917	0.168376	Tumor
chr1	3855	169124518	169125018	6.40836	0.056734	0.168215	Tumor
chr18	983	35122769	35123269	2.10562	0.0571808	0.168157	Tumor
chr19	1153	11797385	11797885	2.30019	0.0445856	0.167853	Tumor
chr1	4057	175129165	175129665	6.40444	0.092554	0.167753	Tumor
chr18	852	31042019	31042519	3.07789	0.092554	0.167699	Tumor
chr2	3927	160270102	160270602	2.39854	0.0345318	0.167604	Tumor
chr8	1001	23356016	23356516	2.13789	0.092554	0.167515	Tumor
chr3	177	6769717	6770217	6.40228	0.056734	0.167499	Tumor
chr6	3503	44735475	44735975	2.86544	0.092554	0.167435	Tumor
chr18	1016	35730733	35731233	3.2579	0.0719488	0.167343	Tumor
chr21	506	34129092	34129592	3.28712	0.0719488	0.167303	Tumor
chr21	60	16388205	16388705	6.40052	0.0719488	0.167292	Tumor
chr10	482	10007792	10008292	6.39871	0.056734	0.16708	Tumor
chr11	1273	19714434	19714934	2.23487	0.092554	0.167039	Tumor
chr6	2829	36979267	36979767	6.39756	0.0719488	0.166945	Tumor
chrX	935	69107153	69107653	6.39717	0.056734	0.166899	Tumor
chr21	1020	42221654	42222154	6.39187	0.0336384	0.166281	Tumor
chr19	1903	20750188	20750688	2.88497	0.0719488	0.166113	Tumor
chr17	4079	72100848	72101348	6.39021	0.092554	0.166087	Tumor
chr5	911	34530007	34530507	6.38964	0.0336384	0.166021	Tumor
chr1	691	64564824	64565324	6.38908	0.056734	0.165955	Tumor
chr12	1736	47909943	47910443	6.38898	0.056734	0.165943	Tumor
chr12	5475	132445065	132445565	6.38705	0.0440224	0.16572	Tumor
chr5	5060	157269569	157270069	6.38701	0.0145486	0.165714	Tumor
chr18	642	23135347	23135847	3.06557	0.092554	0.165317	Tumor
chr17	4765	78723286	78723786	6.38173	0.0440224	0.165102	Tumor
chr13	2034	97875973	97876473	2.98822	0.092554	0.165044	Tumor
chr6	4136	71290840	71291340	6.37747	0.0440224	0.164609	Tumor
chr7	1477	33044970	33045470	2.83025	0.0558917	0.164555	Tumor
chr6	3511	45420618	45421118	6.37616	0.0719488	0.164458	Tumor
chr12	1075	24561953	24562453	3.49489	0.0719488	0.164158	Tumor
chr5	3354	126462072	126462572	6.37299	0.0719488	0.164092	Tumor
chr11	3517	70333097	70333597	6.37149	0.0719488	0.163919	Tumor
chr2	817	69799106	69799606	6.37141	0.0719488	0.163911	Tumor
chr15	412	38217115	38217615	6.37039	0.092554	0.163794	Tumor
chr5	5048	156402238	156402738	3.0292	0.042942	0.163637	Tumor
chr2	3721	155872339	155872839	6.36861	0.056734	0.16359	Tumor
chr18	1738	55893010	55893510	4.9025	0.092554	0.163429	Tumor
chr6	1435	20038581	20039081	6.36706	0.0719488	0.163411	Tumor
chr6	3501	44727528	44728028	6.36677	0.0261557	0.163378	Tumor
chr15	3266	92616631	92617131	3.66497	0.0719488	0.163367	Tumor
chr1	5873	218480361	218480861	3.02126	0.092554	0.162667	Tumor
chr8	218	7072209	7072709	6.36019	0.056734	0.162625	Tumor
chr22	331	21952682	21953182	1.7313	0.0719488	0.162596	Tumor
chr17	987	14575625	14576125	1.67147	0.092554	0.162116	Tumor
chr13	235	23986591	23987091	6.35528	0.092554	0.162066	Tumor
chr2	6965	240075211	240075711	6.35332	0.056734	0.161844	Tumor
chr18	1177	42187608	42188108	6.35318	0.0719488	0.161828	Tumor
chr5	641	16736252	16736752	1.37587	0.0938985	0.161785	Tumor
chr11	4325	88485613	88486113	2.3644	0.092554	0.161613	Tumor
chr3	4502	183500357	183500857	6.35124	0.092554	0.161607	Tumor
chr5	5605	172897528	172898028	2.12289	0.092554	0.161578	Tumor
chr8	3295	97060390	97060890	6.3497	0.0440224	0.161433	Tumor
chr6	6717	148857607	148858107	2.05144	0.0719488	0.161365	Tumor
chr5	3123	117032774	117033274	6.34853	0.0719488	0.1613	Tumor
chr11	1453	27423025	27423525	6.34823	0.0719488	0.161266	Tumor
chr2	4867	190948584	190949084	6.347	0.092554	0.161127	Tumor
chr5	5233	160727620	160728120	6.34658	0.092554	0.16108	Tumor
chr1	2450	119611545	119612045	2.25275	0.092554	0.160915	Tumor
chr13	1581	73107516	73108016	6.34222	0.092554	0.160588	Tumor
chr1	5104	204192630	204193130	6.34209	0.092554	0.160573	Tumor
chr17	64	951374	951874	3.02031	0.0719488	0.160567	Tumor
chr2	6668	236162337	236162837	4.74712	0.092554	0.160526	Tumor
chr18	1600	50720271	50720771	6.34164	0.056734	0.160522	Tumor
chr7	29	357111	357611	6.34059	0.056734	0.160404	Tumor
chr11	4552	95498693	95499193	6.34048	0.092554	0.160391	Tumor
chr18	1152	40924938	40925438	6.33918	0.0719488	0.160245	Tumor
chr8	3303	97375627	97376127	6.33771	0.056734	0.16008	Tumor
chr12	4995	122710298	122710798	6.33765	0.092554	0.160074	Tumor
chr6	125	1838447	1838947	4.69815	0.0719488	0.15982	Tumor
chr8	3391	98999757	99000257	6.33494	0.056734	0.159769	Tumor
chr2	6700	236676399	236676899	3.78247	0.092554	0.159708	Tumor
chr6	4152	71886728	71887228	3.28591	0.092554	0.15965	Tumor
chr4	1784	106568706	106569206	2.65981	0.092554	0.159333	Tumor
chr11	4534	95336931	95337431	2.67582	0.092554	0.159216	Tumor
chr20	1760	41692617	41693117	6.32917	0.092554	0.159123	Tumor
chr6	7729	168526877	168527377	6.32821	0.056734	0.159017	Tumor
chr8	1483	33314862	33315362	2.02145	0.0720976	0.15894	Tumor
chr1	1040	81452983	81453483	3.24213	0.0719488	0.158858	Tumor
chr3	4636	184693556	184694056	3.08546	0.0719488	0.158856	Tumor
chr16	3339	77611478	77611978	3.3784	0.092554	0.158795	Tumor
chr12	2643	57342104	57342604	4.18472	0.092554	0.158785	Tumor
chr16	332	2840023	2840523	6.32204	0.092554	0.158329	Tumor
chr9	3215	111376167	111376667	6.32161	0.056734	0.158281	Tumor
chr16	2557	62256324	62256824	6.32159	0.0719488	0.158279	Tumor
chr17	1029	15409564	15410064	6.32155	0.0719488	0.158274	Tumor
chr10	1751	47336316	47336816	6.3202	0.092554	0.158124	Tumor
chr10	656	13608185	13608685	6.31973	0.0719488	0.158073	Tumor
chr6	2053	30571502	30572002	1.68097	0.092554	0.157914	Tumor
chr2	2665	120736957	120737457	2.99873	0.092554	0.157848	Tumor
chr12	451	6529071	6529571	2.58222	0.0719488	0.157829	Tumor
chr5	5058	157266515	157267015	6.31621	0.0195701	0.157683	Tumor
chr5	5936	178120844	178121344	6.31553	0.0719488	0.157608	Tumor
chr11	1146	17531632	17532132	2.70695	0.092554	0.157371	Tumor
chr5	3905	136953575	136954075	6.31232	0.0719488	0.157252	Tumor
chr5	288	6081667	6082167	4.53848	0.092554	0.156976	Tumor
chr13	2283	105969819	105970319	2.66126	0.092554	0.156662	Tumor
chr15	446	39172891	39173391	2.18065	0.0345318	0.156594	Tumor
chr6	4072	64999327	64999827	6.30406	0.092554	0.156343	Tumor
chr21	625	35981716	35982216	3.08156	0.092554	0.156274	Tumor
chr19	1924	21439279	21439779	6.30256	0.0440224	0.156179	Tumor
chr15	1793	67049307	67049807	1.67641	0.0719488	0.156135	Tumor
chr20	611	13342335	13342835	6.30213	0.0719488	0.156132	Tumor
chr14	864	51472813	51473313	2.86032	0.092554	0.155664	Tumor
chr5	5988	179060052	179060552	2.20266	0.0571492	0.155637	Tumor
chr12	3113	70876898	70877398	6.29664	0.0440224	0.155531	Tumor
chr19	1255	12913741	12914241	6.29658	0.092554	0.155525	Tumor
chrX	1327	115968926	115969426	6.29613	0.092554	0.155475	Tumor
chr7	4787	136528299	136528799	6.29337	0.092554	0.155174	Tumor
chr16	2108	53827708	53828208	6.29035	0.092554	0.154846	Tumor
chr5	2182	78509163	78509663	6.28842	0.092554	0.154636	Tumor
chr17	3336	55454746	55455246	3.09774	0.0558917	0.15439	Tumor
chr11	821	11532930	11533430	6.28343	0.0440224	0.154096	Tumor
chr8	2776	75324152	75324652	6.28292	0.0719488	0.154039	Tumor
chr4	1826	108398255	108398755	6.28216	0.0440224	0.153958	Tumor
chr3	728	15317096	15317596	6.28211	0.0719488	0.153952	Tumor
chr5	2390	84564243	84564743	6.28186	0.0719488	0.153926	Tumor
chr17	3629	61410716	61411216	6.27993	0.0336384	0.153717	Tumor
chr7	2555	69906132	69906632	6.27973	0.092554	0.153695	Tumor
chr8	3836	115218855	115219355	6.27969	0.0719488	0.153691	Tumor
chr1	2001	111742915	111743415	6.27817	0.056734	0.153527	Tumor
chr7	5268	150363272	150363772	6.27793	0.0440224	0.153502	Tumor
chr10	1905	56035640	56036140	6.27401	0.056734	0.153079	Tumor
chr6	6367	139732397	139732897	3.43067	0.0719488	0.152917	Tumor
chr9	3617	120654225	120654725	1.60209	0.092554	0.15282	Tumor
chr2	1456	88212417	88212917	2.33082	0.0719488	0.152745	Tumor
chr13	2047	98261292	98261792	6.27068	0.092554	0.152721	Tumor
chr1	4903	202112428	202112928	3.47369	0.0719488	0.152094	Tumor
chrX	755	51331980	51332480	6.26353	0.0719488	0.151957	Tumor
chr15	2285	74787704	74788204	6.26233	0.092554	0.151829	Tumor
chr6	1726	26054886	26055386	1.35624	0.0719488	0.151782	Tumor
chr19	1533	16079157	16079657	2.66486	0.0568148	0.151771	Tumor
chr6	3350	43469298	43469798	6.25936	0.092554	0.151512	Tumor
chr10	701	14365258	14365758	6.25471	0.056734	0.151019	Tumor
chr2	6587	234633716	234634216	2.34382	0.0719488	0.151007	Tumor
chr16	2039	51416756	51417256	6.25254	0.092554	0.150788	Tumor
chr6	1160	15691249	15691749	6.25253	0.0440224	0.150787	Tumor
chr15	1011	49863395	49863895	2.38363	0.092554	0.150718	Tumor
chr2	3963	160836645	160837145	6.25055	0.092554	0.150577	Tumor
chr6	4572	87334649	87335149	6.24822	0.092554	0.150332	Tumor
chr2	2689	120820867	120821367	6.24718	0.0719488	0.150222	Tumor
chr2	5178	202099366	202099866	3.12381	0.092554	0.150098	Tumor
chr6	6638	147740065	147740565	6.24409	0.092554	0.149896	Tumor
chr6	1328	17864247	17864747	1.73392	0.0572578	0.149765	Tumor
chr6	1642	24719914	24720414	6.24155	0.0440224	0.149628	Tumor
chr5	792	31413301	31413801	3.72948	0.092554	0.149624	Tumor
chr1	1146	84944910	84945410	2.62259	0.0719488	0.149598	Tumor
chr8	1796	39877828	39878328	6.23934	0.092554	0.149397	Tumor
chr4	1567	98510618	98511118	3.52725	0.092554	0.149379	Tumor
chr5	582	15260316	15260816	6.23884	0.0195701	0.149344	Tumor
chr5	5369	168658438	168658938	6.23858	0.0719488	0.149317	Tumor
chr22	655	27987359	27987859	6.23654	0.0719488	0.149103	Tumor
chr10	1953	59322933	59323433	6.23633	0.0719488	0.149081	Tumor
chr21	61	16388843	16389343	6.23623	0.056734	0.149071	Tumor
chrX	1057	78333439	78333939	6.23563	0.092554	0.149007	Tumor
chr13	795	39506974	39507474	3.22233	0.092554	0.148967	Tumor
chr22	1885	43431778	43432278	6.23282	0.0719488	0.148714	Tumor
chr8	945	22877910	22878410	6.23026	0.0719488	0.148447	Tumor
chr7	235	1817205	1817705	3.56788	0.0719488	0.148421	Tumor
chr5	1726	65611552	65612052	3.90809	0.092554	0.148402	Tumor
chr3	2512	124726744	124727244	6.22934	0.092554	0.148351	Tumor
chr10	4074	103678084	103678584	6.22612	0.0719488	0.148016	Tumor
chr17	2370	41315321	41315821	6.22592	0.056734	0.147995	Tumor
chr3	62	3708356	3708856	2.70736	0.0558917	0.147962	Tumor
chr1	1727	103180584	103181084	6.22381	0.092554	0.147776	Tumor
chr16	1509	28824213	28824713	3.68205	0.092554	0.147666	Tumor
chr11	4254	86695902	86696402	2.42453	0.0719488	0.147428	Tumor
chr2	6591	234703081	234703581	6.22025	0.092554	0.147406	Tumor
chr7	1744	41996355	41996855	6.21981	0.092554	0.147361	Tumor
chr8	3144	93404118	93404618	2.86805	0.0719488	0.147073	Tumor
chr6	4131	71197753	71198253	6.217	0.0719488	0.147071	Tumor
chr7	5423	151847607	151848107	6.2168	0.0440224	0.147049	Tumor
chr1	244	54579400	54579900	4.12241	0.092554	0.147048	Tumor
chr1	4063	175193558	175194058	3.12996	0.042942	0.146961	Tumor
chr4	1482	93034241	93034741	6.21517	0.0336384	0.146881	Tumor
chr22	1600	40512510	40513010	1.505	0.073247	0.146847	Tumor
chr19	2042	28456240	28456740	6.21377	0.0719488	0.146737	Tumor
chr10	765	16965996	16966496	6.21176	0.0719488	0.14653	Tumor
chr10	4016	102718149	102718649	2.49239	0.0559362	0.146391	Tumor
chr2	3539	149410622	149411122	3.13174	0.0719488	0.146389	Tumor
chrX	1596	140712699	140713199	6.2092	0.0719488	0.146267	Tumor
chr3	2471	124079787	124080287	6.20905	0.0719488	0.146251	Tumor
chr11	6279	130677418	130677918	6.20861	0.0440224	0.146206	Tumor
chr8	1560	36725685	36726185	3.86045	0.0719488	0.146105	Tumor
chr11	4454	94293238	94293738	6.20357	0.092554	0.145689	Tumor
chr2	4083	165469368	165469868	6.20351	0.0336384	0.145683	Tumor
chr2	6142	226335012	226335512	6.20041	0.0719488	0.145366	Tumor
chr7	3128	90824905	90825405	6.19776	0.0719488	0.145096	Tumor
chr6	6514	143745453	143745953	3.27405	0.092554	0.145001	Tumor
chr11	1434	27178790	27179290	6.19665	0.0719488	0.144983	Tumor
chr9	2594	95623582	95624082	6.19648	0.092554	0.144965	Tumor
chr9	4098	127599058	127599558	6.19625	0.0719488	0.144942	Tumor
chr15	3487	98873734	98874234	4.05498	0.092554	0.144911	Tumor
chr6	3915	54813892	54814392	6.1907	0.056734	0.144377	Tumor
chr14	483	34258346	34258846	3.66263	0.092554	0.14411	Tumor
chr6	3935	55865999	55866499	6.1864	0.092554	0.143942	Tumor
chr19	2442	37505841	37506341	6.18599	0.056734	0.143901	Tumor
chr15	2243	74381938	74382438	6.18557	0.0719488	0.143858	Tumor
chr9	230	4994437	4994937	6.18528	0.092554	0.143829	Tumor
chr19	1959	23312499	23312999	6.18488	0.0719488	0.143788	Tumor
chr10	161	3538194	3538694	6.18455	0.0261557	0.143754	Tumor
chr4	301	48043059	48043559	6.18216	0.0719488	0.143513	Tumor
chr11	1258	19572885	19573385	6.1814	0.0719488	0.143437	Tumor
chr1	886	68331039	68331539	6.17676	0.092554	0.14297	Tumor
chr16	3487	80120850	80121350	6.17637	0.092554	0.142931	Tumor
chr12	3302	79547402	79547902	1.0985	0.092554	0.142688	Tumor
chr1	6285	226549756	226550256	4.18853	0.092554	0.142465	Tumor
chr5	4011	138676319	138676819	2.94243	0.092554	0.142207	Tumor
chr3	4116	170358210	170358710	0.672384	0.0472607	0.142192	Tumor
chr19	1177	12194864	12195364	3.82465	0.0558917	0.142116	Tumor
chr19	1637	17470554	17471054	3.41949	0.092554	0.142007	Tumor
chr16	3879	85615867	85616367	2.20427	0.092554	0.141875	Tumor
chr17	4122	72488392	72488892	6.16198	0.092554	0.141492	Tumor
chr11	5787	121722464	121722964	6.16183	0.0719488	0.141477	Tumor
chr5	3115	116777868	116778368	6.15819	0.056734	0.141115	Tumor
chr9	176	4137114	4137614	6.15555	0.092554	0.140854	Tumor
chr7	3176	92460031	92460531	6.15494	0.0719488	0.140794	Tumor
chr9	4337	129500229	129500729	6.15286	0.0719488	0.140588	Tumor
chr5	360	7516776	7517276	6.15213	0.092554	0.140516	Tumor
chr3	2941	130123288	130123788	6.14951	0.092554	0.140257	Tumor
chr6	4297	76684827	76685327	6.14832	0.092554	0.14014	Tumor
chr12	1292	30019243	30019743	6.14652	0.092554	0.139963	Tumor
chr2	4978	196537821	196538321	6.14607	0.0719488	0.139919	Tumor
chr6	4348	79538522	79539022	3.65817	0.092554	0.139819	Tumor
chr13	1511	64723612	64724112	6.14497	0.092554	0.13981	Tumor
chr21	252	28822666	28823166	6.14005	0.056734	0.139327	Tumor
chr11	429	5522779	5523279	6.13793	0.056734	0.13912	Tumor
chr12	3928	101935006	101935506	6.13733	0.092554	0.139061	Tumor
chr6	217	3046331	3046831	3.35604	0.092554	0.139006	Tumor
chr14	1074	55831851	55832351	6.13627	0.092554	0.138957	Tumor
chr12	97	1197199	1197699	6.13594	0.092554	0.138926	Tumor
chr3	4474	183193837	183194337	6.13443	0.0719488	0.138778	Tumor
chr4	597	57119174	57119674	2.54311	0.0570215	0.138776	Tumor
chr9	1222	36572366	36572866	3.29165	0.092554	0.13859	Tumor
chrX	1002	73127525	73128025	6.13247	0.056734	0.138587	Tumor
chr17	2336	40539257	40539757	6.13244	0.0719488	0.138583	Tumor
chr10	2814	78034045	78034545	1.79731	0.0590253	0.138433	Tumor
chr17	1510	27546777	27547277	6.12999	0.092554	0.138345	Tumor
chr1	4693	199734213	199734713	6.12842	0.056734	0.138193	Tumor
chr9	1642	76257137	76257637	6.12816	0.0440224	0.138167	Tumor
chr12	5160	124621225	124621725	1.59257	0.0732936	0.138073	Tumor
chr8	2979	84852922	84853422	3.55944	0.092554	0.138044	Tumor
chr9	930	33107270	33107770	6.12644	0.0719488	0.138	Tumor
chr9	2852	101028275	101028775	2.88175	0.042942	0.137668	Tumor
chr5	5677	173868434	173868934	6.12291	0.0719488	0.137658	Tumor
chr11	636	8917151	8917651	6.12288	0.0719488	0.137656	Tumor
chr15	1996	70062272	70062772	1.91947	0.0570994	0.137496	Tumor
chr20	248	3768507	3769007	0.985925	0.092554	0.137229	Tumor
chr4	591	57078675	57079175	1.73806	0.0723603	0.137084	Tumor
chr4	3366	174559861	174560361	6.11607	0.092554	0.136998	Tumor
chr18	1887	58625963	58626463	6.11478	0.092554	0.136874	Tumor
chr13	704	35857524	35858024	3.81967	0.092554	0.136819	Tumor
chr10	2210	69123187	69123687	6.11395	0.0719488	0.136793	Tumor
chr3	2006	111497197	111497697	6.11319	0.092554	0.136721	Tumor
chr4	54	38565219	38565719	6.11303	0.092554	0.136705	Tumor
chr5	5407	169350673	169351173	6.11295	0.056734	0.136697	Tumor
chr7	119	977740	978240	3.975	0.0247931	0.13627	Tumor
chr4	3057	159047995	159048495	2.49794	0.0719488	0.136014	Tumor
chr3	2324	120451331	120451831	6.10563	0.092554	0.135996	Tumor
chr14	574	36057468	36057968	6.1034	0.0440224	0.135782	Tumor
chr1	6966	239922785	239923285	6.0999	0.0440224	0.135448	Tumor
chr14	2566	91397343	91397843	6.09709	0.0719488	0.135181	Tumor
chr10	3339	89837534	89838034	6.09214	0.0719488	0.134711	Tumor
chr8	1410	30509093	30509593	6.09056	0.092554	0.134561	Tumor
chr12	2907	65823902	65824402	6.09053	0.092554	0.134559	Tumor
chr2	1458	88240678	88241178	2.87126	0.092554	0.134516	Tumor
chr17	809	9101747	9102247	2.17198	0.0719488	0.134505	Tumor
chr16	932	13835873	13836373	6.08786	0.056734	0.134306	Tumor
chr1	4093	176336045	176336545	6.08611	0.0719488	0.134141	Tumor
chr7	67	665780	666280	6.08371	0.056734	0.133914	Tumor
chr2	5289	205637682	205638182	4.14181	0.092554	0.133823	Tumor
chr1	5964	221704229	221704729	6.08189	0.0719488	0.133743	Tumor
chr6	1666	25196317	25196817	1.77891	0.0719488	0.13353	Tumor
chr7	2750	74462586	74463086	6.0784	0.0719488	0.133415	Tumor
chr10	1664	44975343	44975843	1.79863	0.0731088	0.133404	Tumor
chr19	2023	27720236	27720736	6.07816	0.0719488	0.133393	Tumor
chr4	807	72697359	72697859	2.1493	0.092554	0.133377	Tumor
chr7	4705	134691741	134692241	6.07549	0.092554	0.133142	Tumor
chr14	1067	55749137	55749637	3.18803	0.0719488	0.133079	Tumor
chr2	221	59425151	59425651	6.07362	0.0719488	0.132968	Tumor
chr7	1272	28573772	28574272	6.07323	0.092554	0.13293	Tumor
chr6	5525	118335518	118336018	6.07317	0.0440224	0.132926	Tumor
chr9	2167	90032693	90033193	6.07165	0.056734	0.132783	Tumor
chr5	259	4544278	4544778	6.07067	0.0336384	0.132691	Tumor
chr2	5307	205714746	205715246	6.06813	0.092554	0.132455	Tumor
chr12	2307	53513093	53513593	6.06586	0.0440224	0.132244	Tumor
chr2	430	63614263	63614763	2.84955	0.0719488	0.132148	Tumor
chr6	7323	159443482	159443982	6.0638	0.092554	0.132052	Tumor
chr15	671	41661669	41662169	2.94828	0.0719488	0.131981	Tumor
chr7	5115	145130190	145130690	3.93459	0.0719488	0.131935	Tumor
chr9	316	7081415	7081915	1.11309	0.0559362	0.13185	Tumor
chr12	2781	62032781	62033281	6.05831	0.0719488	0.131542	Tumor
chr7	264	2060650	2061150	6.05827	0.0719488	0.131539	Tumor
chr3	1501	79884340	79884840	4.60627	0.092554	0.131437	Tumor
chr8	191	6852715	6853215	0.512694	0.0558917	0.131208	Tumor
chr11	1332	20599674	20600174	6.05393	0.056734	0.131138	Tumor
chr11	877	12117592	12118092	3.12334	0.092554	0.130958	Tumor
chr3	4721	185823040	185823540	6.05031	0.0719488	0.130804	Tumor
chr4	175	40722348	40722848	0.670319	0.092554	0.130578	Tumor
chr6	5664	123147682	123148182	6.04658	0.0719488	0.130461	Tumor
chr4	1461	89752995	89753495	2.35391	0.092554	0.130362	Tumor
chr6	821	11214144	11214644	6.04443	0.056734	0.130264	Tumor
chr10	4840	122020638	122021138	6.04201	0.092554	0.130042	Tumor
chr3	4964	189902241	189902741	2.25882	0.0719488	0.129958	Tumor
chr12	4200	108133264	108133764	3.25922	0.092554	0.129934	Tumor
chr12	1984	50825295	50825795	6.03803	0.092554	0.129679	Tumor
chr5	5116	158050286	158050786	6.03682	0.092554	0.129568	Tumor
chr14	651	39589892	39590392	6.03588	0.0719488	0.129482	Tumor
chr8	166	6289535	6290035	6.03582	0.092554	0.129477	Tumor
chr5	2877	110105165	110105665	4.20807	0.092554	0.129354	Tumor
chr12	1269	29240387	29240887	6.03404	0.0336384	0.129315	Tumor
chr6	4518	84768338	84768838	6.03381	0.056734	0.129294	Tumor
chr1	2065	112700691	112701191	3.08133	0.092554	0.129208	Tumor
chr14	819	50783458	50783958	6.02616	0.092554	0.1286	Tumor
chr1	1786	108208964	108209464	6.02613	0.0719488	0.128597	Tumor
chr3	4372	179098415	179098915	3.59453	0.092554	0.128555	Tumor
chr1	2116	113488652	113489152	6.02335	0.092554	0.128346	Tumor
chr19	363	2602133	2602633	6.02209	0.0336384	0.128231	Tumor
chr7	241	1912705	1913205	6.02038	0.0336384	0.128077	Tumor
chr7	2487	67406960	67407460	4.19451	0.092554	0.128075	Tumor
chr13	1109	46475388	46475888	3.36964	0.092554	0.127969	Tumor
chr16	2621	66135085	66135585	6.01888	0.0719488	0.127942	Tumor
chr1	1725	103106883	103107383	6.01802	0.092554	0.127864	Tumor
chr7	3835	106421020	106421520	6.01771	0.056734	0.127837	Tumor
chr1	572	61642618	61643118	1.39534	0.0123664	0.127002	Tumor
chr5	3544	132398242	132398742	6.00742	0.092554	0.126914	Tumor
chr6	5094	107477762	107478262	6.00672	0.0719488	0.126851	Tumor
chr6	6383	140436384	140436884	6.00594	0.092554	0.126781	Tumor
chr6	4689	90184751	90185251	1.96686	0.0327334	0.126725	Tumor
chr3	1119	29718473	29718973	6.00125	0.092554	0.126364	Tumor
chr5	1935	73213733	73214233	6.00069	0.056734	0.126314	Tumor
chr1	2362	117209017	117209517	6.00056	0.0719488	0.126302	Tumor
chr4	2470	140253152	140253652	3.01596	0.092554	0.12611	Tumor
chr1	442	58864987	58865487	5.9965	0.0719488	0.125942	Tumor
chr5	3470	131151079	131151579	5.99376	0.092554	0.125699	Tumor
chr6	6534	144264158	144264658	1.38305	0.0736267	0.125669	Tumor
chr8	1876	42085071	42085571	3.47746	0.0719488	0.125263	Tumor
chr5	2245	79850219	79850719	5.98677	0.0719488	0.125081	Tumor
chr9	4519	131703978	131704478	2.09251	0.0458019	0.124775	Tumor
chr18	252	8844869	8845369	5.98181	0.0719488	0.124646	Tumor
chr3	68	4086948	4087448	5.98054	0.0440224	0.124534	Tumor
chr6	1163	15735520	15736020	1.7932	0.027496	0.124367	Tumor
chr6	4742	90937971	90938471	5.97127	0.092554	0.123724	Tumor
chr6	6919	152380063	152380563	5.96925	0.0719488	0.123548	Tumor
chr14	1694	69713146	69713646	5.96921	0.056734	0.123544	Tumor
chr5	4606	149212149	149212649	5.96871	0.092554	0.123501	Tumor
chr12	936	17060105	17060605	2.8086	0.092554	0.123073	Tumor
chr14	2288	81336019	81336519	5.96332	0.092554	0.123032	Tumor
chr6	2957	38177382	38177882	5.96233	0.0719488	0.122947	Tumor
chr8	2351	58195825	58196325	1.73464	0.0277285	0.122942	Tumor
chr16	3024	69924588	69925088	5.96121	0.092554	0.12285	Tumor
chr6	123	1814224	1814724	5.96088	0.0440224	0.122821	Tumor
chr3	1133	30496331	30496831	5.9601	0.0719488	0.122754	Tumor
chr20	1801	43187706	43188206	5.95628	0.092554	0.122424	Tumor
chr12	4069	105748595	105749095	1.68658	0.0739911	0.121956	Tumor
chr10	2204	68989075	68989575	1.68133	0.092554	0.121853	Tumor
chr4	666	62639969	62640469	5.9492	0.092554	0.121815	Tumor
chr12	2481	56021573	56022073	5.94882	0.056734	0.121782	Tumor
chr6	7495	162377697	162378197	5.94684	0.056734	0.121613	Tumor
chr19	1286	13093669	13094169	5.94663	0.0719488	0.121594	Tumor
chr9	4183	128191602	128192102	3.01355	0.092554	0.121584	Tumor
chr2	2122	108413030	108413530	5.9461	0.092554	0.121549	Tumor
chr5	2750	104265764	104266264	5.94396	0.092554	0.121366	Tumor
chr19	1281	13057232	13057732	5.94112	0.0719488	0.121124	Tumor
chr2	3200	133844150	133844650	5.93789	0.092554	0.120848	Tumor
chr6	456	5625768	5626268	5.93762	0.092554	0.120825	Tumor
chr8	2673	71145982	71146482	5.9365	0.0719488	0.12073	Tumor
chr6	5630	122029457	122029957	5.93527	0.0719488	0.120625	Tumor
chrX	950	69556294	69556794	3.49294	0.092554	0.120574	Tumor
chr17	3908	66953699	66954199	5.93399	0.056734	0.120516	Tumor
chr10	2311	70190538	70191038	5.93179	0.056734	0.12033	Tumor
chr14	3521	105097441	105097941	5.93074	0.056734	0.120241	Tumor
chr19	1225	12779173	12779673	5.92829	0.092554	0.120033	Tumor
chr20	2794	59422795	59423295	5.92683	0.092554	0.11991	Tumor
chr1	6074	223499962	223500462	5.92673	0.056734	0.119902	Tumor
chr6	3508	45164311	45164811	5.92571	0.0719488	0.119815	Tumor
chr14	1186	59303189	59303689	5.92315	0.092554	0.1196	Tumor
chr14	1878	73833523	73834023	5.92264	0.092554	0.119556	Tumor
chr6	5793	127550355	127550855	5.91956	0.056734	0.119297	Tumor
chr14	3100	100476546	100477046	2.78197	0.042942	0.119194	Tumor
chr11	906	12402823	12403323	2.85984	0.092554	0.119139	Tumor
chr7	471	4724526	4725026	5.91465	0.0719488	0.118885	Tumor
chr3	2186	114623987	114624487	5.914	0.056734	0.118831	Tumor
chr10	2099	62877387	62877887	5.91369	0.0719488	0.118805	Tumor
chr11	171	1461192	1461692	5.91305	0.092554	0.118751	Tumor
chr6	85	1523926	1524426	2.43875	0.0559362	0.118664	Tumor
chr17	157	1755409	1755909	1.75234	0.092554	0.118445	Tumor
chr15	1546	63332026	63332526	5.90806	0.092554	0.118334	Tumor
chr18	1667	53629378	53629878	5.9078	0.056734	0.118312	Tumor
chr3	1201	31941928	31942428	5.90661	0.092554	0.118213	Tumor
chr15	2267	74592284	74592784	5.90625	0.092554	0.118183	Tumor
chr16	1556	29816903	29817403	5.90575	0.056734	0.118142	Tumor
chr16	1400	25140383	25140883	5.90372	0.0719488	0.117972	Tumor
chr1	661	64121939	64122439	5.90229	0.092554	0.117854	Tumor
chr12	2185	52569598	52570098	5.90148	0.0719488	0.117786	Tumor
chr7	1137	25857457	25857957	3.55986	0.092554	0.117541	Tumor
chr4	586	57064917	57065417	5.89831	0.092554	0.117524	Tumor
chr1	7183	247357904	247358404	1.93018	0.092554	0.117433	Tumor
chr6	3527	45577647	45578147	5.89197	0.0719488	0.116999	Tumor
chr10	562	11838299	11838799	5.89195	0.0719488	0.116998	Tumor
chr22	454	24157765	24158265	5.89145	0.092554	0.116957	Tumor
chr20	587	13008948	13009448	5.8911	0.0440224	0.116927	Tumor
chr5	2467	90940519	90941019	5.88586	0.092554	0.116496	Tumor
chr6	1599	22756340	22756840	2.43665	0.092554	0.116392	Tumor
chr16	493	4392646	4393146	1.79748	0.092554	0.116137	Tumor
chr6	916	12331359	12331859	5.87972	0.092554	0.115993	Tumor
chr10	4781	121312219	121312719	5.87831	0.092554	0.115878	Tumor
chr7	4545	130667740	130668240	3.22199	0.0719488	0.115814	Tumor
chr8	401	11261263	11261763	5.87621	0.092554	0.115707	Tumor
chr6	4824	98547078	98547578	5.87479	0.092554	0.11559	Tumor
chr8	550	17027735	17028235	5.87325	0.0719488	0.115465	Tumor
chr3	402	11197961	11198461	5.873	0.092554	0.115445	Tumor
chr7	5781	159126368	159126868	5.87153	0.092554	0.115326	Tumor
chr9	1985	87337545	87338045	5.8697	0.056734	0.115176	Tumor
chr4	2408	139633683	139634183	4.28253	0.092554	0.11462	Tumor
chr5	260	4557679	4558179	2.10635	0.092554	0.113968	Tumor
chr13	237	24038616	24039116	5.85425	0.0719488	0.113928	Tumor
chr13	1917	94640640	94641140	5.85066	0.0719488	0.113641	Tumor
chr9	1939	86563338	86563838	5.85	0.0719488	0.113587	Tumor
chr16	2631	66250668	66251168	5.84233	0.092554	0.112974	Tumor
chr11	5126	112950243	112950743	5.84108	0.092554	0.112875	Tumor
chr7	4699	134645735	134646235	5.83819	0.0719488	0.112645	Tumor
chr13	493	30392032	30392532	5.8341	0.092554	0.11232	Tumor
chr5	1412	55645248	55645748	5.82824	0.0440224	0.111857	Tumor
chr1	182	53860921	53861421	5.82606	0.092554	0.111685	Tumor
chr8	2343	58067450	58067950	5.82297	0.092554	0.111442	Tumor
chr2	5122	201183741	201184241	5.81858	0.092554	0.111097	Tumor
chr9	3465	115036126	115036626	5.81405	0.056734	0.110742	Tumor
chr1	475	59114101	59114601	5.81053	0.056734	0.110468	Tumor
chr22	433	23903206	23903706	2.37164	0.092554	0.110275	Tumor
chr12	5245	126772531	126773031	5.8057	0.092554	0.110092	Tumor
chr10	3446	92829081	92829581	5.80296	0.092554	0.109879	Tumor
chr8	2037	47941793	47942293	5.80198	0.092554	0.109803	Tumor
chr13	1407	53151069	53151569	5.79823	0.0719488	0.109513	Tumor
chr12	3852	98635852	98636352	5.79736	0.092554	0.109445	Tumor
chr9	2588	95517586	95518086	5.79713	0.0719488	0.109428	Tumor
chr4	587	57070374	57070874	5.792	0.092554	0.109033	Tumor
chr20	1634	39381582	39382082	5.78911	0.092554	0.10881	Tumor
chr6	1437	20127304	20127804	5.78822	0.092554	0.108741	Tumor
chr17	2319	40476077	40476577	1.9799	0.0719488	0.108721	Tumor
chr18	41	2508630	2509130	1.59899	0.0719488	0.10868	Tumor
chr2	2824	122167488	122167988	5.78482	0.056734	0.108481	Tumor
chr8	1375	30020183	30020683	5.77578	0.0719488	0.107791	Tumor
chr2	3470	147569533	147570033	5.77311	0.092554	0.107588	Tumor
chr2	4536	177148856	177149356	5.77152	0.092554	0.107467	Tumor
chr6	2960	38210054	38210554	5.76726	0.056734	0.107144	Tumor
chr17	4060	71572636	71573136	5.76659	0.0719488	0.107093	Tumor
chr1	1017	79198783	79199283	5.76628	0.092554	0.10707	Tumor
chr2	3901	160064178	160064678	5.76119	0.0719488	0.106686	Tumor
chr1	5674	211830588	211831088	1.90076	0.0719488	0.10656	Tumor
chr22	2099	46023583	46024083	3.61209	0.092554	0.106204	Tumor
chr14	821	50822681	50823181	5.75284	0.0719488	0.106059	Tumor
chr3	4280	175620442	175620942	5.75017	0.0719488	0.105859	Tumor
chr7	4785	136523508	136524008	5.74733	0.092554	0.105647	Tumor
chr2	3701	153388132	153388632	5.74369	0.092554	0.105376	Tumor
chr5	1911	72485295	72485795	2.54754	0.0559362	0.104732	Tumor
chr3	1862	104612331	104612831	5.73342	0.0719488	0.104614	Tumor
chr6	1025	13733503	13734003	5.72912	0.0719488	0.104297	Tumor
chr2	1863	101330286	101330786	5.72911	0.092554	0.104296	Tumor
chr6	3886	53862697	53863197	2.71787	0.0719488	0.104061	Tumor
chr7	472	4725031	4725531	3.18408	0.092554	0.104021	Tumor
chr20	2540	55485013	55485513	5.72503	0.092554	0.103996	Tumor
chr1	5117	204307489	204307989	5.7219	0.092554	0.103766	Tumor
chr12	70	662134	662634	5.71462	0.092554	0.103234	Tumor
chr8	3541	101204908	101205408	5.7114	0.092554	0.102999	Tumor
chr8	5041	142412408	142412908	5.70375	0.0719488	0.102444	Tumor
chr5	3877	136058251	136058751	5.69777	0.092554	0.102012	Tumor
chr11	2599	62426480	62426980	5.69021	0.092554	0.101468	Tumor
chr2	2817	121902044	121902544	5.67691	0.092554	0.100518	Tumor
chrX	1295	111095902	111096402	1.71301	0.092554	0.100368	Tumor
chr6	3069	40599539	40600039	2.51812	0.092554	0.100357	Tumor
chr10	2839	78407540	78408040	5.67318	0.056734	0.100254	Tumor
chr5	1416	55823117	55823617	5.66365	0.092554	0.0995808	Tumor
chr17	2372	41339206	41339706	3.16557	0.092554	0.0994169	Tumor
chr9	2494	94802696	94803196	5.65629	0.092554	0.0990635	Tumor
chr3	772	16140496	16140996	3.39303	0.092554	0.0989813	Tumor
chr12	2516	56224780	56225280	5.65396	0.092554	0.0989008	Tumor
chr15	142	29157991	29158491	5.65112	0.0719488	0.0987021	Tumor
chr1	308	55374910	55375410	2.44775	0.092554	0.0986328	Tumor
chr10	1408	34656576	34657076	5.64781	0.092554	0.0984717	Tumor
chr4	1965	114162736	114163236	5.64376	0.092554	0.0981896	Tumor
chr7	5132	146905688	146906188	5.64069	0.0719488	0.0979769	Tumor
chr11	2242	56885035	56885535	5.63786	0.092554	0.0977807	Tumor
chr8	2507	65913024	65913524	5.63613	0.092554	0.0976615	Tumor
chr5	2268	80209928	80210428	5.6361	0.0719488	0.0976593	Tumor
chrX	978	71532666	71533166	5.63511	0.092554	0.0975911	Tumor
chr8	423	11467380	11467880	5.62935	0.0719488	0.0971943	Tumor
chr22	2195	46758700	46759200	5.62605	0.092554	0.0969674	Tumor
chr19	200	1406474	1406974	1.94854	0.0719488	0.0969246	Tumor
chr1	5889	219171178	219171678	5.61957	0.092554	0.096524	Tumor
chr7	2381	64758856	64759356	5.61198	0.092554	0.0960065	Tumor
chr2	3831	158837372	158837872	5.60988	0.092554	0.0958642	Tumor
chr7	1252	28388238	28388738	5.60532	0.092554	0.0955556	Tumor
chr7	46	490431	490931	1.42426	0.092554	0.0953902	Tumor
chr14	1166	59182595	59183095	5.60114	0.092554	0.0952731	Tumor
chr6	1494	21103583	21104083	2.46314	0.092554	0.095183	Tumor
chr12	2363	54032437	54032937	5.59095	0.092554	0.0945883	Tumor
chr8	2801	77940167	77940667	5.59075	0.092554	0.094575	Tumor
chr9	2151	89958418	89958918	5.58604	0.092554	0.0942604	Tumor
chr7	238	1892044	1892544	0.897707	0.0933584	0.093839	Tumor
chr8	902	22690353	22690853	5.57873	0.0719488	0.0937735	Tumor
chr6	61	1226467	1226967	5.57461	0.092554	0.0935006	Tumor
chr10	2411	71260614	71261114	5.57194	0.092554	0.0933241	Tumor
chr5	5985	178940942	178941442	5.56503	0.0719488	0.0928688	Tumor
chr18	1637	51266000	51266500	5.56397	0.092554	0.092799	Tumor
chr3	3813	155594829	155595329	5.55108	0.092554	0.0919558	Tumor
chr2	1321	85266099	85266599	5.54623	0.092554	0.0916404	Tumor
chr8	944	22877391	22877891	1.83552	0.092554	0.0914872	Tumor
chr8	510	13246497	13246997	5.53895	0.092554	0.0911689	Tumor
chr7	16	194778	195278	5.53372	0.092554	0.090832	Tumor
chr7	710	8433827	8434327	5.52876	0.0719488	0.090513	Tumor
chr5	2656	97142570	97143070	5.5284	0.092554	0.0904897	Tumor
chr5	213	2755973	2756473	5.52735	0.056734	0.0904227	Tumor
chr3	2880	129388695	129389195	5.5155	0.0719488	0.0896664	Tumor
chr6	4553	86027071	86027571	5.50652	0.092554	0.0890978	Tumor
chr4	1498	94147930	94148430	5.50126	0.0719488	0.0887665	Tumor
chr8	2321	56636887	56637387	5.49654	0.092554	0.0884696	Tumor
chr2	3573	150486056	150486556	1.08102	0.092554	0.0882765	Tumor
chr3	2344	121064003	121064503	0.722731	0.092554	0.0879326	Tumor
chr16	3023	69917698	69918198	5.48337	0.0719488	0.0876477	Tumor
chr3	2021	111669914	111670414	5.48327	0.092554	0.0876416	Tumor
chr19	1902	20749535	20750035	5.48237	0.092554	0.0875855	Tumor
chr6	1670	25218991	25219491	5.47933	0.092554	0.0873971	Tumor
chr6	3553	45831127	45831627	5.47925	0.092554	0.0873918	Tumor
chr8	3281	96575472	96575972	5.46532	0.092554	0.0865329	Tumor
chr6	782	10464124	10464624	5.46372	0.092554	0.0864346	Tumor
chr6	4685	90168712	90169212	5.46032	0.092554	0.0862266	Tumor
chr6	1197	16089413	16089913	3.04803	0.042942	0.0859467	Tumor
chr3	3070	133999036	133999536	5.44007	0.0719488	0.0849967	Tumor
chr2	3451	147051804	147052304	5.43719	0.0719488	0.0848233	Tumor
chr20	2735	58550500	58551000	5.43001	0.0719488	0.0843921	Tumor
chr2	1252	78147436	78147936	5.41936	0.092554	0.083757	Tumor
chr11	5093	112365405	112365905	5.39553	0.092554	0.0823519	Tumor
chr3	4127	170741200	170741700	5.39267	0.092554	0.0821851	Tumor
chr19	1244	12837787	12838287	5.3925	0.092554	0.0821748	Tumor
chr1	5010	203289990	203290490	5.39037	0.092554	0.0820505	Tumor
chr5	2086	75616948	75617448	5.38013	0.092554	0.0814564	Tumor
chr10	3283	88810113	88810613	5.37355	0.092554	0.0810764	Tumor
chr14	852	51368536	51369036	5.37108	0.092554	0.0809344	Tumor
chr6	132	1916536	1917036	1.33385	0.0720976	0.0806657	Tumor
chr20	1052	25136485	25136985	5.36339	0.092554	0.0804936	Tumor
chr6	3552	45816904	45817404	5.36212	0.0719488	0.080421	Tumor
chr6	3349	43466905	43467405	5.35437	0.0719488	0.0799794	Tumor
chr13	169	23321873	23322373	5.34871	0.092554	0.0796583	Tumor
chr1	655	64042621	64043121	5.32317	0.092554	0.0782253	Tumor
chr21	1302	45865346	45865846	5.31704	0.092554	0.0778851	Tumor
chr6	5783	127342090	127342590	1.89805	0.092554	0.0777173	Tumor
chr20	2149	48275667	48276167	5.30194	0.092554	0.0770535	Tumor
chr9	2160	90007364	90007864	5.29776	0.0719488	0.0768244	Tumor
chr6	2131	31007625	31008125	5.28584	0.092554	0.0761762	Tumor
chr2	5160	201955687	201956187	1.44024	0.092554	0.0754886	Tumor
chr1	1693	100735452	100735952	5.27264	0.092554	0.0754642	Tumor
chr8	3699	103255695	103256195	5.26269	0.092554	0.0749317	Tumor
chr17	1504	27491879	27492379	5.25493	0.092554	0.0745188	Tumor
chr6	2974	38730325	38730825	5.25097	0.092554	0.074309	Tumor
chr20	2605	57008080	57008580	5.21242	0.092554	0.072297	Tumor
chr6	129	1872714	1873214	5.21152	0.092554	0.0722506	Tumor
chr14	2778	95259066	95259566	5.18663	0.092554	0.0709807	Tumor
chr8	402	11261803	11262303	5.16242	0.0719488	0.0697658	Tumor
chr1	6760	234616737	234617237	5.12757	0.092554	0.0680528	Tumor
chr8	30	579805	580305	5.12613	0.092554	0.0679831	Tumor
chr6	1129	15399725	15400225	5.10679	0.092554	0.0670513	Tumor
chr11	3993	77474917	77475417	5.08763	0.092554	0.0661403	Tumor
chr20	2475	53750869	53751369	5.02495	0.0719488	0.063243	Tumor
chr14	1081	55893563	55894063	5.01435	0.092554	0.0627653	Tumor
chr5	212	2754907	2755407	4.96951	0.092554	0.060783	Tumor
chr17	4669	77887848	77888348	4.7332	0.092554	0.0512971	Tumor
chr22	2308	49952432	49952932	0.660848	0.092554	0.0485307	Tumor
chr22	2217	46929392	46929892	-0.80315	0.092554	-0.046675	Normal
chr11	2954	65427854	65428354	-0.694974	0.0719488	-0.0490074	Normal
chr4	562	56684473	56684973	-4.80176	0.092554	-0.0538912	Normal
chr10	4982	124117072	124117572	-4.83722	0.092554	-0.0552818	Normal
chr1	4423	183590753	183591253	-0.556404	0.0931166	-0.0562956	Normal
chr12	3221	76020648	76021148	-4.86734	0.092554	-0.0564903	Normal
chr11	1580	33061068	33061568	-0.664247	0.092554	-0.0584752	Normal
chr3	1077	28050760	28051260	-0.743241	0.0719488	-0.0599247	Normal
chr2	1597	96427807	96428307	-0.678272	0.0719488	-0.0608231	Normal
chr10	5044	124734095	124734595	-1.01575	0.092554	-0.0651079	Normal
chr20	1990	46010777	46011277	-1.67206	0.092554	-0.0652586	Normal
chr9	3615	120532817	120533317	-5.11804	0.092554	-0.0675917	Normal
chr1	4631	195721411	195721911	-0.85968	0.092554	-0.0691083	Normal
chr19	159	1208815	1209315	-5.16561	0.092554	-0.0699247	Normal
chr7	853	16934866	16935366	-5.19545	0.0719488	-0.071428	Normal
chr9	985	33442875	33443375	-1.3683	0.092554	-0.0714873	Normal
chr11	3842	75428207	75428707	-5.2157	0.092554	-0.0724659	Normal
chr12	1854	49342124	49342624	-5.27661	0.0719488	-0.0756773	Normal
chr1	1063	82159986	82160486	-5.31479	0.092554	-0.0777607	Normal
chr7	2147	49294610	49295110	-5.32032	0.0719488	-0.0780669	Normal
chr9	4450	130913172	130913672	-0.986612	0.092554	-0.0792629	Normal
chr15	2305	74891418	74891918	-5.36669	0.092554	-0.0806823	Normal
chr7	1320	29539424	29539924	-5.37723	0.092554	-0.0812886	Normal
chr11	5791	122045286	122045786	-5.37884	0.0719488	-0.0813818	Normal
chr5	2556	95771470	95771970	-5.38507	0.092554	-0.0817426	Normal
chr16	2867	68142216	68142716	-0.959257	0.092554	-0.0821739	Normal
chr20	1602	38789515	38790015	-5.41128	0.056734	-0.0832778	Normal
chr2	4591	178417842	178418342	-5.41309	0.092554	-0.0833848	Normal
chr12	1691	47753029	47753529	-5.41698	0.056734	-0.0836156	Normal
chr1	4520	185520122	185520622	-5.4299	0.092554	-0.0843856	Normal
chr1	1977	111208757	111209257	-5.44535	0.0719488	-0.0853158	Normal
chr7	2670	73734694	73735194	-0.811162	0.092554	-0.085787	Normal
chr16	4062	88242615	88243115	-5.45502	0.0719488	-0.0859034	Normal
chr12	3007	68277413	68277913	-5.47102	0.092554	-0.0868835	Normal
chr1	4422	183590185	183590685	-5.48918	0.092554	-0.0880092	Normal
chr8	1631	37547792	37548292	-5.49354	0.092554	-0.0882817	Normal
chr17	2318	40472716	40473216	-5.49512	0.056734	-0.0883808	Normal
chr8	270	8685352	8685852	-5.50453	0.092554	-0.0889724	Normal
chr17	4745	78535424	78535924	-5.51186	0.0719488	-0.0894357	Normal
chr10	2218	69222593	69223093	-5.51234	0.092554	-0.0894663	Normal
chr9	236	5441019	5441519	-5.53196	0.092554	-0.0907187	Normal
chr11	1319	20132115	20132615	-5.5481	0.092554	-0.0917616	Normal
chr18	2393	77128272	77128772	-5.55054	0.056734	-0.0919206	Normal
chr5	2226	79346425	79346925	-5.55057	0.092554	-0.0919226	Normal
chr3	5134	194139220	194139720	-1.67895	0.092554	-0.09272	Normal
chr6	6302	138795770	138796270	-0.975043	0.092554	-0.0938783	Normal
chr11	3753	73889051	73889551	-5.58096	0.092554	-0.093922	Normal
chr4	2309	136320089	136320589	-5.58097	0.092554	-0.0939226	Normal
chr5	3424	128217014	128217514	-1.23675	0.092554	-0.0942281	Normal
chr15	2956	88636498	88636998	-1.70237	0.092554	-0.0945266	Normal
chr9	1979	87213937	87214437	-5.59463	0.092554	-0.0948348	Normal
chr1	2793	152028955	152029455	-5.60308	0.092554	-0.0954039	Normal
chr2	733	68433259	68433759	-5.6036	0.092554	-0.0954394	Normal
chr6	3004	39280391	39280891	-0.994833	0.0719488	-0.0957113	Normal
chr7	1280	28674234	28674734	-5.60936	0.092554	-0.0958291	Normal
chr2	5210	202703086	202703586	-5.61329	0.092554	-0.096096	Normal
chr9	1075	34647648	34648148	-5.614	0.092554	-0.0961442	Normal
chr20	2172	48959822	48960322	-5.61484	0.092554	-0.0962012	Normal
chrX	457	38883154	38883654	-5.62498	0.092554	-0.0968939	Normal
chr14	1289	61642514	61643014	-1.32137	0.092554	-0.0969569	Normal
chr17	4185	73287060	73287560	-5.62759	0.092554	-0.0970727	Normal
chr6	5142	108163110	108163610	-0.92371	0.0573227	-0.0980278	Normal
chr18	2115	63505579	63506079	-5.64187	0.0719488	-0.0980585	Normal
chr6	2720	36267691	36268191	-5.6419	0.092554	-0.0980608	Normal
chr17	966	14005200	14005700	-5.64903	0.056734	-0.0985561	Normal
chr6	3689	49906429	49906929	-5.65095	0.092554	-0.0986902	Normal
chr3	2524	124814302	124814802	-5.65393	0.0719488	-0.0988986	Normal
chr16	166	1543160	1543660	-5.66187	0.056734	-0.099455	Normal
chr18	626	22828056	22828556	-5.66812	0.092554	-0.0998961	Normal
chr20	2847	61832087	61832587	-5.6685	0.092554	-0.0999224	Normal
chr7	3291	97024537	97025037	-3.18033	0.092554	-0.100074	Normal
chr5	933	34923860	34924360	-5.677	0.0719488	-0.100525	Normal
chr3	135	5013214	5013714	-1.41143	0.0719488	-0.100862	Normal
chr1	1400	91893990	91894490	-5.68211	0.092554	-0.100889	Normal
chr6	6050	135170169	135170669	-0.989984	0.0722692	-0.100957	Normal
chr14	2391	88321666	88322166	-5.68578	0.092554	-0.101151	Normal
chr5	2886	110817335	110817835	-5.6871	0.092554	-0.101245	Normal
chr1	5272	205951101	205951601	-5.68751	0.0719488	-0.101274	Normal
chr11	3502	70156167	70156667	-5.69109	0.056734	-0.101531	Normal
chr4	558	56657112	56657612	-5.69342	0.092554	-0.101699	Normal
chr9	3224	111598523	111599023	-5.69538	0.056734	-0.10184	Normal
chr17	5117	81855353	81855853	-5.69806	0.092554	-0.102032	Normal
chr19	1592	16920778	16921278	-1.20918	0.0719488	-0.102287	Normal
chr20	2569	56636537	56637037	-5.70974	0.0719488	-0.102879	Normal
chr7	4119	117132695	117133195	-1.50944	0.092554	-0.103425	Normal
chr9	1858	84390247	84390747	-2.84994	0.0719488	-0.103694	Normal
chr1	7110	245379864	245380364	-5.72102	0.092554	-0.103702	Normal
chr16	3945	86663516	86664016	-5.72343	0.0719488	-0.103878	Normal
chr18	888	31426974	31427474	-5.72358	0.092554	-0.10389	Normal
chr10	1037	26612400	26612900	-1.02044	0.0738128	-0.104126	Normal
chr18	1978	60892773	60893273	-5.72907	0.092554	-0.104293	Normal
chr12	2161	52511495	52511995	-5.72951	0.092554	-0.104326	Normal
chr5	1927	73093900	73094400	-5.73035	0.092554	-0.104388	Normal
chr12	344	5458390	5458890	-2.6022	0.0719488	-0.104424	Normal
chr22	1394	38299263	38299763	-5.73136	0.056734	-0.104462	Normal
chr8	4785	137603090	137603590	-5.73203	0.0719488	-0.104512	Normal
chr12	3205	75759938	75760438	-5.73367	0.092554	-0.104633	Normal
chr16	2167	54652450	54652950	-5.73692	0.092554	-0.104873	Normal
chr17	4978	81065815	81066315	-5.74251	0.056734	-0.105288	Normal
chr8	3241	95114266	95114766	-2.35084	0.092554	-0.105812	Normal
chr20	1579	38444457	38444957	-5.75045	0.092554	-0.10588	Normal
chr11	2338	57830235	57830735	-5.75289	0.0719488	-0.106062	Normal
chr5	3064	115462047	115462547	-5.7531	0.0719488	-0.106079	Normal
chr13	2103	98942498	98942998	-5.75463	0.092554	-0.106193	Normal
chr11	6309	131279567	131280067	-5.75472	0.092554	-0.1062	Normal
chr2	2484	118430752	118431252	-5.76233	0.0440224	-0.106772	Normal
chr20	743	17973329	17973829	-5.7636	0.092554	-0.106868	Normal
chr10	949	23870348	23870848	-5.76862	0.092554	-0.107248	Normal
chr4	55	38567423	38567923	-5.76981	0.0719488	-0.107337	Normal
chrX	1707	153732310	153732810	-5.77552	0.092554	-0.107771	Normal
chr2	586	65128779	65129279	-5.77561	0.056734	-0.107778	Normal
chr8	3322	97758359	97758859	-5.77681	0.092554	-0.107869	Normal
chr17	1229	17938654	17939154	-5.77889	0.092554	-0.108028	Normal
chr11	4083	79418556	79419056	-2.63724	0.0719488	-0.108135	Normal
chr17	4966	81049004	81049504	-5.78192	0.092554	-0.108259	Normal
chrX	525	40772134	40772634	-5.78396	0.092554	-0.108415	Normal
chr3	2091	112546088	112546588	-5.78925	0.092554	-0.108821	Normal
chr5	4360	142818161	142818661	-5.78994	0.092554	-0.108874	Normal
chr17	3838	65164075	65164575	-5.79258	0.0719488	-0.109077	Normal
chr4	1913	112083133	112083633	-5.7947	0.092554	-0.10924	Normal
chr9	4285	129109478	129109978	-2.31311	0.092554	-0.109537	Normal
chr3	557	13431064	13431564	-5.79868	0.092554	-0.109548	Normal
chr19	1081	11075901	11076401	-5.79965	0.092554	-0.109623	Normal
chr2	658	66334505	66335005	-5.80163	0.092554	-0.109776	Normal
chr1	3106	155077706	155078206	-5.8041	0.092554	-0.109967	Normal
chr20	726	17679952	17680452	-1.68618	0.0559362	-0.11036	Normal
chr16	1080	17177491	17177991	-5.81021	0.092554	-0.110443	Normal
chrX	1223	107841404	107841904	-5.81254	0.092554	-0.110625	Normal
chr13	2391	109784518	109785018	-5.82262	0.0719488	-0.111414	Normal
chr12	3025	68676130	68676630	-5.82586	0.0719488	-0.111669	Normal
chr10	4337	111590636	111591136	-5.82682	0.0719488	-0.111745	Normal
chr5	5513	172274448	172274948	-5.83536	0.056734	-0.11242	Normal
chr3	5358	196708366	196708866	-5.83932	0.0719488	-0.112734	Normal
chr9	418	14170856	14171356	-1.79725	0.0719488	-0.112761	Normal
chr14	1513	67440514	67441014	-5.84118	0.0719488	-0.112883	Normal
chr16	1693	30994401	30994901	-5.84555	0.092554	-0.113231	Normal
chr11	2551	61814034	61814534	-5.84845	0.092554	-0.113463	Normal
chr2	825	69917721	69918221	-5.85007	0.092554	-0.113593	Normal
chr10	1394	34427110	34427610	-5.85023	0.092554	-0.113606	Normal
chr9	696	21677858	21678358	-5.85026	0.0719488	-0.113608	Normal
chr6	374	4316995	4317495	-1.57188	0.0719488	-0.113715	Normal
chr19	2297	35213813	35214313	-5.85287	0.0719488	-0.113817	Normal
chr16	3958	86899682	86900182	-5.85705	0.0336384	-0.114153	Normal
chr3	5256	195181802	195182302	-5.85803	0.0719488	-0.114233	Normal
chr8	238	8338430	8338930	-5.86383	0.092554	-0.1147	Normal
chr9	283	6104090	6104590	-5.86738	0.0719488	-0.114988	Normal
chr10	3480	93464773	93465273	-5.86875	0.056734	-0.115099	Normal
chr17	1190	17738736	17739236	-5.86958	0.0719488	-0.115167	Normal
chr8	3467	100775659	100776159	-5.87374	0.092554	-0.115505	Normal
chr10	4771	121239938	121240438	-5.8753	0.092554	-0.115632	Normal
chr15	1085	51875040	51875540	-5.87572	0.056734	-0.115667	Normal
chr17	1369	19788396	19788896	-2.62447	0.092554	-0.116316	Normal
chr16	993	14650601	14651101	-5.884	0.092554	-0.116343	Normal
chr12	3004	68239930	68240430	-5.88432	0.0719488	-0.11637	Normal
chr7	3405	99314470	99314970	-0.673633	0.0274693	-0.116381	Normal
chr17	234	2407478	2407978	-5.8855	0.092554	-0.116467	Normal
chr14	504	34490948	34491448	-4.02494	0.092554	-0.116599	Normal
chr1	4657	197786994	197787494	-5.88769	0.092554	-0.116647	Normal
chr5	4684	149802634	149803134	-5.889	0.056734	-0.116755	Normal
chr10	1236	30491167	30491667	-4.56832	0.092554	-0.116935	Normal
chr4	2753	151356467	151356967	-5.8922	0.0440224	-0.117018	Normal
chr10	3575	96502766	96503266	-5.89429	0.0719488	-0.117191	Normal
chr3	5280	195804308	195804808	-5.89543	0.056734	-0.117285	Normal
chr12	2437	54935209	54935709	-1.03906	0.092554	-0.117314	Normal
chr19	1430	14542645	14543145	-3.3896	0.092554	-0.117346	Normal
chr15	838	44557840	44558340	-5.8974	0.0719488	-0.117448	Normal
chr7	3366	98881510	98882010	-5.89938	0.092554	-0.117612	Normal
chr6	4579	87484402	87484902	-5.90002	0.092554	-0.117665	Normal
chr7	2008	46160820	46161320	-5.90101	0.092554	-0.117748	Normal
chr20	2305	50493501	50494001	-3.19134	0.092554	-0.117834	Normal
chr8	3930	117841813	117842313	-5.90333	0.056734	-0.11794	Normal
chr2	61	54065357	54065857	-1.71819	0.092554	-0.118506	Normal
chr10	4012	102696591	102697091	-5.91024	0.092554	-0.118516	Normal
chr21	501	34035900	34036400	-3.12671	0.0719488	-0.118726	Normal
chr16	1511	28857957	28858457	-5.91297	0.0719488	-0.118744	Normal
chr15	389	37110078	37110578	-1.09715	0.092554	-0.118843	Normal
chr5	2824	108295752	108296252	-5.91428	0.0336384	-0.118854	Normal
chr18	2178	68428039	68428539	-5.915	0.0719488	-0.118914	Normal
chr17	3753	63961488	63961988	-2.94605	0.0719488	-0.118949	Normal
chr8	296	9001301	9001801	-5.91564	0.092554	-0.118968	Normal
chr5	6027	179795046	179795546	-1.95804	0.092554	-0.119081	Normal
chr15	2447	77013693	77014193	-5.91818	0.092554	-0.119181	Normal
chr10	3866	101085777	101086277	-5.92019	0.092554	-0.11935	Normal
chr16	1896	48413785	48414285	-5.92195	0.092554	-0.119498	Normal
chr2	4036	163348232	163348732	-5.92335	0.092554	-0.119616	Normal
chr3	4683	185410985	185411485	-5.92429	0.092554	-0.119696	Normal
chr7	4025	114422928	114423428	-5.92435	0.092554	-0.119701	Normal
chr1	2700	151070243	151070743	-5.92629	0.092554	-0.119864	Normal
chr16	823	11613425	11613925	-2.15261	0.0719488	-0.119882	Normal
chr18	1543	49858406	49858906	-5.92752	0.0719488	-0.119968	Normal
chr17	2350	40827918	40828418	-5.93378	0.092554	-0.120498	Normal
chr3	3985	160983849	160984349	-5.93554	0.0719488	-0.120648	Normal
chr21	559	34863902	34864402	-5.93822	0.092554	-0.120876	Normal
chr8	3312	97595296	97595796	-5.93835	0.0719488	-0.120887	Normal
chr8	1362	29853267	29853767	-5.93879	0.056734	-0.120925	Normal
chr3	489	12752701	12753201	-3.23134	0.092554	-0.12137	Normal
chr1	3486	160761836	160762336	-5.94615	0.092554	-0.121553	Normal
chr10	681	13984676	13985176	-5.95064	0.092554	-0.121939	Normal
chr19	53	658508	659008	-5.95097	0.092554	-0.121967	Normal
chr1	4989	203047198	203047698	-5.95271	0.0719488	-0.122117	Normal
chr10	1609	43411267	43411767	-4.45626	0.092554	-0.122268	Normal
chr2	1505	95031733	95032233	-3.27816	0.092554	-0.122366	Normal
chr7	866	17371477	17371977	-5.95794	0.0719488	-0.122567	Normal
chr7	4923	140197050	140197550	-5.95822	0.092554	-0.122592	Normal
chr1	2009	111878655	111879155	-5.95853	0.092554	-0.122618	Normal
chr1	2534	145979311	145979811	-2.26164	0.0719488	-0.122851	Normal
chr19	2774	40810611	40811111	-3.86689	0.092554	-0.122893	Normal
chr19	628	5447947	5448447	-5.96213	0.092554	-0.12293	Normal
chr10	5008	124436324	124436824	-1.67242	0.092554	-0.122992	Normal
chr3	1732	100269688	100270188	-5.96335	0.056734	-0.123035	Normal
chr19	1455	15098522	15099022	-5.96363	0.0719488	-0.12306	Normal
chr5	184	2588801	2589301	-5.96979	0.092554	-0.123595	Normal
chr8	2421	60997500	60998000	-5.97089	0.092554	-0.12369	Normal
chr19	3267	46224630	46225130	-5.97251	0.0719488	-0.123831	Normal
chr6	387	4491457	4491957	-1.80282	0.042986	-0.124042	Normal
chr2	3336	138060277	138060777	-1.3992	0.092554	-0.124208	Normal
chr19	519	4339505	4340005	-5.97689	0.092554	-0.124215	Normal
chr16	241	2091136	2091636	-5.97873	0.056734	-0.124375	Normal
chr16	1079	17173163	17173663	-5.97985	0.092554	-0.124474	Normal
chr12	3212	75862647	75863147	-1.26531	0.092554	-0.124538	Normal
chr3	3918	158420223	158420723	-5.98083	0.0719488	-0.124559	Normal
chr2	6504	233490768	233491268	-5.98177	0.0719488	-0.124642	Normal
chr5	1898	72210900	72211400	-5.98435	0.056734	-0.124869	Normal
chr9	3063	108478386	108478886	-5.98461	0.0440224	-0.124892	Normal
chr6	1101	15107237	15107737	-5.98511	0.056734	-0.124936	Normal
chr19	3321	46839742	46840242	-3.86937	0.0719488	-0.124952	Normal
chr8	225	8268724	8269224	-3.84829	0.092554	-0.125032	Normal
chr5	423	9562069	9562569	-5.9866	0.092554	-0.125066	Normal
chr5	2952	112412337	112412837	-5.98753	0.056734	-0.125149	Normal
chr3	4303	177125747	177126247	-5.99088	0.092554	-0.125445	Normal
chr7	1176	26346203	26346703	-2.45611	0.092554	-0.12566	Normal
chr12	3804	96483134	96483634	-5.99491	0.0719488	-0.1258	Normal
chr1	5296	206457334	206457834	-5.9952	0.0719488	-0.125827	Normal
chr6	7143	157551991	157552491	-5.99806	0.056734	-0.126081	Normal
chr10	2964	79294298	79294798	-5.99833	0.0719488	-0.126104	Normal
chr11	4797	104781922	104782422	-2.1589	0.092554	-0.126121	Normal
chr9	821	27369398	27369898	-6.00047	0.0440224	-0.126294	Normal
chr22	1205	36763497	36763997	-6.00178	0.0719488	-0.126411	Normal
chr10	2683	75253505	75254005	-6.00343	0.092554	-0.126558	Normal
chr16	3946	86664509	86665009	-6.0036	0.0440224	-0.126573	Normal
chr10	842	20990334	20990834	-6.00382	0.0719488	-0.126593	Normal
chr3	5070	192957312	192957812	-4.30773	0.092554	-0.126612	Normal
chr16	3233	74760340	74760840	-6.00592	0.092554	-0.12678	Normal
chr17	4600	77285087	77285587	-6.00674	0.0719488	-0.126853	Normal
chr5	2223	79255704	79256204	-2.61923	0.0559362	-0.126883	Normal
chr5	5373	168713038	168713538	-6.00843	0.0336384	-0.127004	Normal
chr4	2079	121308216	121308716	-6.00895	0.092554	-0.127051	Normal
chr1	2159	114609779	114610279	-6.0091	0.0719488	-0.127064	Normal
chr17	4711	78338838	78339338	-5.18121	0.092554	-0.127151	Normal
chr2	4247	171227362	171227862	-6.01014	0.0719488	-0.127157	Normal
chr5	5847	177047539	177048039	-6.01024	0.092554	-0.127166	Normal
chr3	97	4740353	4740853	-6.01168	0.092554	-0.127295	Normal
chr17	715	8106009	8106509	-2.425	0.0719488	-0.127639	Normal
chr19	1319	13621328	13621828	-2.30678	0.0719488	-0.127892	Normal
chr17	3771	64209907	64210407	-6.02018	0.092554	-0.128059	Normal
chr12	324	5022012	5022512	-6.02139	0.092554	-0.128169	Normal
chr10	4707	119892353	119892853	-2.69933	0.0559362	-0.128442	Normal
chr3	2831	128965650	128966150	-6.02543	0.092554	-0.128534	Normal
chr16	3963	87145124	87145624	-6.02645	0.056734	-0.128626	Normal
chr15	3031	89500669	89501169	-6.02681	0.0719488	-0.128658	Normal
chr20	917	22762538	22763038	-3.40404	0.0719488	-0.128779	Normal
chr3	3753	153058235	153058735	-6.02942	0.092554	-0.128895	Normal
chr7	5090	143472296	143472796	-6.02957	0.056734	-0.128909	Normal
chr7	1969	44979628	44980128	-3.11118	0.092554	-0.129357	Normal
chr8	4174	123548215	123548715	-6.03466	0.056734	-0.129371	Normal
chr14	3252	103067115	103067615	-1.44877	0.0470072	-0.129477	Normal
chr3	4779	186644659	186645159	-6.03817	0.0719488	-0.129691	Normal
chr11	2845	64675331	64675831	-6.04048	0.056734	-0.129902	Normal
chr3	3766	153273961	153274461	-6.0409	0.0336384	-0.129941	Normal
chr3	1182	31544563	31545063	-6.04427	0.0719488	-0.130249	Normal
chr5	3538	132378445	132378945	-6.04453	0.056734	-0.130273	Normal
chr7	2771	74593474	74593974	-6.04468	0.0719488	-0.130287	Normal
chr2	3104	130882015	130882515	-6.04535	0.0440224	-0.130348	Normal
chr9	1883	84969151	84969651	-6.04597	0.0719488	-0.130405	Normal
chr12	2401	54374118	54374618	-6.04613	0.0719488	-0.13042	Normal
chr17	1710	30095635	30096135	-6.04686	0.092554	-0.130486	Normal
chr2	2342	112725847	112726347	-6.04756	0.056734	-0.130551	Normal
chr8	1398	30312761	30313261	-6.04939	0.0719488	-0.130719	Normal
chr7	4595	131188204	131188704	-6.04983	0.056734	-0.13076	Normal
chr4	3206	168388771	168389271	-1.24767	0.092554	-0.130822	Normal
chr8	4340	125696760	125697260	-1.44713	0.092554	-0.130968	Normal
chr18	2119	63559603	63560103	-1.68283	0.092554	-0.130973	Normal
chr14	216	23727571	23728071	-6.05268	0.0719488	-0.131023	Normal
chr10	3360	90817565	90818065	-6.05282	0.056734	-0.131035	Normal
chr2	7110	241414130	241414630	-6.05286	0.0719488	-0.131039	Normal
chrX	1364	119501527	119502027	-6.05326	0.092554	-0.131076	Normal
chr7	1461	32750371	32750871	-6.05465	0.092554	-0.131204	Normal
chr11	5147	113373232	113373732	-6.05736	0.0719488	-0.131454	Normal
[truncated: 3,346 more rows]
