# Supplementary material for: LY6D marks pre-existing resistant basosquamous tumor subpopulations
Source: Nat Commun. 2022 Dec 6;13:7520. doi: 10.1038/s41467-022-35020-y (PMC9726704; doi:10.1038/s41467-022-35020-y)
Supplement: Supplementary file 12 — Supplementary Data 10 [file 41467_2022_35020_MOESM12_ESM.xlsx]

## Sheet: Supp_Table_S10
Marker gene cuttoff are defaults from Seruat's 'FindMarkers' function: min.pct = 0.1, logfc.threshold = 0.25
gene	p_val	avg_logFC	pct.1	pct.2	p_val_adj	cluster
Rpl13	0	0.354221	1	0.988	0	C1
Rpl12	3.19e-295	0.366394	0.999	0.973	6.21e-291	C1
Rpl15	5.58e-275	0.350098	1	0.98	1.09e-270	C1
Rps7	2.06e-268	0.358297	0.999	0.967	4.02e-264	C1
Rps10	1.71e-257	0.31492	1	0.969	3.34e-253	C1
Rps3a1	5e-255	0.299937	1	0.983	9.74e-251	C1
Rpl17	7.18e-254	0.317988	0.999	0.973	1.4e-249	C1
Rpl7	1.54e-253	0.355882	0.998	0.96	2.99e-249	C1
Rack1	2.81e-247	0.334688	0.998	0.958	5.47e-243	C1
Fgf5	2.33e-246	0.748737	0.756	0.354	4.53e-242	C1
Rps3	2.62e-245	0.331777	0.999	0.964	5.1e-241	C1
Rpl19	1.7e-240	0.290588	0.998	0.974	3.31e-236	C1
Eef1b2	3.18e-233	0.363638	0.998	0.941	6.18e-229	C1
Uba52	7.17e-228	0.40893	0.989	0.901	1.39e-223	C1
Col4a1	6e-224	0.752468	0.918	0.633	1.17e-219	C1
Rpl5	8.79e-219	0.325064	0.999	0.963	1.71e-214	C1
Rpl18	8.59e-218	0.282599	0.999	0.972	1.67e-213	C1
Foxe1	7.37e-216	0.58789	0.657	0.264	1.43e-211	C1
Fam162a	7.96e-213	0.818348	0.825	0.532	1.55e-208	C1
Rps4x	3.21e-211	0.336471	1	0.971	6.25e-207	C1
Rpl23	4.32e-210	0.27636	1	0.987	8.41e-206	C1
Slc5a3	1.95e-207	0.849326	0.791	0.47	3.79e-203	C1
H19	3.5e-206	0.88347	0.716	0.33	6.82e-202	C1
Rpl8	6.79e-202	0.259794	1	0.978	1.32e-197	C1
Mrps6	5.49e-201	0.616417	0.843	0.573	1.07e-196	C1
Rps13	1.74e-200	0.289992	0.999	0.963	3.39e-196	C1
Rpl9	1.51e-198	0.274384	0.999	0.966	2.94e-194	C1
Rps5	7.85e-197	0.307962	0.999	0.964	1.53e-192	C1
Rps2	3.05e-195	0.32588	0.998	0.964	5.95e-191	C1
Fgfbp1	5.36e-192	0.628027	0.759	0.376	1.04e-187	C1
Rpl18a	9.54e-188	0.293998	0.999	0.982	1.86e-183	C1
Rpl14	1.25e-187	0.271258	0.998	0.96	2.43e-183	C1
Rpl4	4.21e-187	0.313086	0.997	0.949	8.18e-183	C1
Gm10260	9.8e-186	0.349218	0.982	0.884	1.91e-181	C1
Igfbp7	1.73e-185	0.727076	0.953	0.778	3.37e-181	C1
Hsd11b2	5.66e-185	0.57465	0.439	0.115	1.1e-180	C1
Calr	4.97e-184	0.485359	0.979	0.89	9.67e-180	C1
Rps15a	8e-184	0.274242	0.999	0.97	1.56e-179	C1
Rps16	5.47e-180	0.258785	1	0.974	1.06e-175	C1
Hmgn1	1.58e-177	0.346392	0.994	0.931	3.07e-173	C1
Rpsa	1.74e-175	0.29259	0.999	0.974	3.39e-171	C1
Pdia6	2.03e-175	0.458583	0.951	0.803	3.95e-171	C1
Rps11	4.64e-172	0.255634	0.999	0.978	9.03e-168	C1
Rpl28	6.05e-171	0.280606	0.999	0.983	1.18e-166	C1
Tpt1	3.34e-170	0.288144	0.999	0.974	6.49e-166	C1
Rps9	9.44e-167	0.260203	0.999	0.964	1.84e-162	C1
Tpi1	5.88e-166	0.610709	0.939	0.773	1.14e-161	C1
Pkm	8.49e-165	0.555478	0.975	0.898	1.65e-160	C1
Slc39a10	5.59e-164	0.628166	0.815	0.541	1.09e-159	C1
Higd1a	4.66e-161	0.649269	0.884	0.68	9.06e-157	C1
Eef1g	4.62e-155	0.320426	0.989	0.919	9e-151	C1
Rpl10	2.58e-153	0.291015	0.996	0.933	5.01e-149	C1
Erh	5.81e-151	0.362719	0.906	0.728	1.13e-146	C1
Rpl32	8.65e-149	0.281401	1	0.981	1.68e-144	C1
Chst2	2.95e-145	0.4362	0.612	0.298	5.75e-141	C1
Mif	8.98e-145	0.425856	0.984	0.901	1.75e-140	C1
Pebp1	2.68e-144	0.331596	0.975	0.885	5.22e-140	C1
Cntfr	3.66e-138	0.35466	0.852	0.596	7.12e-134	C1
Trappc6a	1.93e-134	0.350731	0.891	0.719	3.75e-130	C1
Rpl11	3.73e-132	0.292402	0.999	0.963	7.25e-128	C1
Col4a2	4.11e-131	0.413314	0.851	0.598	8.01e-127	C1
Plod1	2.27e-130	0.304913	0.49	0.202	4.41e-126	C1
Nav2	2.69e-130	0.385749	0.63	0.34	5.24e-126	C1
Dcn	3.52e-129	0.63223	0.527	0.228	6.85e-125	C1
Rps6	6.97e-128	0.342323	0.997	0.953	1.36e-123	C1
Pgam1	1.19e-127	0.429859	0.893	0.732	2.32e-123	C1
Selenof	2.58e-126	0.315973	0.952	0.84	5.01e-122	C1
Ucp2	1.03e-125	0.351335	0.99	0.946	2e-121	C1
Fndc1	2.89e-125	0.419216	0.778	0.496	5.62e-121	C1
Anp32b	2.89e-125	0.28102	0.972	0.86	5.62e-121	C1
Gm12446	8.53e-124	0.279964	0.474	0.187	1.66e-119	C1
P4ha2	1.01e-123	0.41957	0.437	0.172	1.97e-119	C1
Ldha	2.64e-121	0.574973	0.905	0.773	5.14e-117	C1
Gm10076	4.19e-121	0.293796	0.973	0.88	8.15e-117	C1
Hsp90b1	1.54e-119	0.370973	0.943	0.8	2.99e-115	C1
Pgk1	9.67e-119	0.563183	0.845	0.66	1.88e-114	C1
Manf	1.15e-114	0.439168	0.895	0.752	2.24e-110	C1
Ethe1	2.88e-114	0.363176	0.729	0.49	5.6e-110	C1
Mrps33	3.23e-113	0.330234	0.875	0.704	6.29e-109	C1
Rps8	4.77e-113	0.26563	1	0.985	9.28e-109	C1
Pdia3	8.47e-113	0.344689	0.957	0.851	1.65e-108	C1
Acer3	1.28e-112	0.370599	0.766	0.544	2.48e-108	C1
Naca	2.91e-112	0.256683	0.99	0.923	5.66e-108	C1
Sdf2l1	3.82e-109	0.324406	0.508	0.241	7.44e-105	C1
Swi5	4.92e-108	0.272549	0.957	0.847	9.57e-104	C1
Ndufa4l2	1.07e-107	0.699273	0.379	0.141	2.08e-103	C1
Ccnd1	8.55e-103	0.354449	0.918	0.738	1.66e-98	C1
Siva1	8.68e-103	0.296353	0.799	0.573	1.69e-98	C1
Hspe1	2.2e-99	0.264172	0.988	0.922	4.28e-95	C1
Crispld1	3.76e-99	0.391975	0.76	0.537	7.32e-95	C1
Bsg	6.3e-98	0.406208	0.91	0.78	1.23e-93	C1
Kcne4	1.24e-97	0.318818	0.356	0.13	2.41e-93	C1
Pdgfa	2.56e-95	0.388345	0.978	0.875	4.98e-91	C1
Ckb	3e-95	0.356572	0.68	0.417	5.84e-91	C1
Aldoa	5.27e-93	0.525726	0.945	0.856	1.03e-88	C1
Sms	4.94e-92	0.416182	0.782	0.573	9.61e-88	C1
Selenow	9.27e-91	0.275793	0.919	0.791	1.8e-86	C1
Anp32a	8.97e-90	0.283177	0.891	0.737	1.75e-85	C1
Serpinh1	3.57e-89	0.2605	0.977	0.876	6.94e-85	C1
Fis1	5.55e-87	0.260442	0.978	0.896	1.08e-82	C1
Aprt	7.98e-84	0.271142	0.878	0.714	1.55e-79	C1
Cmtm8	1.85e-83	0.252798	0.795	0.588	3.61e-79	C1
Rcn3	5.21e-83	0.263677	0.742	0.525	1.01e-78	C1
Cox4i2	1.68e-80	0.298345	0.281	0.093	3.28e-76	C1
Ostc	2.53e-80	0.268996	0.758	0.568	4.92e-76	C1
Lgals1	5.03e-80	0.367832	0.78	0.589	9.79e-76	C1
Psmb4	8.05e-79	0.263359	0.933	0.847	1.57e-74	C1
Cbr2	8.35e-78	0.282009	0.405	0.194	1.63e-73	C1
Prdx2	9.95e-78	0.255502	0.973	0.887	1.94e-73	C1
Smim1	1e-77	0.256538	0.57	0.35	1.95e-73	C1
Pdia4	3.15e-77	0.277633	0.739	0.563	6.14e-73	C1
Cpxm1	2.93e-76	0.303532	0.96	0.819	5.7e-72	C1
Wipi1	3.84e-76	0.281414	0.678	0.473	7.47e-72	C1
Pi15	5.94e-76	0.511929	0.799	0.665	1.16e-71	C1
Spcs2	1.57e-75	0.251533	0.889	0.747	3.06e-71	C1
F3	4.82e-74	0.350247	0.529	0.311	9.38e-70	C1
Gapdh	1.58e-73	0.331091	0.992	0.938	3.08e-69	C1
Nhp2	8.49e-73	0.25568	0.821	0.657	1.65e-68	C1
Bnip3	6.39e-69	0.454009	0.421	0.233	1.24e-64	C1
Eln	8e-69	0.424029	0.254	0.093	1.56e-64	C1
Hhip	5.91e-67	0.329278	0.491	0.284	1.15e-62	C1
Lfng	6.72e-67	0.251706	0.583	0.36	1.31e-62	C1
Igfbp4	3.45e-66	0.300399	0.949	0.808	6.71e-62	C1
Ndufa11	4.15e-64	0.298411	0.947	0.852	8.08e-60	C1
Ybx1	1.49e-62	0.251051	0.973	0.9	2.9e-58	C1
Hist1h2bc	1.57e-60	0.277501	0.646	0.442	3.05e-56	C1
Igfbp6	2.53e-60	0.334252	0.388	0.207	4.93e-56	C1
Serpine1	1.12e-59	0.366386	0.529	0.332	2.19e-55	C1
Snx7	1.64e-59	0.499359	0.582	0.432	3.2e-55	C1
Basp1	1.5e-55	0.254167	0.876	0.714	2.91e-51	C1
Cux1	3.06e-53	0.472961	0.792	0.685	5.95e-49	C1
Hspa5	1.17e-51	0.280185	0.977	0.912	2.28e-47	C1
Col14a1	7.09e-49	0.349955	0.559	0.382	1.38e-44	C1
Cdkn1c	3.62e-41	0.276201	0.347	0.197	7.04e-37	C1
Vegfa	1.23e-39	0.282893	0.511	0.361	2.4e-35	C1
Rnf6	9.21e-22	0.379875	0.894	0.838	1.79e-17	C1
Nrtn	3.8e-18	0.268647	0.667	0.611	7.39e-14	C1
B230303O12Rik	9.13e-12	0.277054	0.642	0.586	1.78e-07	C1
Krt75	0	1.51923	0.584	0.106	0	C2
Perp	0	1.10627	0.99	0.878	0	C2
Dclk1	0	0.968791	0.492	0.042	0	C2
Ly6d	1.6e-295	1.66573	0.602	0.133	3.12e-291	C2
Anxa8	1.31e-268	0.923313	0.639	0.174	2.55e-264	C2
S100a6	4.88e-263	1.40298	0.978	0.911	9.49e-259	C2
Rhov	1.54e-249	0.526304	0.464	0.075	3.01e-245	C2
Sbsn	9.56e-248	1.31136	0.858	0.488	1.86e-243	C2
Mgst1	1.19e-244	1.46248	0.698	0.267	2.32e-240	C2
Krt79	2.44e-238	2.25678	0.582	0.173	4.76e-234	C2
Gsn	1.52e-227	1.02449	0.963	0.797	2.95e-223	C2
Lgals3	3.24e-225	0.618823	0.459	0.085	6.31e-221	C2
Crip2	8.49e-224	0.680345	0.919	0.646	1.65e-219	C2
Gpc6	1.69e-213	0.471236	0.367	0.05	3.28e-209	C2
Jup	4.26e-211	0.617651	0.942	0.715	8.28e-207	C2
Dmkn	5.05e-211	1.1016	0.777	0.371	9.83e-207	C2
Foxc1	3.3e-207	0.59441	0.574	0.167	6.43e-203	C2
Hspb8	7e-201	0.556342	0.501	0.123	1.36e-196	C2
Adgrl2	4.76e-191	0.661211	0.796	0.426	9.26e-187	C2
Zfp750	5.93e-190	0.496396	0.42	0.082	1.15e-185	C2
Atp6v0a4	3.65e-184	0.342306	0.323	0.043	7.1e-180	C2
Pkp1	1.51e-183	0.55261	0.818	0.438	2.94e-179	C2
Fxyd3	1.68e-183	0.68388	0.986	0.943	3.28e-179	C2
Nectin4	6.04e-183	0.529896	0.634	0.245	1.18e-178	C2
Lgals7	1.81e-179	0.819438	0.998	0.969	3.52e-175	C2
Cst3	9.15e-178	1.21779	0.977	0.934	1.78e-173	C2
Casz1	1.15e-176	0.613402	0.952	0.795	2.24e-172	C2
Myof	5.79e-176	0.585793	0.779	0.418	1.13e-171	C2
Atp6v1e1	9.96e-175	0.733907	0.926	0.77	1.94e-170	C2
Epcam	8.64e-174	1.01742	0.93	0.711	1.68e-169	C2
Trim29	5.43e-172	0.487437	0.983	0.904	1.06e-167	C2
Fam84a	2.9e-167	0.790398	0.717	0.354	5.64e-163	C2
Nebl	4.92e-167	0.353264	0.36	0.066	9.58e-163	C2
Idh1	5.65e-164	0.726249	0.935	0.762	1.1e-159	C2
Gpx2	5.05e-161	0.493481	0.281	0.037	9.83e-157	C2
Ppargc1a	5.91e-158	0.382973	0.271	0.034	1.15e-153	C2
Tm4sf1	1.33e-150	0.94975	0.691	0.348	2.58e-146	C2
Plin2	2.03e-148	0.718116	0.717	0.39	3.94e-144	C2
Tmsb4x	1.56e-145	0.912622	0.961	0.878	3.05e-141	C2
Klf5	5.55e-145	0.541651	0.585	0.214	1.08e-140	C2
S100a11	2.01e-142	0.533353	0.979	0.908	3.92e-138	C2
Bbox1	5.91e-140	0.345034	0.393	0.099	1.15e-135	C2
Cdkn1a	3.23e-137	0.697887	0.812	0.513	6.29e-133	C2
Pak3	1.41e-136	0.448606	0.399	0.11	2.74e-132	C2
Cd109	3.8e-135	0.564944	0.531	0.209	7.4e-131	C2
Ovol1	5.23e-132	0.397473	0.343	0.08	1.02e-127	C2
Dsg3	3.39e-130	0.495454	0.581	0.26	6.6e-126	C2
Arpc1b	1.48e-129	0.652173	0.998	0.961	2.87e-125	C2
Calml3	2.83e-129	0.544213	0.64	0.313	5.5e-125	C2
Foxp1	2.22e-127	0.643113	0.812	0.564	4.32e-123	C2
Notch3	2.21e-126	0.296194	0.353	0.088	4.29e-122	C2
Ctsd	1.12e-123	0.592249	0.945	0.838	2.18e-119	C2
Tmcc3	2.94e-123	0.443453	0.559	0.235	5.71e-119	C2
Sox9	1.38e-119	0.555057	0.979	0.863	2.68e-115	C2
Psapl1	5.44e-119	0.514228	0.29	0.063	1.06e-114	C2
Prdx5	1.02e-118	0.447011	0.919	0.784	1.98e-114	C2
Pof1b	4.78e-117	0.44149	0.481	0.187	9.3e-113	C2
Grhl1	1.31e-116	0.387652	0.608	0.292	2.56e-112	C2
Ckmt1	4.13e-116	0.574507	0.659	0.378	8.05e-112	C2
Efnb2	6.69e-115	0.515787	0.827	0.587	1.3e-110	C2
Pcdh1	2.87e-114	0.255506	0.319	0.078	5.58e-110	C2
Tmem45a	2.24e-113	0.507617	0.419	0.137	4.36e-109	C2
Hk2	2.34e-113	0.688429	0.884	0.749	4.55e-109	C2
Pdzrn3	2.41e-112	0.660952	0.646	0.387	4.7e-108	C2
Sdc1	8.75e-112	0.512976	0.968	0.869	1.7e-107	C2
Btg1	1.86e-111	0.519416	0.948	0.806	3.61e-107	C2
Hopx	2.57e-111	0.516059	0.606	0.304	5e-107	C2
Ssfa2	1.04e-109	0.492243	0.669	0.384	2.02e-105	C2
Mfsd6	5.71e-109	0.383851	0.685	0.394	1.11e-104	C2
Tmem40	3.7e-108	0.303157	0.466	0.176	7.2e-104	C2
Rab25	3.62e-107	0.446108	0.707	0.445	7.04e-103	C2
Tacstd2	2e-106	0.786008	0.509	0.223	3.89e-102	C2
Smagp	2.36e-106	0.261297	0.312	0.079	4.58e-102	C2
Sema6a	2.65e-106	0.439738	0.432	0.158	5.16e-102	C2
Chmp4c	7.62e-106	0.422458	0.6	0.313	1.48e-101	C2
Dsp	1.86e-104	0.479157	0.902	0.708	3.61e-100	C2
Gnai1	2.49e-104	0.28661	0.359	0.108	4.85e-100	C2
Ppl	3.35e-104	0.357129	0.57	0.269	6.52e-100	C2
Ahnak2	8.29e-102	0.420403	0.753	0.446	1.61e-97	C2
Gpx4	1.13e-101	0.492003	0.894	0.774	2.21e-97	C2
Chchd10	4.22e-97	0.427945	0.405	0.154	8.22e-93	C2
Edn1	4.1e-96	0.462203	0.306	0.082	7.98e-92	C2
Vat1	1.28e-95	0.354324	0.602	0.326	2.5e-91	C2
Camsap3	3.52e-95	0.256124	0.353	0.115	6.85e-91	C2
Itpkc	1.51e-94	0.539207	0.65	0.385	2.94e-90	C2
Col9a3	4.49e-94	0.319719	0.382	0.137	8.73e-90	C2
Gjb4	4.89e-94	0.314011	0.308	0.086	9.51e-90	C2
4930500L23Rik	1.65e-93	0.360187	0.282	0.073	3.22e-89	C2
Fam234a	2.87e-92	0.357165	0.674	0.424	5.59e-88	C2
S100a14	2.38e-91	0.474427	0.942	0.843	4.64e-87	C2
Sowahc	2.91e-91	0.287897	0.384	0.139	5.66e-87	C2
Ctsf	3.2e-90	0.440212	0.73	0.481	6.24e-86	C2
Actn1	7.82e-90	0.535441	0.867	0.739	1.52e-85	C2
Insig2	1.66e-89	0.439303	0.747	0.517	3.23e-85	C2
Asprv1	3.83e-89	0.633529	0.547	0.289	7.46e-85	C2
Dusp2	1.62e-86	0.731323	0.258	0.067	3.15e-82	C2
Klc3	1.95e-86	0.366965	0.765	0.557	3.79e-82	C2
Sat1	3.38e-86	0.364874	0.513	0.237	6.57e-82	C2
Fam171b	3.85e-86	0.293449	0.397	0.151	7.5e-82	C2
Tsc22d4	5.83e-86	0.366326	0.977	0.915	1.13e-81	C2
Macf1	4.47e-85	0.456739	0.837	0.687	8.7e-81	C2
Ptprf	2.62e-84	0.349994	0.926	0.829	5.1e-80	C2
Atp1b1	2.82e-83	0.594203	0.409	0.175	5.48e-79	C2
Cgnl1	3.03e-82	0.426583	0.603	0.369	5.9e-78	C2
Angptl2	4.42e-81	0.372674	0.575	0.324	8.6e-77	C2
S100a16	3.68e-80	0.463623	0.895	0.759	7.16e-76	C2
Notch1	1.63e-79	0.362865	0.836	0.663	3.17e-75	C2
Ctnnb1	4.21e-79	0.307098	0.98	0.932	8.19e-75	C2
Anxa1	8.59e-78	0.682877	0.632	0.415	1.67e-73	C2
Tmem59	3.57e-77	0.350765	0.918	0.824	6.95e-73	C2
Uqcrh	5.26e-77	0.334034	0.961	0.902	1.02e-72	C2
Afdn	7.28e-77	0.395339	0.928	0.793	1.42e-72	C2
Aplp2	8.71e-77	0.316713	0.981	0.934	1.69e-72	C2
Atp6v0b	1.07e-76	0.325776	0.848	0.71	2.08e-72	C2
Ltbp1	1.08e-76	0.666946	0.59	0.394	2.1e-72	C2
Trim2	1.51e-76	0.268245	0.329	0.113	2.93e-72	C2
Atp13a2	1.65e-76	0.278766	0.544	0.295	3.22e-72	C2
Tuba1a	4.87e-76	0.4364	0.617	0.382	9.48e-72	C2
Ly6k	6.2e-76	0.4475	0.889	0.773	1.21e-71	C2
Zfp703	4.91e-75	0.442934	0.816	0.64	9.55e-71	C2
Tubb4b	8.07e-75	0.390532	0.836	0.657	1.57e-70	C2
Prss12	1.12e-74	0.276633	0.368	0.147	2.18e-70	C2
Fam129b	1.73e-74	0.274499	0.467	0.228	3.37e-70	C2
Ank	1.47e-73	0.569855	0.76	0.597	2.86e-69	C2
Serpinb8	1.57e-73	0.277563	0.435	0.199	3.06e-69	C2
Efna1	1.6e-73	0.477719	0.789	0.646	3.1e-69	C2
Atp6v1g1	1.1e-72	0.337833	0.888	0.741	2.14e-68	C2
Tgfa	1.32e-72	0.271692	0.307	0.107	2.56e-68	C2
Tacc2	2.82e-71	0.359317	0.749	0.583	5.48e-67	C2
Sulf2	6.31e-71	0.2886	0.414	0.189	1.23e-66	C2
Arg2	9.22e-71	0.516561	0.388	0.165	1.8e-66	C2
Lad1	1.76e-70	0.250892	0.418	0.192	3.43e-66	C2
Cxadr	9.38e-70	0.382612	0.895	0.791	1.83e-65	C2
Rhou	1.11e-69	0.294184	0.467	0.233	2.17e-65	C2
Apoe	1.34e-69	0.530597	0.988	0.991	2.61e-65	C2
Sostdc1	2.78e-67	0.710816	0.627	0.399	5.42e-63	C2
Irx3	3.65e-67	0.261376	0.44	0.209	7.09e-63	C2
Arpc1a	6.82e-67	0.31333	0.981	0.899	1.33e-62	C2
Sptbn2	7.97e-67	0.271282	0.548	0.32	1.55e-62	C2
Nipal2	5.17e-66	0.31768	0.519	0.281	1.01e-61	C2
Celsr2	6.53e-66	0.313214	0.792	0.639	1.27e-61	C2
Neat1	9.59e-66	0.45809	0.957	0.884	1.87e-61	C2
Sfn	1.25e-65	0.421551	0.966	0.921	2.44e-61	C2
Efhd2	3.21e-65	0.370101	0.546	0.332	6.25e-61	C2
Ppp3ca	7.43e-64	0.309678	0.915	0.828	1.45e-59	C2
Plekha1	1.04e-63	0.302648	0.663	0.449	2.03e-59	C2
Pfkp	2.09e-63	0.255148	0.503	0.267	4.07e-59	C2
Tle1	4.55e-63	0.286143	0.593	0.361	8.85e-59	C2
Tiam1	6.28e-63	0.311355	0.827	0.67	1.22e-58	C2
Efna3	7.64e-63	0.26079	0.507	0.28	1.49e-58	C2
Adamts1	7.66e-63	0.588478	0.832	0.744	1.49e-58	C2
Lap3	3.33e-62	0.447483	0.96	0.899	6.48e-58	C2
Atp2b4	4.54e-62	0.291027	0.62	0.398	8.83e-58	C2
Serpinb5	5.09e-61	0.314618	0.902	0.785	9.9e-57	C2
Zbtb20	8.25e-61	0.517427	0.832	0.692	1.6e-56	C2
Slc39a8	1.09e-60	0.275015	0.67	0.402	2.11e-56	C2
Myo6	1.35e-60	0.283989	0.732	0.531	2.63e-56	C2
Prdx1	4.6e-60	0.283692	0.952	0.881	8.95e-56	C2
S100a1	6.36e-60	0.356968	0.71	0.53	1.24e-55	C2
Map1b	9.88e-60	0.519535	0.336	0.141	1.92e-55	C2
Krt15	2.59e-59	0.870326	0.848	0.844	5.04e-55	C2
Rsrp1	2.71e-59	0.279379	0.932	0.816	5.28e-55	C2
Reep5	9.8e-59	0.325237	0.983	0.925	1.91e-54	C2
Spint2	2.94e-58	0.298143	0.92	0.833	5.71e-54	C2
Ralb	4.76e-58	0.26976	0.538	0.32	9.26e-54	C2
Cyp27a1	8.84e-58	0.277046	0.449	0.237	1.72e-53	C2
Itm2b	4.94e-57	0.276498	0.968	0.906	9.61e-53	C2
Mtus1	2.78e-56	0.297145	0.531	0.322	5.4e-52	C2
H2afj	7e-56	0.285094	0.952	0.868	1.36e-51	C2
Mgat4a	4.34e-55	0.316093	0.455	0.251	8.44e-51	C2
Net1	4.65e-55	0.324822	0.717	0.578	9.05e-51	C2
Cd47	5.63e-55	0.350896	0.765	0.618	1.1e-50	C2
Irf6	8.36e-55	0.284379	0.713	0.537	1.63e-50	C2
Sgpp1	1.27e-54	0.295455	0.678	0.498	2.46e-50	C2
Ahr	2e-54	0.336203	0.402	0.205	3.88e-50	C2
Acp5	2.37e-54	0.292424	0.401	0.204	4.62e-50	C2
Cyb5r3	3.23e-54	0.291585	0.777	0.623	6.28e-50	C2
Dusp7	3.89e-54	0.358992	0.67	0.494	7.57e-50	C2
AC159200.1	1.35e-53	0.271429	0.35	0.151	2.64e-49	C2
Stim1	2.51e-53	0.302887	0.743	0.609	4.88e-49	C2
Rabac1	2.87e-53	0.257529	0.873	0.75	5.59e-49	C2
Ccl27a	1.39e-52	0.520159	0.515	0.328	2.71e-48	C2
Abhd2	3.38e-52	0.260468	0.638	0.423	6.58e-48	C2
Ralgds	4.41e-52	0.277287	0.592	0.394	8.58e-48	C2
Tgm5	1.27e-50	0.370924	0.295	0.127	2.46e-46	C2
Apoc1	3.88e-50	0.335814	0.97	0.929	7.55e-46	C2
Flnb	2.45e-49	0.273747	0.592	0.407	4.77e-45	C2
Scp2	2.64e-49	0.251941	0.783	0.627	5.13e-45	C2
Them5	6.16e-49	0.335435	0.28	0.119	1.2e-44	C2
Sdk2	6.19e-48	0.251868	0.619	0.425	1.21e-43	C2
Eno1	6.62e-48	0.28967	0.907	0.799	1.29e-43	C2
Nfe2l1	7.16e-47	0.312847	0.722	0.594	1.39e-42	C2
Atp6v0e	1.07e-46	0.251733	0.946	0.871	2.09e-42	C2
Fam83g	7.98e-46	0.299086	0.662	0.506	1.55e-41	C2
Igsf8	4.18e-45	0.338948	0.69	0.551	8.13e-41	C2
Ezr	3.61e-44	0.252286	0.878	0.75	7.02e-40	C2
Rflna	1.36e-43	0.290524	0.503	0.317	2.65e-39	C2
Plet1	1.6e-43	0.452571	0.812	0.66	3.12e-39	C2
Frmd4b	4.68e-43	0.254584	0.601	0.418	9.12e-39	C2
Nfatc1	8.33e-43	0.29844	0.586	0.412	1.62e-38	C2
Anxa2	3.75e-42	0.282298	0.949	0.901	7.3e-38	C2
Iffo2	4.94e-42	0.301995	0.818	0.665	9.62e-38	C2
Id2	8.11e-42	0.426007	0.717	0.562	1.58e-37	C2
Dusp10	5.19e-41	0.302773	0.475	0.301	1.01e-36	C2
Leprot	3.43e-40	0.256261	0.631	0.469	6.68e-36	C2
Fzd5	8.41e-39	0.260003	0.389	0.225	1.64e-34	C2
Zfand5	9.15e-39	0.268852	0.955	0.89	1.78e-34	C2
Klf4	3.24e-38	0.402642	0.797	0.665	6.31e-34	C2
Pnrc1	9.85e-38	0.266419	0.961	0.907	1.92e-33	C2
C1qtnf12	2.3e-37	0.377796	0.854	0.737	4.48e-33	C2
Tuba4a	2.84e-37	0.285005	0.74	0.628	5.52e-33	C2
Mme	3.7e-37	0.370811	0.378	0.218	7.2e-33	C2
Akirin1	8.17e-37	0.298038	0.684	0.559	1.59e-32	C2
Slc43a2	7.11e-36	0.281984	0.498	0.341	1.38e-31	C2
H2-D1	1.14e-35	0.434385	0.714	0.571	2.23e-31	C2
Dsg1a	2.03e-35	0.257046	0.517	0.362	3.94e-31	C2
Ndrg1	2.25e-35	0.250819	0.79	0.602	4.38e-31	C2
Ggct	4.69e-35	0.35224	0.72	0.604	9.12e-31	C2
Trp53inp1	8.7e-35	0.447239	0.657	0.537	1.69e-30	C2
Nrarp	1.75e-34	0.265905	0.414	0.254	3.41e-30	C2
Emp1	1.08e-33	0.397898	0.606	0.448	2.09e-29	C2
Prnp	1.52e-33	0.252124	0.652	0.509	2.96e-29	C2
Nfkbia	3.98e-32	0.328974	0.855	0.778	7.75e-28	C2
Dapl1	5.47e-32	0.477738	0.479	0.337	1.06e-27	C2
Ssx2ip	7.41e-32	0.266255	0.366	0.223	1.44e-27	C2
Fkbp1a	1e-31	0.254421	0.847	0.761	1.95e-27	C2
Pou3f1	1.14e-31	0.346184	0.491	0.335	2.21e-27	C2
Cstb	4.02e-31	0.533653	0.707	0.596	7.83e-27	C2
Lypd3	3.52e-30	0.252082	0.806	0.711	6.86e-26	C2
Klf6	1.3e-28	0.278439	0.842	0.694	2.53e-24	C2
Nectin3	2.4e-28	0.250912	0.436	0.295	4.66e-24	C2
B2m	7.19e-26	0.301072	0.764	0.672	1.4e-21	C2
Palmd	1.96e-25	0.31016	0.605	0.497	3.81e-21	C2
Clip1	1.34e-24	0.252605	0.676	0.574	2.61e-20	C2
Krt14	1.5e-24	0.42764	0.909	0.912	2.93e-20	C2
Selenop	5.58e-24	0.303313	0.74	0.668	1.09e-19	C2
Tagln2	7.37e-23	0.278605	0.751	0.655	1.43e-18	C2
H2-K1	7.83e-23	0.392898	0.655	0.556	1.52e-18	C2
Acaa2	1.33e-22	0.288822	0.723	0.65	2.58e-18	C2
Cd24a	1.48e-22	0.263564	0.747	0.658	2.88e-18	C2
Hbegf	7.25e-22	0.277989	0.499	0.365	1.41e-17	C2
Gas1	1.32e-20	0.269609	0.444	0.319	2.58e-16	C2
Krt16	6.51e-20	0.355054	0.336	0.213	1.27e-15	C2
Ldhb	8.59e-20	0.318434	0.632	0.573	1.67e-15	C2
Gjb2	2.08e-19	0.253061	0.725	0.615	4.04e-15	C2
Pthlh	2.32e-14	0.48635	0.407	0.32	4.51e-10	C2
Gm42418	5.05e-14	0.368517	1	0.997	9.83e-10	C2
Krt17	9.96e-13	0.298288	0.99	0.981	1.94e-08	C2
Rbp1	1.99e-12	0.330008	0.343	0.263	3.87e-08	C2
Dusp1	7.37e-12	0.323044	0.61	0.52	1.43e-07	C2
Krt10	3.03e-09	0.265414	0.535	0.483	5.89e-05	C2
Dbi	3.37e-08	0.265298	0.846	0.794	0.000656462	C2
Alcam	3.76e-06	0.254192	0.776	0.729	0.0731761	C2
Bach1	1.56e-279	0.882514	0.973	0.599	3.04e-275	C3
Cebpd	4.32e-260	1.11811	0.974	0.664	8.41e-256	C3
Thbs1	2.35e-251	1.10537	0.972	0.609	4.56e-247	C3
Mt1	7.1e-239	1.18685	0.986	0.729	1.38e-234	C3
Mt2	1.12e-238	1.11094	0.955	0.53	2.18e-234	C3
Fosl1	3.12e-230	0.650209	0.761	0.258	6.07e-226	C3
Rps28	3.28e-224	0.440891	0.999	0.969	6.39e-220	C3
Flrt3	1.82e-218	0.989969	0.951	0.654	3.54e-214	C3
Irs2	5.98e-217	0.653908	0.977	0.624	1.16e-212	C3
Arid5b	1.03e-215	0.724456	0.945	0.628	1.99e-211	C3
Azin1	1.48e-212	0.785	0.981	0.721	2.87e-208	C3
Gm12840	2.53e-204	0.629766	0.837	0.351	4.93e-200	C3
Sntb2	2.66e-201	0.67468	0.932	0.571	5.17e-197	C3
Gclm	4.92e-200	0.702255	0.967	0.701	9.57e-196	C3
Pde4b	1.54e-194	0.647917	0.846	0.405	3e-190	C3
Rgs2	4.37e-191	1.02775	0.843	0.426	8.5e-187	C3
Nfkb1	3.37e-188	0.690309	0.96	0.608	6.56e-184	C3
Klf9	1.38e-183	0.634418	0.997	0.78	2.68e-179	C3
Gm26809	5.21e-181	0.535822	0.733	0.279	1.01e-176	C3
Aff1	3.11e-180	0.500667	0.746	0.305	6.05e-176	C3
Slc38a2	1.03e-178	0.603993	0.999	0.955	2.01e-174	C3
Rap2b	1.06e-178	0.669168	0.957	0.69	2.07e-174	C3
Ppp1cc	1.16e-176	0.485516	0.998	0.906	2.25e-172	C3
Top1	8.58e-173	0.535016	0.999	0.931	1.67e-168	C3
Fth1	3.4e-170	0.652016	0.997	0.956	6.62e-166	C3
Lbh	1.26e-169	0.539902	0.769	0.345	2.46e-165	C3
Nedd4l	1.55e-169	0.514851	0.859	0.469	3.02e-165	C3
Spag9	3.44e-169	0.517894	0.991	0.799	6.7e-165	C3
Nfe2l2	1.67e-166	0.537089	0.978	0.749	3.25e-162	C3
Gm20186	1.38e-165	0.938173	0.923	0.562	2.68e-161	C3
Pmepa1	2.1e-160	0.532883	0.985	0.761	4.08e-156	C3
Vamp1	5.11e-157	0.370836	0.477	0.124	9.94e-153	C3
Zfand5	2.48e-156	0.543961	0.997	0.885	4.84e-152	C3
Rora	2.66e-156	0.656695	0.841	0.443	5.18e-152	C3
Arl5b	1.01e-155	0.489007	0.956	0.667	1.97e-151	C3
Errfi1	4.26e-154	0.572226	0.929	0.595	8.29e-150	C3
Krt16	1.52e-153	0.680812	0.563	0.172	2.96e-149	C3
Coq10b	6.93e-153	0.527238	0.975	0.739	1.35e-148	C3
Sgk1	2.96e-151	0.61017	0.938	0.638	5.75e-147	C3
Npnt	7.74e-151	0.533499	0.709	0.264	1.51e-146	C3
Lncpint	3.54e-150	0.490773	0.71	0.304	6.89e-146	C3
Zbtb16	1.59e-146	0.360346	0.426	0.096	3.1e-142	C3
Ptp4a1	1.26e-145	0.634625	0.962	0.763	2.45e-141	C3
Noct	2.51e-142	0.513878	0.911	0.556	4.89e-138	C3
Mcl1	2.45e-133	0.402391	0.982	0.807	4.77e-129	C3
Bcl6	6.84e-133	0.394737	0.744	0.338	1.33e-128	C3
Zfp655	1.64e-132	0.422919	0.975	0.789	3.18e-128	C3
Ubald2	1.69e-129	0.42522	0.949	0.68	3.29e-125	C3
Klf13	6.54e-128	0.47439	0.984	0.82	1.27e-123	C3
Cldn1	7.36e-128	0.551265	0.981	0.834	1.43e-123	C3
Gclc	8.69e-127	0.688933	0.915	0.692	1.69e-122	C3
Deptor	2.4e-125	0.522349	0.664	0.296	4.66e-121	C3
Lmna	5.37e-125	0.414266	0.999	0.928	1.04e-120	C3
Fosl2	4.34e-123	0.404298	0.974	0.697	8.45e-119	C3
Usp53	1.04e-121	0.507436	0.832	0.5	2.03e-117	C3
Nfil3	4.05e-121	0.349085	0.839	0.455	7.89e-117	C3
Dennd2c	2.35e-120	0.373739	0.734	0.352	4.58e-116	C3
Abtb2	2.48e-119	0.310449	0.546	0.201	4.84e-115	C3
Abi1	1.97e-118	0.391576	0.893	0.6	3.84e-114	C3
Zrsr1	2.91e-118	0.422251	0.698	0.349	5.66e-114	C3
Arid4b	8.48e-118	0.477966	0.906	0.645	1.65e-113	C3
Etf1	1.7e-116	0.376101	0.967	0.794	3.32e-112	C3
Hmcn1	6.15e-115	0.441731	0.707	0.316	1.2e-110	C3
Bcl10	2.21e-114	0.409446	0.937	0.693	4.31e-110	C3
Arl4c	6.71e-111	0.489488	0.948	0.736	1.31e-106	C3
Foxo1	3.75e-108	0.415474	0.891	0.637	7.29e-104	C3
Dst	1.94e-107	0.645161	0.979	0.857	3.78e-103	C3
Etnk1	1.01e-106	0.512004	0.863	0.603	1.96e-102	C3
Smad1	3.55e-106	0.414287	0.846	0.543	6.91e-102	C3
Maff	5.8e-106	0.354196	0.832	0.45	1.13e-101	C3
Ddx5	1.54e-105	0.265733	1	0.982	3.01e-101	C3
Nudt4	1.73e-105	0.542389	0.81	0.524	3.36e-101	C3
Pvr	2.37e-105	0.346881	0.725	0.377	4.61e-101	C3
Afdn	1.14e-104	0.391425	0.968	0.791	2.21e-100	C3
Tsc22d3	3.39e-104	0.730009	0.705	0.409	6.6e-100	C3
Wipi2	4.9e-104	0.354893	0.968	0.799	9.53e-100	C3
Ndrg1	3.32e-102	0.431617	0.912	0.585	6.47e-98	C3
Ist1	1.73e-101	0.352064	0.869	0.608	3.37e-97	C3
Jag1	5.63e-101	0.412349	0.935	0.716	1.1e-96	C3
Itga6	1.31e-100	0.391195	0.953	0.763	2.56e-96	C3
Sdc4	3.35e-100	0.487143	0.999	0.949	6.53e-96	C3
Fgfr2	5.75e-100	0.387727	0.975	0.796	1.12e-95	C3
Tsc22d2	1.83e-99	0.420646	0.938	0.715	3.56e-95	C3
Slc7a8	2.16e-99	0.314633	0.505	0.191	4.21e-95	C3
Syne2	4.11e-99	0.392939	0.968	0.758	7.99e-95	C3
Baz1a	6.57e-99	0.418144	0.843	0.541	1.28e-94	C3
Fnbp1l	4.3e-98	0.38849	0.926	0.718	8.38e-94	C3
Pnrc1	1.11e-97	0.403196	0.992	0.903	2.16e-93	C3
N4bp3	1.21e-97	0.35318	0.847	0.511	2.36e-93	C3
Dusp6	1.24e-96	0.457316	0.786	0.455	2.42e-92	C3
Gcnt2	3.4e-96	0.299445	0.631	0.289	6.62e-92	C3
Tgoln1	3.87e-96	0.342794	0.842	0.562	7.54e-92	C3
Wwtr1	5.63e-96	0.371	0.929	0.695	1.1e-91	C3
Sf3b1	6.1e-95	0.322815	0.998	0.926	1.19e-90	C3
Ptpn12	2.41e-94	0.326127	0.773	0.451	4.68e-90	C3
Calm2	1.04e-93	0.391327	0.996	0.927	2.02e-89	C3
Tmem2	4.28e-93	0.325196	0.64	0.321	8.32e-89	C3
Stat3	8.45e-93	0.32996	0.929	0.654	1.65e-88	C3
Ell2	1.54e-92	0.29608	0.522	0.215	3e-88	C3
Bcl2l11	2.15e-92	0.333965	0.642	0.31	4.19e-88	C3
Eif1a	7.14e-92	0.34202	0.912	0.652	1.39e-87	C3
Sik1	1.89e-91	0.33471	0.839	0.515	3.67e-87	C3
Slc39a8	2.01e-91	0.58794	0.71	0.405	3.9e-87	C3
Ctsl	5.74e-91	0.406858	0.918	0.694	1.12e-86	C3
Gnmt	7.41e-91	0.676696	0.679	0.363	1.44e-86	C3
Zfp36l2	1.07e-89	0.4082	0.993	0.916	2.07e-85	C3
Trp63	3.29e-89	0.458226	0.953	0.827	6.4e-85	C3
Eif2s2	1e-88	0.318699	0.997	0.916	1.95e-84	C3
Cggbp1	1.14e-88	0.333148	0.943	0.748	2.21e-84	C3
Osmr	2.96e-88	0.291151	0.667	0.347	5.76e-84	C3
Ubald1	3.84e-88	0.28736	0.695	0.377	7.48e-84	C3
Fam220a	4.11e-88	0.363141	0.979	0.835	8e-84	C3
Tnfrsf12a	4.45e-88	0.34258	0.976	0.731	8.67e-84	C3
Gxylt2	5.13e-88	0.272814	0.454	0.163	9.99e-84	C3
Tiparp	5.66e-88	0.402084	0.935	0.662	1.1e-83	C3
Ifrd1	2.38e-87	0.502585	0.944	0.723	4.64e-83	C3
Hivep2	1.26e-86	0.355444	0.756	0.435	2.45e-82	C3
Urah	1.8e-86	0.396711	0.91	0.688	3.51e-82	C3
Susd6	1.88e-86	0.274629	0.656	0.335	3.65e-82	C3
Lmtk2	1.84e-85	0.294931	0.751	0.443	3.58e-81	C3
Mfap2	2.31e-85	0.384835	0.811	0.524	4.5e-81	C3
Ankrd11	3.2e-85	0.341366	0.993	0.901	6.24e-81	C3
Kdm6b	2.18e-84	0.320604	0.982	0.834	4.25e-80	C3
Ezr	5.17e-84	0.336034	0.952	0.74	1.01e-79	C3
Picalm	2.92e-83	0.300283	0.918	0.704	5.69e-79	C3
Rnf217	8.2e-83	0.303366	0.589	0.281	1.6e-78	C3
Chd1	1.3e-82	0.313211	0.856	0.588	2.53e-78	C3
Klf4	1.33e-82	0.456048	0.907	0.648	2.59e-78	C3
Rpl22l1	3.59e-82	0.476837	0.978	0.874	6.99e-78	C3
Maf	1.45e-81	0.487783	0.927	0.759	2.82e-77	C3
Hilpda	1.32e-80	0.366394	0.632	0.323	2.56e-76	C3
Clic4	3.08e-80	0.347707	0.959	0.769	6e-76	C3
Irf2bp2	4.33e-80	0.311106	0.972	0.825	8.43e-76	C3
Btg2	5.3e-80	0.384598	0.999	0.914	1.03e-75	C3
Runx1	6.58e-80	0.283322	0.976	0.822	1.28e-75	C3
Pqlc1	6.61e-80	0.312948	0.776	0.49	1.29e-75	C3
Rab20	8.86e-80	0.254132	0.545	0.246	1.72e-75	C3
Fscn1	1.04e-79	0.365153	0.736	0.451	2.02e-75	C3
Angptl4	1.08e-79	0.371417	0.853	0.58	2.11e-75	C3
Sh3rf1	1.28e-79	0.276767	0.746	0.45	2.5e-75	C3
Tob2	2.12e-79	0.320938	0.932	0.688	4.13e-75	C3
Ddx3x	8.98e-78	0.289421	0.96	0.785	1.75e-73	C3
Dnajb9	2.6e-77	0.294744	0.799	0.495	5.06e-73	C3
Man2a1	2.94e-77	0.314271	0.794	0.519	5.72e-73	C3
Bgn	3.57e-77	0.365663	0.981	0.837	6.95e-73	C3
Arid5a	6.08e-77	0.253451	0.701	0.382	1.18e-72	C3
Vps37b	6.18e-77	0.260359	0.69	0.373	1.2e-72	C3
Hs6st1	1.97e-76	0.25151	0.661	0.357	3.83e-72	C3
Ythdc1	2.81e-76	0.305528	0.93	0.759	5.47e-72	C3
Nrip1	3.64e-76	0.411867	0.93	0.709	7.08e-72	C3
Skil	2.03e-75	0.272697	0.924	0.686	3.96e-71	C3
Irf2	2.18e-75	0.301945	0.736	0.439	4.24e-71	C3
Fnip1	5.2e-75	0.260837	0.685	0.383	1.01e-70	C3
Trp53inp1	7.51e-75	0.43275	0.779	0.517	1.46e-70	C3
Ddx3y	8.47e-75	0.29765	0.845	0.58	1.65e-70	C3
Gfra3	1.7e-74	0.287328	0.542	0.254	3.3e-70	C3
Cxadr	2.68e-74	0.31936	0.955	0.783	5.22e-70	C3
Elmsan1	2.96e-74	0.265051	0.675	0.371	5.76e-70	C3
Bzw1	4.32e-74	0.279515	0.982	0.847	8.4e-70	C3
Arid4a	4.88e-74	0.324415	0.794	0.522	9.5e-70	C3
Dsc3	1.06e-73	0.306985	0.975	0.835	2.06e-69	C3
Phyh	2.69e-73	0.292953	0.707	0.414	5.23e-69	C3
Myh9	2.96e-73	0.323299	0.938	0.774	5.75e-69	C3
Cltc	5.9e-72	0.297554	0.907	0.721	1.15e-67	C3
Rasgef1b	8.77e-72	0.273859	0.678	0.373	1.71e-67	C3
Zfp704	1.04e-71	0.256094	0.629	0.33	2.02e-67	C3
Fgfr1	2.05e-71	0.274544	0.92	0.713	3.99e-67	C3
Slc15a2	8.32e-71	0.271945	0.589	0.309	1.62e-66	C3
Mafk	1.34e-70	0.264906	0.941	0.7	2.6e-66	C3
Tmed5	2.85e-70	0.309567	0.825	0.563	5.55e-66	C3
Prdm1	3.13e-70	0.296829	0.627	0.341	6.1e-66	C3
Prrc2c	6.43e-70	0.281409	0.993	0.923	1.25e-65	C3
Lmo1	7.93e-70	0.384098	0.814	0.579	1.54e-65	C3
Spty2d1	4.9e-69	0.287499	0.841	0.577	9.53e-65	C3
Tnc	8.76e-69	0.353194	0.791	0.507	1.71e-64	C3
Ptprk	1.56e-68	0.31283	0.716	0.442	3.03e-64	C3
Dnttip2	3.77e-68	0.289634	0.862	0.637	7.33e-64	C3
Mia	2.85e-67	0.303716	0.657	0.366	5.54e-63	C3
Arrdc3	3.86e-67	0.329105	0.638	0.366	7.52e-63	C3
Nfkbiz	5.07e-67	0.329936	0.874	0.613	9.87e-63	C3
Nfkbia	8.36e-67	0.315589	0.968	0.759	1.63e-62	C3
Gabarapl1	6.42e-66	0.261766	0.9	0.666	1.25e-61	C3
Trib1	1.45e-65	0.306687	0.818	0.533	2.82e-61	C3
Fbxo33	1.77e-65	0.350848	0.698	0.426	3.45e-61	C3
Pabpc1	4.4e-65	0.261138	0.998	0.951	8.56e-61	C3
Sparc	7.17e-65	0.328952	0.986	0.864	1.4e-60	C3
Slpi	7.4e-65	0.857575	0.405	0.17	1.44e-60	C3
Kdm5b	2.07e-64	0.289218	0.932	0.76	4.04e-60	C3
Lamp2	2.12e-64	0.253124	0.985	0.861	4.12e-60	C3
Ptpn14	2.41e-64	0.287537	0.811	0.58	4.7e-60	C3
Ets2	7.99e-64	0.270165	0.977	0.831	1.55e-59	C3
Daam1	1.29e-63	0.28771	0.756	0.501	2.51e-59	C3
Crim1	1.71e-63	0.310823	0.927	0.724	3.32e-59	C3
Ier3	1.86e-63	0.299964	0.991	0.828	3.62e-59	C3
Rel	2.37e-63	0.255284	0.606	0.332	4.61e-59	C3
Col12a1	8.75e-63	0.448469	0.663	0.389	1.7e-58	C3
Eif5	2.26e-62	0.258811	0.987	0.875	4.4e-58	C3
Srpk2	5.35e-62	0.307982	0.941	0.788	1.04e-57	C3
Pappa	6.1e-62	0.357671	0.609	0.352	1.19e-57	C3
Gpcpd1	8.02e-62	0.254267	0.616	0.353	1.56e-57	C3
Sgk3	1.3e-61	0.263937	0.592	0.326	2.53e-57	C3
Setbp1	5.3e-60	0.259602	0.776	0.501	1.03e-55	C3
Matn2	8.65e-60	0.273828	0.541	0.288	1.68e-55	C3
Lamc1	4.82e-59	0.295302	0.834	0.587	9.37e-55	C3
Col5a2	2.37e-58	0.309783	0.606	0.336	4.62e-54	C3
Tpbg	3.19e-58	0.261342	0.725	0.456	6.21e-54	C3
Map1lc3b	5.75e-58	0.255344	0.982	0.885	1.12e-53	C3
Ptpn13	7.02e-58	0.253652	0.72	0.454	1.37e-53	C3
Chd3	1.08e-57	0.266988	0.953	0.749	2.1e-53	C3
Col17a1	2.38e-57	0.283139	0.708	0.434	4.63e-53	C3
Mbnl1	4.2e-57	0.307642	0.925	0.768	8.18e-53	C3
Cdk6	4.56e-57	0.328344	0.806	0.587	8.88e-53	C3
Tuba4a	6.05e-57	0.274631	0.86	0.609	1.18e-52	C3
Hmox1	7.83e-57	0.326919	0.489	0.245	1.52e-52	C3
Creb5	1.09e-56	0.270975	0.994	0.919	2.12e-52	C3
Mtap	1.29e-56	0.29375	0.555	0.316	2.51e-52	C3
S100a10	1.44e-56	0.279836	0.979	0.872	2.81e-52	C3
Hk2	4.51e-56	0.303241	0.924	0.747	8.78e-52	C3
Ahnak	2.31e-55	0.318479	0.984	0.896	4.49e-51	C3
Abhd2	1.2e-54	0.297224	0.687	0.422	2.33e-50	C3
Elf1	9.95e-54	0.273209	0.719	0.484	1.94e-49	C3
4930523C07Rik	1.07e-53	0.278488	0.792	0.538	2.07e-49	C3
Rock2	2.05e-53	0.264707	0.889	0.711	3.99e-49	C3
Utp14b	3.04e-53	0.38202	0.711	0.471	5.92e-49	C3
Npc2	4.08e-53	0.253344	0.921	0.758	7.93e-49	C3
Btg1	2.16e-52	0.269412	0.965	0.809	4.19e-48	C3
Fam107b	8.11e-52	0.340893	0.592	0.364	1.58e-47	C3
Cdkn2b	1.5e-51	0.306902	0.639	0.397	2.92e-47	C3
Tsc22d1	1.82e-51	0.343829	0.795	0.566	3.53e-47	C3
Trps1	7.4e-51	0.282881	0.757	0.519	1.44e-46	C3
Acsl3	2.08e-50	0.323183	0.835	0.635	4.05e-46	C3
D16Ertd472e	3.17e-50	0.250255	0.879	0.682	6.18e-46	C3
Nedd9	5.89e-50	0.261856	0.62	0.384	1.15e-45	C3
Glul	1.95e-46	0.364241	0.636	0.408	3.8e-42	C3
Emb	3.44e-46	0.266855	0.626	0.383	6.69e-42	C3
Cxcl14	7.77e-45	0.357212	0.885	0.696	1.51e-40	C3
Gadd45a	1.7e-44	0.378197	0.803	0.61	3.31e-40	C3
Dusp5	1.14e-43	0.250931	0.436	0.223	2.22e-39	C3
Ugdh	1.28e-43	0.458781	0.687	0.487	2.48e-39	C3
Smad7	7.06e-43	0.268764	0.703	0.465	1.37e-38	C3
Gm26735	1.13e-42	0.314958	0.61	0.387	2.2e-38	C3
Zfp36l1	1.31e-41	0.303871	0.984	0.888	2.56e-37	C3
Phlda1	3.06e-41	0.365549	0.655	0.426	5.96e-37	C3
2810474O19Rik	4.19e-41	0.348423	0.869	0.741	8.15e-37	C3
Cdc42ep3	1.13e-40	0.329809	0.799	0.604	2.2e-36	C3
Ralbp1	6.29e-40	0.376028	0.92	0.781	1.23e-35	C3
Mat2a	2.62e-36	0.279249	0.905	0.763	5.1e-32	C3
Tigd2	7.92e-36	0.257582	0.533	0.34	1.54e-31	C3
Klf5	1.73e-31	0.260485	0.439	0.258	3.37e-27	C3
Sfrp1	2.73e-31	0.25984	0.693	0.482	5.31e-27	C3
Atf3	9.42e-31	0.275088	0.915	0.711	1.83e-26	C3
Sox4	7.31e-30	0.400061	0.934	0.834	1.42e-25	C3
Fst	3.24e-29	0.601608	0.473	0.302	6.3e-25	C3
Rorb	1.96e-26	0.299724	0.66	0.506	3.81e-22	C3
Kcnq1ot1	2.49e-21	0.25556	0.84	0.725	4.85e-17	C3
Hbegf	9.97e-21	0.277001	0.527	0.365	1.94e-16	C3
Postn	2.17e-18	0.452361	0.577	0.432	4.22e-14	C3
Npnt	2.37e-137	0.924342	0.813	0.297	4.61e-133	C4
Mafb	2.9e-135	0.954991	0.961	0.607	5.64e-131	C4
Ccdc3	1.99e-117	0.518397	0.691	0.215	3.87e-113	C4
Hspa1b	8.15e-104	0.932296	0.985	0.865	1.59e-99	C4
Cdc42ep3	8.12e-100	0.682245	0.933	0.61	1.58e-95	C4
Edn2	1.62e-96	0.497232	0.491	0.132	3.15e-92	C4
Gnmt	8.28e-95	1.19682	0.77	0.385	1.61e-90	C4
Hmcn1	6.22e-93	0.66438	0.783	0.346	1.21e-88	C4
Gm973	2.01e-89	0.540009	0.929	0.56	3.92e-85	C4
Tril	2.73e-87	0.448601	0.635	0.241	5.32e-83	C4
Nfix	4.15e-87	0.477319	0.996	0.917	8.07e-83	C4
Cyr61	1.07e-85	1.01294	0.715	0.338	2.08e-81	C4
Mfap2	5.37e-84	0.59649	0.856	0.547	1.04e-79	C4
Fam13a	2.02e-83	0.665275	0.616	0.232	3.93e-79	C4
Cers4	2.26e-83	0.506567	0.792	0.389	4.4e-79	C4
Lrrc4	2.79e-82	0.326317	0.436	0.12	5.43e-78	C4
Id4	4.52e-80	0.59156	0.753	0.369	8.8e-76	C4
Lmo1	6.11e-80	0.673104	0.869	0.597	1.19e-75	C4
Pdgfa	2.63e-75	0.519464	0.989	0.908	5.11e-71	C4
Rps28	9e-73	0.32989	0.998	0.972	1.75e-68	C4
Ncald	5.14e-72	0.433419	0.661	0.288	1e-67	C4
Shisa2	9.01e-72	0.442098	0.67	0.3	1.75e-67	C4
Nqo1	3.45e-71	0.363459	0.491	0.166	6.71e-67	C4
Sparc	5.54e-71	0.57966	0.979	0.876	1.08e-66	C4
Igdcc4	9.22e-71	0.264666	0.466	0.147	1.79e-66	C4
Mertk	2.81e-70	0.390444	0.616	0.257	5.47e-66	C4
Bcl11b	1.02e-69	0.549584	0.91	0.636	1.99e-65	C4
Rflnb	1.36e-68	0.585058	0.809	0.494	2.66e-64	C4
Hoxc13	3.3e-66	0.447037	0.747	0.397	6.42e-62	C4
Tshz2	4.63e-66	0.549006	0.777	0.413	9.01e-62	C4
Tbx1	6.69e-66	0.45074	0.966	0.804	1.3e-61	C4
Thbs1	1.08e-65	0.565006	0.955	0.645	2.1e-61	C4
Fzd7	2.63e-64	0.433146	0.77	0.417	5.12e-60	C4
Bgn	2.73e-64	0.505159	0.983	0.851	5.32e-60	C4
Sostdc1	4.35e-64	0.629286	0.768	0.416	8.47e-60	C4
Fos	1.63e-63	0.834796	0.94	0.853	3.18e-59	C4
Vgll4	5.49e-63	0.532841	0.961	0.789	1.07e-58	C4
Hspa1a	5.95e-62	0.820155	0.921	0.786	1.16e-57	C4
Mme	4.9e-61	0.442798	0.567	0.223	9.54e-57	C4
Lrrc8d	8.57e-61	0.264745	0.528	0.205	1.67e-56	C4
Grem1	3.69e-60	0.597966	0.586	0.255	7.18e-56	C4
Col17a1	4.54e-59	0.42716	0.813	0.451	8.83e-55	C4
Nuak1	1.43e-58	0.271536	0.457	0.16	2.78e-54	C4
Angptl7	2.64e-57	0.311221	0.277	0.067	5.15e-53	C4
Ramp2	1.86e-56	0.333855	0.616	0.291	3.62e-52	C4
Gm16136	1.94e-55	0.373173	0.667	0.334	3.77e-51	C4
Arhgef10	1.28e-54	0.34334	0.712	0.389	2.48e-50	C4
Rbms3	2.82e-53	0.345229	0.569	0.254	5.5e-49	C4
Rasl11b	5.08e-53	0.409166	0.491	0.201	9.89e-49	C4
Mycn	7.07e-53	0.273244	0.393	0.13	1.38e-48	C4
Tbc1d4	1.01e-52	0.316108	0.556	0.236	1.97e-48	C4
Dhrs3	1.48e-52	0.312659	0.71	0.401	2.88e-48	C4
Itm2b	6.99e-52	0.367608	0.983	0.913	1.36e-47	C4
Gadd45g	7.43e-52	0.552123	0.496	0.198	1.45e-47	C4
Zfp113	7.93e-51	0.321868	0.631	0.304	1.54e-46	C4
Mia	8.89e-51	0.389007	0.706	0.389	1.73e-46	C4
Id1	1.75e-50	0.574036	0.695	0.378	3.41e-46	C4
Hes1	8.31e-50	0.692933	0.893	0.637	1.62e-45	C4
Nr3c1	2.7e-49	0.363303	0.891	0.644	5.26e-45	C4
Dnajb4	7.75e-49	0.503586	0.691	0.394	1.51e-44	C4
Sfrp1	1.9e-48	0.59079	0.783	0.494	3.7e-44	C4
Abi3bp	3.38e-48	0.339587	0.633	0.313	6.57e-44	C4
Clmp	3.94e-48	0.295221	0.483	0.2	7.67e-44	C4
Sema4g	8.39e-48	0.276512	0.655	0.353	1.63e-43	C4
Car12	1.64e-47	0.486805	0.76	0.474	3.2e-43	C4
Cyth3	4.42e-47	0.461862	0.972	0.831	8.6e-43	C4
Hs3st6	1.72e-46	0.306925	0.575	0.28	3.35e-42	C4
Pappa	2.25e-46	0.51031	0.663	0.371	4.37e-42	C4
Phyh	2.73e-45	0.368155	0.73	0.439	5.31e-41	C4
Gfra3	7.78e-45	0.295387	0.579	0.278	1.51e-40	C4
Inhbb	8.6e-45	0.344896	0.753	0.449	1.67e-40	C4
Nrep	1.26e-44	0.390701	0.854	0.594	2.46e-40	C4
Tspan5	3.34e-44	0.299681	0.758	0.461	6.49e-40	C4
Mxd4	6.98e-44	0.338064	0.886	0.68	1.36e-39	C4
Fzd2	9.1e-44	0.33717	0.755	0.48	1.77e-39	C4
Cited2	7.03e-42	0.587015	0.702	0.417	1.37e-37	C4
Npc2	1.16e-41	0.317754	0.925	0.773	2.26e-37	C4
Col12a1	3.3e-41	0.416761	0.7	0.412	6.43e-37	C4
Sh3pxd2a	4.69e-41	0.360844	0.957	0.795	9.12e-37	C4
Scx	5.18e-41	0.258168	0.459	0.2	1.01e-36	C4
Slc6a6	1.52e-40	0.370787	0.966	0.792	2.95e-36	C4
Antxr1	4.02e-40	0.277128	0.569	0.291	7.82e-36	C4
Fras1	8.72e-40	0.277695	0.582	0.298	1.7e-35	C4
Phlda3	1.81e-39	0.317076	0.815	0.548	3.53e-35	C4
Tgfb3	2.66e-39	0.316394	0.697	0.415	5.18e-35	C4
Rgs12	3.96e-39	0.279782	0.605	0.325	7.71e-35	C4
Cilp	8.44e-39	0.348857	0.483	0.217	1.64e-34	C4
Cir1	2.11e-38	0.307238	0.762	0.514	4.11e-34	C4
Atp6v1b1	2.23e-38	0.274455	0.745	0.458	4.34e-34	C4
Acot1	3.46e-38	0.319453	0.929	0.729	6.73e-34	C4
Moxd1	6.15e-38	0.277942	0.77	0.496	1.2e-33	C4
Ar	1.02e-37	0.251868	0.612	0.324	1.99e-33	C4
Ptn	1.66e-37	0.443358	0.657	0.365	3.23e-33	C4
Mindy1	1.76e-37	0.250432	0.597	0.329	3.43e-33	C4
Tnc	2.47e-37	0.398753	0.8	0.533	4.8e-33	C4
Timp2	3.47e-37	0.317054	0.886	0.693	6.76e-33	C4
Klhl24	4.62e-37	0.269834	0.841	0.588	8.99e-33	C4
Itm2c	5.67e-37	0.288992	0.901	0.724	1.1e-32	C4
Pbx1	8.54e-37	0.315901	0.876	0.644	1.66e-32	C4
Tab2	1.58e-36	0.30443	0.83	0.594	3.08e-32	C4
Cpne8	1.93e-36	0.332404	0.785	0.557	3.75e-32	C4
Krt14	2.18e-36	0.330005	0.987	0.905	4.25e-32	C4
Tsc22d4	2.71e-36	0.254487	0.994	0.922	5.27e-32	C4
Pura	5.89e-36	0.289617	0.91	0.735	1.15e-31	C4
Dst	8.15e-36	0.430318	0.972	0.869	1.59e-31	C4
Dsc3	1.84e-35	0.285258	0.974	0.848	3.59e-31	C4
Abcc5	3.81e-35	0.265085	0.631	0.353	7.42e-31	C4
Tnrc6b	5.13e-35	0.291396	0.903	0.699	9.98e-31	C4
Chd3	7.55e-35	0.294589	0.946	0.768	1.47e-30	C4
Fstl1	1.32e-34	0.30803	0.884	0.652	2.57e-30	C4
Rorb	1.36e-34	0.526254	0.747	0.512	2.65e-30	C4
Snhg11	1.54e-34	0.382107	0.708	0.437	3e-30	C4
Btbd3	2.58e-34	0.287793	0.751	0.505	5.03e-30	C4
Sesn3	5.74e-33	0.314839	0.873	0.678	1.12e-28	C4
Zmynd8	1.05e-32	0.262925	0.708	0.451	2.04e-28	C4
Lamtor4	1.08e-32	0.267656	0.97	0.873	2.09e-28	C4
Slc35g1	1.58e-32	0.25782	0.685	0.42	3.08e-28	C4
Emb	2.08e-32	0.275231	0.667	0.402	4.05e-28	C4
Egr1	2.85e-32	0.526087	0.97	0.923	5.54e-28	C4
Rasd1	3.24e-32	0.282895	0.315	0.124	6.31e-28	C4
Acad9	3.26e-32	0.298067	0.725	0.479	6.34e-28	C4
Lancl1	3.84e-32	0.261333	0.773	0.534	7.48e-28	C4
Esr1	2.2e-31	0.397712	0.803	0.526	4.29e-27	C4
Tnrc18	6.45e-31	0.255533	0.927	0.722	1.26e-26	C4
Lmo4	7.78e-31	0.294562	0.981	0.883	1.52e-26	C4
Irf2bpl	8.37e-31	0.290408	0.749	0.502	1.63e-26	C4
Zkscan1	2.53e-30	0.258178	0.852	0.624	4.93e-26	C4
Rhob	2.78e-30	0.389031	0.918	0.763	5.4e-26	C4
Gstm1	3.41e-30	0.303764	0.839	0.625	6.64e-26	C4
Hmgcs2	4.29e-30	0.337373	0.682	0.44	8.35e-26	C4
Eid1	1.48e-29	0.268652	0.871	0.731	2.89e-25	C4
Tcf4	1.63e-29	0.298039	0.878	0.688	3.17e-25	C4
Cpxm1	1.8e-29	0.338902	0.983	0.863	3.51e-25	C4
2010111I01Rik	1.87e-29	0.260779	0.824	0.573	3.64e-25	C4
Fam46a	2.19e-29	0.502873	0.468	0.253	4.26e-25	C4
Sox9	3.92e-29	0.349125	0.987	0.877	7.62e-25	C4
Txnip	5.52e-29	0.32255	0.811	0.558	1.07e-24	C4
Lfng	6.36e-29	0.343557	0.65	0.426	1.24e-24	C4
Filip1l	7.13e-29	0.30559	0.828	0.582	1.39e-24	C4
Gstm2	8.3e-29	0.254869	0.779	0.551	1.62e-24	C4
Foxn3	1.62e-28	0.283175	0.955	0.836	3.16e-24	C4
Tgfbi	1.9e-28	0.270583	0.67	0.419	3.7e-24	C4
Cebpa	2.53e-27	0.258328	0.665	0.438	4.93e-23	C4
Apoe	3.13e-27	0.315841	1	0.989	6.09e-23	C4
Hoxc8	4.11e-27	0.277575	0.803	0.588	8e-23	C4
Cdk6	5.86e-27	0.284838	0.811	0.607	1.14e-22	C4
Rnase4	7.92e-27	0.275713	0.708	0.474	1.54e-22	C4
Zbtb20	1.2e-26	0.404235	0.891	0.705	2.34e-22	C4
Krt15	2.32e-26	0.348208	0.97	0.834	4.52e-22	C4
Id2	7.05e-26	0.443195	0.762	0.578	1.37e-21	C4
Sox4	1.07e-25	0.414945	0.966	0.841	2.09e-21	C4
Dmd	1.3e-25	0.301434	0.878	0.731	2.54e-21	C4
Steap4	2.62e-24	0.397864	0.766	0.608	5.1e-20	C4
Jun	4.15e-24	0.63914	0.91	0.908	8.08e-20	C4
Mfge8	1.25e-23	0.262769	0.792	0.576	2.43e-19	C4
Fgfr2	1.64e-21	0.260149	0.936	0.817	3.19e-17	C4
Col5a2	1.68e-21	0.286085	0.579	0.364	3.26e-17	C4
Gjb6	2.88e-21	0.266075	0.639	0.449	5.61e-17	C4
Chil1	6.98e-21	0.295293	0.354	0.177	1.36e-16	C4
Arg2	6.78e-20	0.276394	0.373	0.196	1.32e-15	C4
Cryab	1.66e-19	0.602587	0.721	0.569	3.23e-15	C4
Krt10	2.38e-19	0.327285	0.667	0.479	4.63e-15	C4
Swt1	4.58e-19	0.443505	0.685	0.515	8.92e-15	C4
Postn	5.5e-19	0.708251	0.624	0.442	1.07e-14	C4
Rpl22l1	2.12e-18	0.295159	0.955	0.886	4.13e-14	C4
Gata3	5.22e-18	0.260945	0.826	0.683	1.02e-13	C4
Mat2a	1.36e-17	0.291196	0.908	0.776	2.65e-13	C4
Chka	1.77e-17	0.583136	0.777	0.67	3.44e-13	C4
Gm26735	2.86e-17	0.267692	0.592	0.41	5.56e-13	C4
Timp3	3.21e-17	0.282546	0.897	0.783	6.24e-13	C4
Dnajb1	6.97e-17	0.502465	0.916	0.892	1.36e-12	C4
Ppp1r15a	1.47e-16	0.302504	0.762	0.62	2.85e-12	C4
Arc	1.02e-15	0.384761	0.318	0.178	1.98e-11	C4
St3gal5	2.25e-15	0.253734	0.586	0.427	4.38e-11	C4
Gem	9.7e-13	0.285486	0.719	0.603	1.89e-08	C4
Fosb	2.78e-12	0.346813	0.785	0.719	5.42e-08	C4
Hspb1	3.24e-12	0.294523	0.929	0.897	6.31e-08	C4
Gadd45b	5.97e-12	0.259073	0.618	0.472	1.16e-07	C4
Dusp1	1.12e-10	0.473666	0.629	0.53	2.17e-06	C4
Hsph1	4.53e-10	0.324124	0.665	0.536	8.81e-06	C4
3110079O15Rik	3.47e-08	0.306959	0.266	0.166	0.000675269	C4
Fabp5	1.4e-06	0.251656	0.73	0.635	0.0273231	C4
Ier2	2.59e-06	0.417276	0.837	0.847	0.0504352	C4
Gm42418	3.94e-78	0.934071	0.978	0.999	7.67e-74	C5
Sypl	1.26e-47	0.27093	0.189	0.773	2.46e-43	C5
AC160336.1	3.97e-43	1.62297	0.75	0.891	7.73e-39	C5
U2af2	1.57e-40	0.276507	0.158	0.664	3.06e-36	C5
Mapkapk2	2.91e-39	0.252283	0.117	0.571	5.66e-35	C5
Pdhb	3.32e-39	0.253173	0.172	0.685	6.46e-35	C5
Sod1	4.81e-38	0.294429	0.147	0.619	9.37e-34	C5
Hnrnpa0	9.05e-38	0.320438	0.108	0.547	1.76e-33	C5
Chtop	3.08e-37	0.260773	0.144	0.616	6e-33	C5
Napa	4.01e-37	0.337551	0.178	0.686	7.8e-33	C5
Mta2	5.91e-37	0.363901	0.136	0.597	1.15e-32	C5
Tnfrsf1a	7.56e-37	0.365169	0.164	0.654	1.47e-32	C5
Tuba1c	9.81e-37	0.259519	0.122	0.562	1.91e-32	C5
Pkp3	4.61e-36	0.287372	0.194	0.708	8.96e-32	C5
Col18a1	4.73e-36	0.254601	0.147	0.61	9.21e-32	C5
Rab34	9.77e-36	0.258746	0.264	0.835	1.9e-31	C5
Cfap20	3.05e-35	0.333613	0.2	0.713	5.93e-31	C5
Sardh	7.02e-35	0.283257	0.097	0.502	1.37e-30	C5
Capns1	1.04e-34	0.301951	0.231	0.775	2.03e-30	C5
Ints1	1.6e-34	0.283978	0.125	0.557	3.11e-30	C5
Trpm7	1.89e-34	0.273961	0.164	0.636	3.68e-30	C5
Upf1	2.37e-34	0.353406	0.178	0.667	4.62e-30	C5
Prpsap1	2.91e-34	0.263035	0.114	0.532	5.66e-30	C5
Mospd3	3.85e-34	0.297133	0.097	0.496	7.5e-30	C5
Ephb4	4.46e-34	0.25546	0.178	0.658	8.69e-30	C5
Cspg4	1.18e-33	0.258466	0.194	0.682	2.3e-29	C5
Atp9a	2.04e-33	0.250218	0.1	0.498	3.96e-29	C5
Ago2	2.44e-33	0.255111	0.222	0.736	4.76e-29	C5
Nras	4.8e-33	0.287208	0.211	0.712	9.35e-29	C5
Nop56	5.38e-33	0.281732	0.2	0.691	1.05e-28	C5
Rps6kb1	6.66e-33	0.25987	0.192	0.678	1.3e-28	C5
Celf1	2.3e-32	0.292633	0.239	0.776	4.47e-28	C5
Ndufa3	2.35e-32	0.287897	0.261	0.822	4.58e-28	C5
mt-Nd2	4.1e-32	0.512575	0.856	0.991	7.98e-28	C5
Ndel1	5.25e-32	0.333534	0.217	0.718	1.02e-27	C5
B4galt1	9.49e-32	0.278595	0.125	0.535	1.85e-27	C5
Zfp207	1.07e-31	0.303217	0.208	0.704	2.08e-27	C5
Arid1a	1.68e-31	0.262579	0.169	0.621	3.27e-27	C5
Ewsr1	2.31e-31	0.2688	0.217	0.717	4.49e-27	C5
Csnk1d	2.78e-31	0.302201	0.222	0.735	5.4e-27	C5
Ahcyl1	2.82e-31	0.325763	0.219	0.718	5.48e-27	C5
Tcf25	3.72e-31	0.300145	0.281	0.853	7.24e-27	C5
Mepce	3.89e-31	0.351724	0.183	0.649	7.57e-27	C5
Erbin	4.41e-31	0.292275	0.172	0.624	8.58e-27	C5
Nrbp1	9.27e-31	0.337151	0.139	0.554	1.8e-26	C5
Rlim	1.01e-30	0.274488	0.175	0.624	1.96e-26	C5
Mob1b	1.14e-30	0.264991	0.144	0.564	2.22e-26	C5
Irf6	1.39e-30	0.369235	0.161	0.599	2.7e-26	C5
Lamc2	2.19e-30	0.281646	0.133	0.539	4.26e-26	C5
B2m	2.22e-30	0.381689	0.228	0.721	4.32e-26	C5
Hnrnpl	2.49e-30	0.260909	0.264	0.81	4.84e-26	C5
Supt6	2.51e-30	0.319356	0.15	0.575	4.88e-26	C5
Fam234a	5.92e-30	0.270361	0.114	0.497	1.15e-25	C5
Rictor	1.45e-29	0.260409	0.181	0.632	2.83e-25	C5
Sirt2	1.74e-29	0.272945	0.1	0.468	3.38e-25	C5
Mef2a	2.38e-29	0.26046	0.183	0.634	4.63e-25	C5
Col4a2	2.44e-29	0.320088	0.231	0.724	4.76e-25	C5
Srebf2	2.89e-29	0.296752	0.139	0.542	5.62e-25	C5
Sf1	3.9e-29	0.347745	0.206	0.678	7.6e-25	C5
Brd1	4.91e-29	0.327374	0.136	0.538	9.55e-25	C5
Mark4	7.9e-29	0.251437	0.103	0.467	1.54e-24	C5
Brwd1	8.23e-29	0.284067	0.178	0.618	1.6e-24	C5
Nfil3	8.49e-29	0.290801	0.144	0.543	1.65e-24	C5
Usp9x	9.74e-29	0.276022	0.228	0.722	1.89e-24	C5
Akt1	1.28e-28	0.388375	0.142	0.543	2.49e-24	C5
Man2a1	1.63e-28	0.270114	0.167	0.59	3.17e-24	C5
Rps27rt	1.68e-28	0.277538	0.158	0.575	3.26e-24	C5
Elk4	1.74e-28	0.310457	0.181	0.618	3.39e-24	C5
Mgea5	2.04e-28	0.357814	0.231	0.726	3.98e-24	C5
Fscn1	3.17e-28	0.333749	0.136	0.522	6.17e-24	C5
AI314180	3.37e-28	0.262665	0.153	0.565	6.55e-24	C5
Sun1	3.55e-28	0.284776	0.181	0.619	6.9e-24	C5
Gls	3.87e-28	0.340911	0.231	0.714	7.53e-24	C5
Cltc	4e-28	0.282135	0.267	0.784	7.78e-24	C5
Uck2	4.38e-28	0.258534	0.075	0.405	8.53e-24	C5
Sptan1	5.55e-28	0.344456	0.167	0.589	1.08e-23	C5
Ctnnd1	6.13e-28	0.271811	0.136	0.526	1.19e-23	C5
Akap13	6.6e-28	0.262915	0.2	0.652	1.28e-23	C5
Tmbim1	7.41e-28	0.296662	0.153	0.559	1.44e-23	C5
Slc16a7	8.35e-28	0.259784	0.111	0.478	1.62e-23	C5
Tpp2	9.61e-28	0.320405	0.161	0.576	1.87e-23	C5
Itpr3	9.85e-28	0.262399	0.128	0.508	1.92e-23	C5
Rc3h2	1.01e-27	0.256617	0.136	0.524	1.97e-23	C5
Dhx9	1.04e-27	0.279397	0.189	0.628	2.02e-23	C5
Zcchc7	1.07e-27	0.301935	0.197	0.645	2.09e-23	C5
Npepps	1.15e-27	0.295295	0.269	0.792	2.24e-23	C5
Prpf4b	1.19e-27	0.295701	0.233	0.716	2.32e-23	C5
Tacc2	1.23e-27	0.370108	0.194	0.644	2.39e-23	C5
Ube2j1	1.4e-27	0.365406	0.108	0.47	2.73e-23	C5
Sipa1l1	1.5e-27	0.276807	0.139	0.529	2.92e-23	C5
Mkln1	1.79e-27	0.325025	0.258	0.773	3.49e-23	C5
Fasn	1.84e-27	0.264647	0.094	0.441	3.58e-23	C5
Trip6	1.89e-27	0.388931	0.194	0.632	3.68e-23	C5
Zranb1	1.89e-27	0.309003	0.208	0.67	3.68e-23	C5
Fam168b	2.28e-27	0.288958	0.144	0.536	4.43e-23	C5
Arhgef5	2.97e-27	0.38052	0.194	0.639	5.78e-23	C5
Mafg	4.19e-27	0.263947	0.222	0.692	8.16e-23	C5
Srsf7	4.86e-27	0.298506	0.194	0.638	9.46e-23	C5
Srsf1	5.97e-27	0.28687	0.186	0.62	1.16e-22	C5
Phf21a	6.7e-27	0.260388	0.131	0.506	1.3e-22	C5
Atn1	6.71e-27	0.347367	0.125	0.497	1.31e-22	C5
Chd9	6.98e-27	0.287178	0.186	0.616	1.36e-22	C5
Qk	7.31e-27	0.303499	0.264	0.784	1.42e-22	C5
Pxn	7.49e-27	0.324493	0.175	0.591	1.46e-22	C5
Bag6	8.16e-27	0.279106	0.111	0.469	1.59e-22	C5
Dnase2a	8.63e-27	0.274126	0.222	0.687	1.68e-22	C5
Bhlhe40	1e-26	0.306641	0.2	0.629	1.95e-22	C5
Auts2	1.24e-26	0.261566	0.175	0.588	2.42e-22	C5
Gpatch8	1.63e-26	0.266445	0.281	0.813	3.17e-22	C5
Cspp1	1.63e-26	0.409305	0.175	0.593	3.18e-22	C5
Clptm1	1.67e-26	0.262023	0.097	0.437	3.26e-22	C5
Ube2z	1.84e-26	0.284078	0.1	0.443	3.58e-22	C5
Get4	2.61e-26	0.328292	0.117	0.477	5.08e-22	C5
Mark3	2.79e-26	0.388309	0.228	0.705	5.43e-22	C5
Aup1	2.96e-26	0.292258	0.1	0.442	5.76e-22	C5
Map3k2	3.03e-26	0.261738	0.136	0.514	5.89e-22	C5
Supt5	3.16e-26	0.333951	0.186	0.612	6.15e-22	C5
Sidt2	3.86e-26	0.344051	0.122	0.486	7.52e-22	C5
Atxn2	3.99e-26	0.31314	0.264	0.759	7.77e-22	C5
Akt2	4e-26	0.262508	0.086	0.414	7.78e-22	C5
Hmces	4.04e-26	0.285455	0.083	0.408	7.86e-22	C5
Birc6	4.18e-26	0.258192	0.292	0.83	8.14e-22	C5
Vps37a	5.33e-26	0.294577	0.133	0.508	1.04e-21	C5
Ppp4r2	6.01e-26	0.352585	0.233	0.703	1.17e-21	C5
Tmem245	6.17e-26	0.307006	0.15	0.538	1.2e-21	C5
Map3k20	6.25e-26	0.317871	0.186	0.611	1.22e-21	C5
Scap	6.39e-26	0.296709	0.092	0.423	1.24e-21	C5
Plxnb2	6.96e-26	0.324032	0.108	0.456	1.35e-21	C5
Araf	6.99e-26	0.301351	0.125	0.488	1.36e-21	C5
Actr1b	7.78e-26	0.329535	0.122	0.483	1.51e-21	C5
Gcn1l1	8.73e-26	0.282162	0.142	0.52	1.7e-21	C5
Pdlim7	9.28e-26	0.368533	0.136	0.507	1.81e-21	C5
Epn1	9.42e-26	0.37531	0.147	0.532	1.83e-21	C5
Dot1l	1.33e-25	0.303354	0.131	0.495	2.59e-21	C5
Tial1	1.34e-25	0.269386	0.139	0.513	2.6e-21	C5
Ubald1	1.34e-25	0.298869	0.108	0.451	2.62e-21	C5
Trip12	2.03e-25	0.348087	0.228	0.693	3.95e-21	C5
Cnot3	2.36e-25	0.324648	0.131	0.492	4.59e-21	C5
Ttyh3	2.54e-25	0.277609	0.256	0.735	4.95e-21	C5
Esyt2	3.91e-25	0.361501	0.108	0.448	7.6e-21	C5
Tnrc6a	4.5e-25	0.356214	0.219	0.662	8.76e-21	C5
Suco	4.75e-25	0.254891	0.164	0.555	9.25e-21	C5
Fgfr2	4.8e-25	0.258626	0.319	0.859	9.35e-21	C5
Supt20	5.6e-25	0.288476	0.139	0.506	1.09e-20	C5
Tnfaip1	6.76e-25	0.322962	0.108	0.444	1.32e-20	C5
Ubn2	7.45e-25	0.349974	0.25	0.734	1.45e-20	C5
Ypel3	7.84e-25	0.387825	0.189	0.604	1.53e-20	C5
Ubr2	8.79e-25	0.312883	0.178	0.587	1.71e-20	C5
Krit1	1.2e-24	0.285263	0.186	0.594	2.34e-20	C5
Csrnp1	1.29e-24	0.301796	0.119	0.465	2.5e-20	C5
Bptf	1.51e-24	0.294911	0.283	0.804	2.93e-20	C5
Ldb1	1.86e-24	0.298155	0.136	0.496	3.62e-20	C5
Npc1	2.04e-24	0.250402	0.186	0.59	3.97e-20	C5
Ephb6	2.54e-24	0.273146	0.103	0.43	4.93e-20	C5
Jag2	2.61e-24	0.504688	0.167	0.56	5.08e-20	C5
Cish	2.76e-24	0.351675	0.119	0.462	5.38e-20	C5
Tardbp	3.76e-24	0.359049	0.233	0.693	7.31e-20	C5
Arfgap2	4.19e-24	0.391059	0.111	0.444	8.16e-20	C5
Npepl1	4.51e-24	0.382312	0.131	0.483	8.78e-20	C5
Glyr1	4.99e-24	0.403962	0.197	0.618	9.71e-20	C5
Tfap2a	5.13e-24	0.328934	0.178	0.574	9.98e-20	C5
Znrf1	5.64e-24	0.316217	0.136	0.493	1.1e-19	C5
Mical3	5.76e-24	0.285403	0.303	0.831	1.12e-19	C5
Sult5a1	5.93e-24	0.473103	0.156	0.532	1.15e-19	C5
Ephb3	6.07e-24	0.264351	0.108	0.438	1.18e-19	C5
Pde7a	6.67e-24	0.277578	0.128	0.475	1.3e-19	C5
Slc27a1	6.76e-24	0.299453	0.136	0.49	1.32e-19	C5
Irf3	7.13e-24	0.334288	0.111	0.443	1.39e-19	C5
Nrd1	7.29e-24	0.402264	0.219	0.662	1.42e-19	C5
Sntb2	1.02e-23	0.274257	0.225	0.658	1.98e-19	C5
Stx5a	1.1e-23	0.403388	0.178	0.575	2.14e-19	C5
Epb41l4b	1.19e-23	0.463579	0.136	0.494	2.31e-19	C5
Trim28	1.57e-23	0.514495	0.181	0.581	3.06e-19	C5
Plod3	1.69e-23	0.311923	0.289	0.79	3.29e-19	C5
Cdc73	1.84e-23	0.336017	0.119	0.456	3.58e-19	C5
Agap3	1.88e-23	0.397142	0.117	0.45	3.65e-19	C5
Csrp1	2e-23	0.282222	0.156	0.524	3.9e-19	C5
Fryl	2.09e-23	0.302071	0.211	0.633	4.07e-19	C5
Elovl5	2.37e-23	0.424358	0.142	0.495	4.62e-19	C5
Slc38a2	2.58e-23	0.590812	0.828	0.971	5.02e-19	C5
Timm22	2.67e-23	0.314529	0.092	0.4	5.2e-19	C5
2010111I01Rik	3.02e-23	0.356856	0.203	0.618	5.89e-19	C5
Usp5	3.04e-23	0.270211	0.061	0.341	5.92e-19	C5
Smox	3.18e-23	0.297035	0.144	0.502	6.18e-19	C5
Dip2b	3.75e-23	0.300495	0.1	0.415	7.29e-19	C5
Setd5	3.96e-23	0.31285	0.317	0.857	7.72e-19	C5
Zfp157	4.1e-23	0.337075	0.192	0.594	7.98e-19	C5
Sh3pxd2a	4.18e-23	0.303122	0.317	0.841	8.14e-19	C5
Notch1	4.3e-23	0.318506	0.258	0.727	8.38e-19	C5
Ttc14	4.42e-23	0.280824	0.236	0.681	8.59e-19	C5
Ptbp2	4.45e-23	0.348857	0.186	0.584	8.66e-19	C5
Gli1	5.3e-23	0.435677	0.114	0.442	1.03e-18	C5
Tulp3	5.43e-23	0.269458	0.097	0.408	1.06e-18	C5
Orc4	6.39e-23	0.290505	0.136	0.484	1.24e-18	C5
Gps2	7.17e-23	0.261234	0.097	0.407	1.4e-18	C5
Avl9	7.6e-23	0.282804	0.139	0.483	1.48e-18	C5
Usp53	9.12e-23	0.274769	0.189	0.579	1.78e-18	C5
Eif2s3y	9.75e-23	0.250121	0.122	0.455	1.9e-18	C5
Tead1	1.07e-22	0.35104	0.206	0.62	2.09e-18	C5
Hdac4	1.08e-22	0.382933	0.178	0.563	2.09e-18	C5
Ip6k2	1.2e-22	0.368557	0.131	0.471	2.33e-18	C5
Ghr	1.21e-22	0.26966	0.139	0.483	2.36e-18	C5
Rbm5	1.33e-22	0.408839	0.244	0.701	2.59e-18	C5
Srsf6	1.79e-22	0.359304	0.286	0.796	3.48e-18	C5
Ubr5	3.07e-22	0.302133	0.236	0.678	5.98e-18	C5
Zyx	3.11e-22	0.420153	0.161	0.527	6.06e-18	C5
Car12	3.42e-22	0.300014	0.161	0.519	6.65e-18	C5
Pcbp4	3.76e-22	0.260035	0.103	0.409	7.32e-18	C5
Azi2	3.98e-22	0.309915	0.122	0.448	7.75e-18	C5
Marf1	4.03e-22	0.285563	0.139	0.48	7.85e-18	C5
Nsd3	4.45e-22	0.316687	0.306	0.819	8.67e-18	C5
Prrc2b	4.87e-22	0.478968	0.247	0.712	9.48e-18	C5
Gm8797	5.04e-22	0.523271	0.117	0.439	9.8e-18	C5
Cdip1	5.43e-22	0.409722	0.192	0.591	1.06e-17	C5
Rbbp8	6.14e-22	0.320547	0.1	0.403	1.2e-17	C5
Runx1	7.6e-22	0.293482	0.333	0.882	1.48e-17	C5
Mknk2	7.77e-22	0.275845	0.117	0.433	1.51e-17	C5
Col27a1	9.11e-22	0.392632	0.211	0.618	1.77e-17	C5
Smg7	1.08e-21	0.299628	0.114	0.429	2.1e-17	C5
Mtss1	1.14e-21	0.339389	0.269	0.731	2.23e-17	C5
Atp13a3	1.17e-21	0.299215	0.167	0.534	2.27e-17	C5
Trafd1	1.19e-21	0.287181	0.072	0.348	2.32e-17	C5
Arih1	1.29e-21	0.36471	0.258	0.718	2.51e-17	C5
Gprasp1	1.35e-21	0.304887	0.097	0.396	2.62e-17	C5
Ptk7	1.58e-21	0.277761	0.069	0.342	3.08e-17	C5
Gpr107	1.9e-21	0.317853	0.125	0.449	3.7e-17	C5
Raph1	2e-21	0.30299	0.133	0.462	3.89e-17	C5
Tns4	2.2e-21	0.331771	0.125	0.444	4.27e-17	C5
Tex10	2.2e-21	0.253065	0.117	0.43	4.29e-17	C5
Wsb1	2.37e-21	0.386942	0.244	0.685	4.62e-17	C5
Slc6a8	3.46e-21	0.356159	0.142	0.476	6.74e-17	C5
Ccnt2	3.52e-21	0.308615	0.183	0.563	6.85e-17	C5
Slk	3.83e-21	0.392922	0.161	0.519	7.45e-17	C5
Atf7	3.87e-21	0.345213	0.117	0.429	7.54e-17	C5
Ubp1	4.57e-21	0.327849	0.15	0.493	8.9e-17	C5
Trak1	4.76e-21	0.310412	0.117	0.429	9.27e-17	C5
Kmt2d	4.93e-21	0.304199	0.15	0.491	9.6e-17	C5
Zfp280d	5.51e-21	0.257529	0.128	0.448	1.07e-16	C5
Asxl2	5.53e-21	0.255388	0.142	0.476	1.08e-16	C5
Gtf3c2	5.94e-21	0.363809	0.136	0.466	1.16e-16	C5
mt-Atp8	7.49e-21	0.419002	0.258	0.711	1.46e-16	C5
Pkp1	8.16e-21	0.372949	0.172	0.537	1.59e-16	C5
Nfkbiz	8.67e-21	0.270372	0.253	0.683	1.69e-16	C5
Pcf11	1.06e-20	0.270372	0.172	0.53	2.07e-16	C5
Xbp1	1.18e-20	0.313616	0.106	0.401	2.3e-16	C5
Map7	1.28e-20	0.263416	0.111	0.414	2.49e-16	C5
Timm44	1.35e-20	0.259203	0.083	0.36	2.63e-16	C5
Ptpn14	1.68e-20	0.446625	0.228	0.644	3.26e-16	C5
Kidins220	1.73e-20	0.268107	0.094	0.379	3.36e-16	C5
Nfx1	1.76e-20	0.445576	0.186	0.564	3.43e-16	C5
Nyap1	1.86e-20	0.311547	0.136	0.461	3.62e-16	C5
Smurf1	2e-20	0.534532	0.208	0.614	3.89e-16	C5
Tmcc1	2.11e-20	0.305644	0.178	0.539	4.11e-16	C5
Tecpr1	2.37e-20	0.2892	0.122	0.432	4.61e-16	C5
2022-03-06	2.44e-20	0.27998	0.097	0.383	4.75e-16	C5
Flna	3.11e-20	0.425815	0.208	0.602	6.04e-16	C5
Zbtb44	4.42e-20	0.318417	0.142	0.465	8.61e-16	C5
Fnbp4	4.69e-20	0.324745	0.147	0.479	9.13e-16	C5
Dicer1	4.83e-20	0.385524	0.222	0.633	9.4e-16	C5
Fbxl5	4.96e-20	0.374106	0.156	0.496	9.65e-16	C5
Ankrd10	5.92e-20	0.419389	0.181	0.545	1.15e-15	C5
Slco4a1	6.11e-20	0.450013	0.158	0.499	1.19e-15	C5
Nktr	6.17e-20	0.299636	0.339	0.876	1.2e-15	C5
Celsr2	6.25e-20	0.444292	0.256	0.697	1.22e-15	C5
Mcc	6.81e-20	0.288556	0.111	0.405	1.33e-15	C5
Ankrd17	6.98e-20	0.367148	0.314	0.82	1.36e-15	C5
Gbf1	8.74e-20	0.279325	0.106	0.396	1.7e-15	C5
Hdac5	9.2e-20	0.353997	0.122	0.426	1.79e-15	C5
Mapk6	9.54e-20	0.346235	0.181	0.536	1.86e-15	C5
Col17a1	9.9e-20	0.350407	0.161	0.501	1.93e-15	C5
Numbl	1.06e-19	0.336752	0.114	0.411	2.06e-15	C5
Arl5b	1.08e-19	0.341989	0.281	0.744	2.11e-15	C5
Brd8	1.28e-19	0.358672	0.178	0.533	2.5e-15	C5
Ric1	1.31e-19	0.326821	0.125	0.431	2.55e-15	C5
Paip2b	1.67e-19	0.296512	0.086	0.355	3.25e-15	C5
Abi1	1.72e-19	0.516003	0.247	0.676	3.35e-15	C5
Luc7l3	1.98e-19	0.279172	0.278	0.733	3.86e-15	C5
Prpf39	2.03e-19	0.40209	0.219	0.622	3.95e-15	C5
D10Wsu102e	2.27e-19	0.308216	0.139	0.452	4.41e-15	C5
Vcl	2.28e-19	0.275592	0.133	0.442	4.43e-15	C5
Dzip1l	2.37e-19	0.318431	0.089	0.359	4.6e-15	C5
Pds5a	2.39e-19	0.40367	0.253	0.693	4.65e-15	C5
Mcl1	2.42e-19	0.252025	0.35	0.868	4.72e-15	C5
Tet2	2.51e-19	0.333057	0.225	0.625	4.89e-15	C5
Map7d1	2.75e-19	0.285188	0.067	0.316	5.36e-15	C5
Zswim8	2.79e-19	0.344945	0.139	0.454	5.43e-15	C5
Dvl2	4.37e-19	0.261368	0.078	0.335	8.51e-15	C5
Hook1	5.31e-19	0.330531	0.133	0.44	1.03e-14	C5
Mink1	5.54e-19	0.297021	0.089	0.356	1.08e-14	C5
Otud5	5.9e-19	0.293649	0.094	0.365	1.15e-14	C5
Zmym5	6e-19	0.264088	0.114	0.403	1.17e-14	C5
Otud7b	6.19e-19	0.302808	0.142	0.456	1.2e-14	C5
Sptlc2	6.78e-19	0.302975	0.114	0.403	1.32e-14	C5
Usp7	6.95e-19	0.513693	0.194	0.562	1.35e-14	C5
Fnbp1	6.96e-19	0.257133	0.1	0.375	1.35e-14	C5
Lmtk2	7.26e-19	0.413602	0.172	0.515	1.41e-14	C5
Mdm4	7.97e-19	0.329224	0.167	0.505	1.55e-14	C5
Myc	8.84e-19	0.340568	0.097	0.369	1.72e-14	C5
Lemd2	8.88e-19	0.295806	0.075	0.327	1.73e-14	C5
Kmt5b	9.27e-19	0.34456	0.136	0.444	1.8e-14	C5
2810403A07Rik	9.42e-19	0.345094	0.167	0.503	1.83e-14	C5
Gtf2ird1	9.72e-19	0.352881	0.153	0.475	1.89e-14	C5
Ap4m1	1.02e-18	0.463268	0.258	0.702	1.98e-14	C5
Tuft1	1.04e-18	0.423944	0.139	0.449	2.02e-14	C5
Casc3	1.05e-18	0.250736	0.125	0.422	2.04e-14	C5
Ist1	1.18e-18	0.43786	0.25	0.678	2.3e-14	C5
Ddx39b	1.31e-18	0.364451	0.353	0.879	2.55e-14	C5
Usp19	1.37e-18	0.486491	0.183	0.539	2.67e-14	C5
Chka	1.39e-18	0.379206	0.272	0.706	2.7e-14	C5
Rai1	1.47e-18	0.284638	0.083	0.341	2.85e-14	C5
Sec14l1	1.54e-18	0.331842	0.133	0.435	3e-14	C5
Bmp1	1.57e-18	0.438265	0.125	0.42	3.06e-14	C5
Src	1.6e-18	0.25348	0.058	0.294	3.11e-14	C5
Hr	1.8e-18	0.266699	0.133	0.435	3.49e-14	C5
Lars2	1.83e-18	0.337629	0.175	0.513	3.56e-14	C5
Pnisr	1.9e-18	0.315672	0.336	0.853	3.71e-14	C5
Clk3	2.08e-18	0.454302	0.125	0.421	4.04e-14	C5
Ddx17	2.16e-18	0.48287	0.306	0.791	4.21e-14	C5
Nf1	2.44e-18	0.304648	0.15	0.465	4.74e-14	C5
Pdlim5	2.51e-18	0.264767	0.133	0.431	4.88e-14	C5
2022-03-07	2.55e-18	0.347477	0.322	0.816	4.96e-14	C5
Arid5a	2.94e-18	0.393409	0.144	0.454	5.71e-14	C5
Nxf1	3.23e-18	0.52802	0.219	0.607	6.3e-14	C5
Dusp16	3.31e-18	0.339953	0.128	0.421	6.44e-14	C5
Itgav	3.55e-18	0.269717	0.111	0.39	6.92e-14	C5
Ddx3x	4.56e-18	0.364743	0.339	0.846	8.87e-14	C5
Dlg1	4.61e-18	0.40842	0.15	0.465	8.97e-14	C5
Cxadr	4.91e-18	0.280844	0.342	0.843	9.55e-14	C5
Porcn	6.67e-18	0.338369	0.097	0.359	1.3e-13	C5
Map3k11	8.66e-18	0.377205	0.081	0.328	1.69e-13	C5
Cblb	9.24e-18	0.418413	0.122	0.408	1.8e-13	C5
Errfi1	9.34e-18	0.34204	0.272	0.676	1.82e-13	C5
Eif3b	9.46e-18	0.253983	0.367	0.894	1.84e-13	C5
Maf	1.01e-17	0.264459	0.333	0.817	1.96e-13	C5
Hook2	1.07e-17	0.25536	0.069	0.307	2.08e-13	C5
Abl2	1.1e-17	0.260957	0.131	0.419	2.14e-13	C5
Stxbp2	1.11e-17	0.493156	0.111	0.386	2.16e-13	C5
Rbpms	1.11e-17	0.264981	0.103	0.368	2.16e-13	C5
Fubp1	1.13e-17	0.352526	0.372	0.916	2.2e-13	C5
Arih2	1.28e-17	0.287032	0.114	0.391	2.5e-13	C5
Heg1	1.36e-17	0.302805	0.117	0.395	2.65e-13	C5
Trp53inp1	1.44e-17	0.302718	0.219	0.584	2.8e-13	C5
Zfp598	1.64e-17	0.309356	0.1	0.362	3.19e-13	C5
Btaf1	1.7e-17	0.253369	0.103	0.365	3.31e-13	C5
Pvr	1.81e-17	0.322793	0.15	0.453	3.53e-13	C5
Nup98	1.91e-17	0.346395	0.178	0.514	3.71e-13	C5
Metap1	1.92e-17	0.369375	0.122	0.405	3.73e-13	C5
Papd5	1.93e-17	0.297861	0.089	0.339	3.77e-13	C5
Sec24a	1.94e-17	0.264126	0.106	0.372	3.77e-13	C5
Nbr1	1.94e-17	0.403297	0.15	0.46	3.79e-13	C5
Gdi1	2.11e-17	0.386058	0.144	0.446	4.11e-13	C5
Pcyt2	2.39e-17	0.360331	0.125	0.409	4.64e-13	C5
Ccdc9	2.63e-17	0.301841	0.086	0.334	5.11e-13	C5
Tmem132a	2.65e-17	0.311025	0.075	0.314	5.15e-13	C5
Ctdsp1	2.9e-17	0.263335	0.058	0.282	5.64e-13	C5
Phf10	3.02e-17	0.327648	0.117	0.39	5.87e-13	C5
Uhrf2	3.31e-17	0.459951	0.194	0.543	6.45e-13	C5
Fosl2	3.45e-17	0.265958	0.317	0.771	6.71e-13	C5
Hjurp	3.79e-17	0.288475	0.131	0.416	7.38e-13	C5
Kdm3a	3.89e-17	0.2528	0.092	0.342	7.56e-13	C5
Map4	4.17e-17	0.399878	0.169	0.491	8.12e-13	C5
Mef2d	4.3e-17	0.391564	0.161	0.475	8.37e-13	C5
Igsf9	4.33e-17	0.338831	0.1	0.357	8.43e-13	C5
Mbd1	4.78e-17	0.297456	0.136	0.422	9.31e-13	C5
Abca1	5.07e-17	0.383457	0.256	0.654	9.86e-13	C5
Cry2	5.28e-17	0.330724	0.142	0.433	1.03e-12	C5
Ptprs	5.82e-17	0.544809	0.281	0.72	1.13e-12	C5
Sun2	6.96e-17	0.429184	0.175	0.501	1.35e-12	C5
Laptm4b	7.98e-17	0.271536	0.061	0.282	1.55e-12	C5
Strn4	8.18e-17	0.518377	0.164	0.479	1.59e-12	C5
Osmr	8.2e-17	0.314388	0.133	0.418	1.6e-12	C5
Fbxo33	8.34e-17	0.320191	0.178	0.49	1.62e-12	C5
Inf2	8.58e-17	0.394123	0.142	0.437	1.67e-12	C5
Arhgap17	8.95e-17	0.266504	0.119	0.391	1.74e-12	C5
Arfgap1	1.05e-16	0.25235	0.081	0.317	2.05e-12	C5
Gem	1.09e-16	0.450577	0.247	0.636	2.11e-12	C5
Vill	1.3e-16	0.309234	0.053	0.265	2.54e-12	C5
Pick1	1.42e-16	0.250117	0.081	0.316	2.77e-12	C5
Fgfr3	1.69e-16	0.517774	0.228	0.603	3.29e-12	C5
Slc7a6os	1.76e-16	0.252402	0.122	0.392	3.43e-12	C5
Rnf38	1.79e-16	0.280088	0.122	0.394	3.47e-12	C5
Syne2	1.83e-16	0.304589	0.347	0.822	3.56e-12	C5
Nr1d2	1.84e-16	0.374254	0.167	0.481	3.59e-12	C5
Nob1	1.86e-16	0.26671	0.072	0.299	3.61e-12	C5
Enah	1.94e-16	0.327755	0.344	0.843	3.77e-12	C5
Agrn	2.08e-16	0.56658	0.208	0.564	4.06e-12	C5
Rtkn	2.15e-16	0.317904	0.064	0.284	4.18e-12	C5
Vdr	2.32e-16	0.270477	0.372	0.88	4.52e-12	C5
Phldb1	2.74e-16	0.301165	0.103	0.354	5.34e-12	C5
Lrig1	2.79e-16	0.363558	0.336	0.822	5.42e-12	C5
Atp11a	3.24e-16	0.362363	0.128	0.403	6.3e-12	C5
Rhog	3.32e-16	0.41479	0.092	0.333	6.46e-12	C5
Tbx1	3.42e-16	0.385741	0.342	0.849	6.65e-12	C5
Wwp2	4.12e-16	0.333799	0.117	0.377	8.02e-12	C5
Zfp385a	4.28e-16	0.295845	0.061	0.275	8.32e-12	C5
Ptp4a1	6.23e-16	0.35344	0.344	0.825	1.21e-11	C5
Angel2	7.08e-16	0.356265	0.133	0.408	1.38e-11	C5
Cpeb2	7.85e-16	0.288953	0.122	0.386	1.53e-11	C5
Rapgef1	8.58e-16	0.314997	0.067	0.283	1.67e-11	C5
AI837181	8.8e-16	0.412589	0.103	0.35	1.71e-11	C5
Tns1	9.36e-16	0.273649	0.081	0.308	1.82e-11	C5
Unc45a	9.39e-16	0.50198	0.153	0.444	1.83e-11	C5
Cluh	9.41e-16	0.295149	0.072	0.292	1.83e-11	C5
Slc25a36	9.46e-16	0.445762	0.256	0.656	1.84e-11	C5
Aars	9.86e-16	0.300801	0.097	0.338	1.92e-11	C5
Safb2	1.28e-15	0.502601	0.256	0.655	2.49e-11	C5
Stk19	1.38e-15	0.293464	0.081	0.306	2.68e-11	C5
Fam129b	1.41e-15	0.285511	0.072	0.289	2.74e-11	C5
Myh14	1.42e-15	0.298702	0.067	0.281	2.76e-11	C5
Ncor2	1.48e-15	0.559767	0.225	0.594	2.88e-11	C5
Arhgef2	1.48e-15	0.295274	0.1	0.341	2.88e-11	C5
Eps15l1	1.96e-15	0.31945	0.069	0.284	3.81e-11	C5
Hsph1	2.03e-15	0.471066	0.222	0.567	3.95e-11	C5
Dnaja4	2.23e-15	0.47391	0.189	0.507	4.34e-11	C5
Nfatc1	2.47e-15	0.375201	0.167	0.465	4.81e-11	C5
Myo1c	2.68e-15	0.310935	0.069	0.283	5.22e-11	C5
Pofut2	3.16e-15	0.291481	0.061	0.267	6.15e-11	C5
Plcg1	3.42e-15	0.595398	0.15	0.435	6.65e-11	C5
Uvssa	3.53e-15	0.365175	0.128	0.391	6.87e-11	C5
Il17ra	3.82e-15	0.261112	0.081	0.302	7.43e-11	C5
Zfp512	4.14e-15	0.273602	0.097	0.332	8.06e-11	C5
Stk38	4.98e-15	0.35736	0.142	0.414	9.69e-11	C5
Acvr1b	5.87e-15	0.295908	0.097	0.331	1.14e-10	C5
Mms19	6.08e-15	0.355424	0.067	0.274	1.18e-10	C5
Sytl1	6.26e-15	0.393589	0.083	0.304	1.22e-10	C5
Rnf166	6.6e-15	0.41126	0.119	0.372	1.28e-10	C5
Podxl2	7.87e-15	0.468641	0.111	0.356	1.53e-10	C5
Lrrc45	9.21e-15	0.370237	0.072	0.283	1.79e-10	C5
Scarf2	9.79e-15	0.301835	0.081	0.298	1.91e-10	C5
Syvn1	1.23e-14	0.341576	0.069	0.276	2.39e-10	C5
Esrp2	1.37e-14	0.270193	0.069	0.275	2.67e-10	C5
Ccnl1	1.46e-14	0.278185	0.389	0.902	2.85e-10	C5
Sipa1l3	1.48e-14	0.261346	0.072	0.28	2.89e-10	C5
Chuk	1.54e-14	0.298914	0.131	0.388	3e-10	C5
Mtmr11	1.57e-14	0.307438	0.078	0.29	3.06e-10	C5
Ppp1r12c	1.67e-14	0.330266	0.089	0.31	3.25e-10	C5
Flot2	2.22e-14	0.259485	0.064	0.263	4.32e-10	C5
Iqce	2.29e-14	0.309333	0.089	0.308	4.46e-10	C5
Zer1	2.44e-14	0.262738	0.061	0.257	4.75e-10	C5
Uhmk1	2.61e-14	0.250621	0.064	0.262	5.08e-10	C5
Stk40	2.84e-14	0.366576	0.131	0.384	5.52e-10	C5
Atp13a2	3.04e-14	0.421407	0.117	0.36	5.92e-10	C5
Gramd1a	3.32e-14	0.351511	0.089	0.308	6.46e-10	C5
Fzd6	3.57e-14	0.31161	0.092	0.312	6.95e-10	C5
B230303O12Rik	4.14e-14	0.36433	0.272	0.629	8.06e-10	C5
Odf2	4.25e-14	0.34223	0.117	0.358	8.27e-10	C5
D5Ertd579e	4.48e-14	0.346489	0.119	0.362	8.71e-10	C5
Ppp1r13l	4.5e-14	0.392978	0.081	0.29	8.75e-10	C5
Dalrd3	5.34e-14	0.368382	0.075	0.28	1.04e-09	C5
Ralgds	6.29e-14	0.522945	0.167	0.452	1.22e-09	C5
Ikbkb	6.32e-14	0.320123	0.144	0.409	1.23e-09	C5
Nfkb2	6.4e-14	0.28385	0.089	0.305	1.25e-09	C5
Tspyl2	7.17e-14	0.279108	0.092	0.309	1.4e-09	C5
Git2	7.45e-14	0.459837	0.214	0.541	1.45e-09	C5
Ivns1abp	7.49e-14	0.483041	0.256	0.64	1.46e-09	C5
Pou2f1	8.1e-14	0.266544	0.092	0.308	1.58e-09	C5
Mtmr10	8.12e-14	0.297089	0.106	0.334	1.58e-09	C5
Ppan	8.18e-14	0.44242	0.144	0.406	1.59e-09	C5
Smg5	9.6e-14	0.274338	0.086	0.298	1.87e-09	C5
Sema4g	1.03e-13	0.529213	0.136	0.393	2.01e-09	C5
Htt	1.11e-13	0.294605	0.114	0.348	2.16e-09	C5
Ppp1r18	1.18e-13	0.277798	0.064	0.254	2.3e-09	C5
Abl1	1.18e-13	0.32233	0.075	0.276	2.3e-09	C5
Stat3	1.23e-13	0.388544	0.311	0.725	2.4e-09	C5
Cic	1.34e-13	0.465744	0.131	0.378	2.62e-09	C5
Cacnb3	1.63e-13	0.459437	0.111	0.342	3.18e-09	C5
Mapk8ip3	2.13e-13	0.43569	0.153	0.42	4.14e-09	C5
Micall1	2.15e-13	0.435393	0.183	0.478	4.19e-09	C5
Dopey1	2.24e-13	0.275088	0.094	0.308	4.36e-09	C5
Ccnl2	2.5e-13	0.540937	0.3	0.733	4.86e-09	C5
Rnpepl1	2.67e-13	0.40759	0.094	0.308	5.2e-09	C5
Gm43625	2.7e-13	0.366779	0.186	0.467	5.26e-09	C5
Trrap	2.75e-13	0.411331	0.369	0.876	5.36e-09	C5
Cdk10	2.85e-13	0.269379	0.064	0.251	5.54e-09	C5
Phykpl	2.88e-13	0.252951	0.081	0.282	5.6e-09	C5
Zc3h7a	2.9e-13	0.402344	0.167	0.441	5.64e-09	C5
Paxbp1	3.04e-13	0.386672	0.178	0.465	5.92e-09	C5
Picalm	3.19e-13	0.560552	0.322	0.767	6.2e-09	C5
Rnf19b	3.19e-13	0.329803	0.072	0.266	6.21e-09	C5
Slc12a4	4.02e-13	0.513904	0.15	0.411	7.82e-09	C5
Rab6b	4.26e-13	0.268648	0.078	0.275	8.29e-09	C5
Golga3	4.48e-13	0.31815	0.092	0.3	8.71e-09	C5
Mbnl1	4.86e-13	0.413034	0.356	0.823	9.46e-09	C5
Icam1	5.01e-13	0.466284	0.286	0.676	9.75e-09	C5
Tnk1	6.22e-13	0.401998	0.106	0.323	1.21e-08	C5
Fnbp1l	6.65e-13	0.50114	0.328	0.781	1.29e-08	C5
Polb	7.09e-13	0.511393	0.35	0.834	1.38e-08	C5
Smg1	7.38e-13	0.532336	0.275	0.66	1.44e-08	C5
Gmppa	7.65e-13	0.387947	0.067	0.252	1.49e-08	C5
Micall2	7.87e-13	0.25044	0.072	0.261	1.53e-08	C5
Gtpbp6	7.98e-13	0.334296	0.078	0.272	1.55e-08	C5
Klhl12	8.25e-13	0.259007	0.089	0.293	1.61e-08	C5
Slc25a28	8.3e-13	0.370801	0.086	0.287	1.62e-08	C5
Nlgn2	1.24e-12	0.414805	0.103	0.316	2.41e-08	C5
D430042O09Rik	1.45e-12	0.333351	0.089	0.289	2.83e-08	C5
Prkcd	1.82e-12	0.287542	0.128	0.36	3.53e-08	C5
Scrib	1.99e-12	0.434317	0.103	0.314	3.87e-08	C5
Per1	2.45e-12	0.668845	0.211	0.521	4.76e-08	C5
Ltbp4	2.56e-12	0.605881	0.228	0.555	4.98e-08	C5
Srsf5	2.58e-12	0.39529	0.386	0.884	5.02e-08	C5
Mllt6	2.58e-12	0.275314	0.1	0.306	5.03e-08	C5
Emp1	3.14e-12	0.415638	0.206	0.498	6.1e-08	C5
Col16a1	3.7e-12	0.340844	0.083	0.275	7.19e-08	C5
Atg2a	4.19e-12	0.350457	0.089	0.284	8.16e-08	C5
Fosl1	4.69e-12	0.371497	0.131	0.356	9.13e-08	C5
Arglu1	5.41e-12	0.477936	0.356	0.831	1.05e-07	C5
Zfc3h1	5.78e-12	0.301845	0.106	0.313	1.13e-07	C5
Dennd2c	6.46e-12	0.431965	0.172	0.431	1.26e-07	C5
Fam214a	7.03e-12	0.290745	0.083	0.271	1.37e-07	C5
Snhg11	9.28e-12	0.420712	0.194	0.476	1.81e-07	C5
Ppp6r3	9.74e-12	0.554607	0.258	0.614	1.9e-07	C5
Gm26853	9.81e-12	0.359648	0.144	0.384	1.91e-07	C5
Abtb2	1.03e-11	0.332724	0.083	0.27	2.01e-07	C5
Noct	1.15e-11	0.397977	0.283	0.637	2.23e-07	C5
Ltbp3	1.16e-11	0.664936	0.317	0.746	2.27e-07	C5
Kcnq1ot1	1.32e-11	0.433352	0.35	0.77	2.56e-07	C5
Akap8l	1.33e-11	0.576864	0.197	0.482	2.59e-07	C5
Plxnb1	1.56e-11	0.507477	0.125	0.343	3.03e-07	C5
Lcorl	1.7e-11	0.261476	0.131	0.35	3.31e-07	C5
Fbxo42	2.55e-11	0.342314	0.083	0.265	4.96e-07	C5
Fgf2	2.63e-11	0.292473	0.094	0.284	5.12e-07	C5
Pfkp	2.81e-11	0.382019	0.119	0.327	5.48e-07	C5
Nrbp2	2.93e-11	0.61209	0.217	0.519	5.71e-07	C5
Lmbr1l	3.29e-11	0.291064	0.083	0.264	6.4e-07	C5
Col1a1	3.56e-11	0.5835	0.183	0.443	6.92e-07	C5
Cyp27a1	5.57e-11	0.303988	0.1	0.291	1.08e-06	C5
Itpkc	5.89e-11	0.53427	0.192	0.454	1.15e-06	C5
Clasp2	6.91e-11	0.309125	0.106	0.301	1.35e-06	C5
4631405K08Rik	7.21e-11	0.575728	0.206	0.491	1.4e-06	C5
Gm26518	7.33e-11	0.364322	0.097	0.284	1.43e-06	C5
Ulk1	7.82e-11	0.58363	0.197	0.476	1.52e-06	C5
Ip6k1	8.12e-11	0.533814	0.144	0.372	1.58e-06	C5
Spag9	8.65e-11	0.433626	0.394	0.86	1.68e-06	C5
Atp2a2	8.94e-11	0.300891	0.425	0.928	1.74e-06	C5
Rsrp1	9.13e-11	0.336594	0.389	0.869	1.78e-06	C5
Slc3a2	1.08e-10	0.335737	0.414	0.921	2.09e-06	C5
Abhd2	1.11e-10	0.574059	0.206	0.484	2.17e-06	C5
Eps8l1	1.14e-10	0.325649	0.133	0.346	2.22e-06	C5
Srsf11	1.16e-10	0.25145	0.431	0.96	2.26e-06	C5
Piezo1	1.17e-10	0.463679	0.189	0.452	2.29e-06	C5
Ankrd11	1.22e-10	0.337202	0.439	0.948	2.38e-06	C5
2410002F23Rik	1.23e-10	0.25126	0.089	0.267	2.4e-06	C5
Noc2l	1.47e-10	0.304279	0.092	0.271	2.87e-06	C5
Nat6	1.49e-10	0.353527	0.083	0.256	2.91e-06	C5
Sbf1	1.87e-10	0.434755	0.103	0.291	3.63e-06	C5
Sfpq	2.06e-10	0.340725	0.394	0.901	4e-06	C5
Polg	2.07e-10	0.397139	0.103	0.289	4.04e-06	C5
Ogt	2.09e-10	0.61752	0.358	0.805	4.08e-06	C5
Luc7l2	2.36e-10	0.391961	0.428	0.94	4.6e-06	C5
Nfkb1	2.43e-10	0.52688	0.319	0.69	4.73e-06	C5
Rhbdf1	3.77e-10	0.276865	0.083	0.251	7.35e-06	C5
Dlgap4	3.96e-10	0.743756	0.278	0.64	7.71e-06	C5
Snhg20	4.21e-10	0.420486	0.103	0.286	8.19e-06	C5
Nipal2	5.31e-10	0.253899	0.136	0.342	1.03e-05	C5
AC149090.1	6.29e-10	0.541004	0.208	0.48	1.22e-05	C5
Lpin2	6.41e-10	0.468408	0.2	0.463	1.25e-05	C5
Leng8	7.51e-10	0.540374	0.181	0.427	1.46e-05	C5
Plch2	8.25e-10	0.63475	0.172	0.411	1.61e-05	C5
Heca	9.17e-10	0.333746	0.086	0.251	1.79e-05	C5
Lrp1	1.23e-09	0.360454	0.094	0.265	2.39e-05	C5
Spaca6	1.43e-09	0.254613	0.108	0.286	2.78e-05	C5
Pkd1	1.71e-09	0.379972	0.097	0.268	3.32e-05	C5
Itga3	1.8e-09	0.658254	0.167	0.397	3.5e-05	C5
Tulp4	2.2e-09	0.456407	0.394	0.888	4.29e-05	C5
St5	2.48e-09	0.387513	0.094	0.261	4.83e-05	C5
Flnc	2.51e-09	0.467826	0.119	0.305	4.89e-05	C5
Mbd6	2.59e-09	0.278361	0.094	0.26	5.05e-05	C5
4930402H24Rik	3.49e-09	0.421624	0.128	0.318	6.79e-05	C5
Nisch	3.49e-09	0.61076	0.353	0.792	6.8e-05	C5
Dennd4a	4.54e-09	0.344957	0.103	0.271	8.84e-05	C5
Grina	8.38e-09	0.842122	0.297	0.658	0.000163037	C5
Ap3d1	8.5e-09	0.43544	0.1	0.264	0.000165409	C5
Etnk1	8.77e-09	0.5842	0.308	0.669	0.00017067	C5
Gclc	9.73e-09	0.550317	0.356	0.754	0.000189448	C5
Slc25a3	1.34e-08	0.411095	0.439	0.929	0.000260012	C5
Ppox	1.78e-08	0.608543	0.131	0.316	0.000346073	C5
Angptl4	2.1e-08	0.555805	0.306	0.646	0.000408082	C5
Snrnp70	2.47e-08	0.844893	0.608	0.941	0.000481468	C5
Col7a1	3.47e-08	0.537543	0.125	0.301	0.000675192	C5
Dtx3	3.83e-08	0.660426	0.169	0.382	0.000745517	C5
Rai14	6.22e-08	0.378132	0.439	0.93	0.00120971	C5
Gigyf1	6.68e-08	0.598128	0.367	0.791	0.00130066	C5
Slc15a2	1.06e-07	0.476629	0.167	0.368	0.00205498	C5
Cyb5r1	1.37e-07	0.387517	0.106	0.256	0.00267326	C5
Fgfr1	1.99e-07	0.593402	0.367	0.773	0.00387914	C5
AY036118	3.02e-07	0.355116	0.425	0.858	0.00587518	C5
Irs2	4.05e-07	0.435458	0.35	0.705	0.00788246	C5
Gabbr1	4.51e-07	0.664807	0.217	0.456	0.00878606	C5
Smtn	4.89e-07	0.732692	0.236	0.495	0.00951075	C5
Mafk	4.91e-07	0.541435	0.364	0.765	0.00956545	C5
Nupr1	4.99e-07	0.449584	0.153	0.328	0.00971558	C5
Rgl2	6.22e-07	0.816581	0.2	0.422	0.0120981	C5
Lama5	8.91e-07	0.738922	0.292	0.608	0.0173316	C5
Gm26917	1.28e-06	0.837312	0.331	0.673	0.0249673	C5
Zfp655	1.3e-06	0.456127	0.403	0.847	0.0253232	C5
Clk1	1.37e-06	0.416371	0.425	0.882	0.0267122	C5
Srrt	1.81e-06	0.618769	0.367	0.757	0.0353197	C5
Ptpn23	1.88e-06	0.525182	0.139	0.298	0.0366707	C5
Limk2	3.87e-06	0.696606	0.183	0.375	0.0752982	C5
Hnrnpdl	6.39e-06	0.67143	0.372	0.777	0.124447	C5
Srsf2	2.44e-05	0.475546	0.442	0.906	0.474265	C5
Fosb	5.32e-05	0.414063	0.406	0.745	1	C5
Mt2	0.000135159	0.664645	0.539	0.605	1	C5
Lmo4	0.00017702	0.38371	0.492	0.918	1	C5
Nr4a1	0.000220233	0.330549	0.439	0.78	1	C5
Mt1	0.000393998	0.326105	0.681	0.778	1	C5
Wipi2	0.000491372	0.604068	0.431	0.853	1	C5
Nfat5	0.00057943	0.691672	0.433	0.879	1	C5
Dst	0.000582057	0.261779	0.519	0.901	1	C5
Gm47283	0.000615454	0.784017	0.264	0.487	1	C5
Cd44	0.00151871	0.400108	0.497	0.939	1	C5
Fus	0.00241249	0.498096	0.481	0.945	1	C5
Hnrnph1	0.00364241	0.721011	0.433	0.858	1	C5
Pmepa1	0.00487312	0.400089	0.461	0.82	1	C5
Tra2a	0.00569904	0.399629	0.492	0.949	1	C5
Neat1	0.00880693	0.554247	0.656	0.914	1	C5
Enpp1	2.91e-219	0.702044	0.488	0.045	5.66e-215	C6
Prune2	1.95e-191	0.725045	0.402	0.033	3.79e-187	C6
Gpha2	3.57e-140	0.957554	0.574	0.121	6.94e-136	C6
Rpl21	3.84e-115	0.656703	0.991	0.973	7.48e-111	C6
H2-D1	2.6e-112	1.26783	0.908	0.581	5.05e-108	C6
H2-K1	2.32e-100	1.19076	0.884	0.557	4.51e-96	C6
mt-Co1	4.57e-86	0.525227	1	0.985	8.89e-82	C6
Tshz2	1.94e-77	0.840061	0.812	0.419	3.78e-73	C6
Myl9	3.4e-77	0.873358	0.533	0.171	6.61e-73	C6
Rps27a	1.86e-75	0.399379	0.991	0.977	3.61e-71	C6
Ubc	2.41e-71	0.857502	0.976	0.941	4.69e-67	C6
B2m	5.93e-70	0.923805	0.872	0.679	1.15e-65	C6
Hspb1	2.3e-66	1.16209	0.973	0.895	4.48e-62	C6
Rtn4	5.56e-65	0.660125	0.923	0.794	1.08e-60	C6
Auts2	1.12e-63	0.672574	0.801	0.548	2.18e-59	C6
Abi3bp	5.77e-63	0.848314	0.652	0.319	1.12e-58	C6
Tenm2	6.81e-63	0.7229	0.899	0.755	1.33e-58	C6
Fosb	7.41e-63	0.965681	0.893	0.714	1.44e-58	C6
H2-Q6	6.48e-60	0.331363	0.28	0.055	1.26e-55	C6
H2-Q7	5.21e-58	0.449188	0.372	0.099	1.01e-53	C6
Sertad2	1.19e-57	0.736659	0.753	0.513	2.31e-53	C6
H2-Q4	1.55e-55	0.582086	0.598	0.289	3.02e-51	C6
Peg3	1.58e-53	0.481268	0.315	0.076	3.07e-49	C6
Arhgdib	6.95e-51	0.526695	0.571	0.271	1.35e-46	C6
Zfp36	1.21e-49	0.780163	0.878	0.726	2.36e-45	C6
Smoc2	3.72e-49	0.67701	0.842	0.584	7.24e-45	C6
Actg1	1.17e-46	0.630991	0.988	0.967	2.27e-42	C6
Hcar2	3.84e-46	0.632969	0.524	0.236	7.47e-42	C6
Nr4a1	5.16e-46	0.737914	0.899	0.75	1e-41	C6
Tagln	2.62e-45	0.831281	0.268	0.065	5.09e-41	C6
Slit3	3.84e-45	0.565788	0.652	0.395	7.48e-41	C6
Ptpru	2.37e-43	0.441385	0.429	0.17	4.61e-39	C6
Btg2	9.55e-41	0.62451	0.988	0.924	1.86e-36	C6
Chchd2	5.82e-40	0.369689	0.988	0.933	1.13e-35	C6
Col17a1	6.68e-40	0.452188	0.753	0.463	1.3e-35	C6
Hmgb1	1.06e-39	0.402486	0.967	0.899	2.07e-35	C6
Cdc42ep3	1.09e-37	0.637819	0.807	0.626	2.13e-33	C6
Skil	7.27e-37	0.502697	0.845	0.718	1.42e-32	C6
Myl6	1.11e-36	0.473837	0.964	0.928	2.17e-32	C6
Mgst2	1.53e-36	0.417343	0.5	0.25	2.98e-32	C6
Runx1	2.32e-36	0.514181	0.929	0.843	4.51e-32	C6
Rhob	7.12e-36	0.573768	0.872	0.77	1.39e-31	C6
Crip1	9.75e-36	0.550963	0.863	0.746	1.9e-31	C6
Npm1	1.18e-35	0.388565	0.976	0.94	2.29e-31	C6
Gm26809	1.34e-35	0.642698	0.589	0.34	2.61e-31	C6
Icam1	1.41e-35	0.627791	0.798	0.643	2.75e-31	C6
Ubl3	2.63e-35	0.460458	0.539	0.308	5.11e-31	C6
Krt14	3.81e-35	0.404296	0.991	0.906	7.42e-31	C6
Ppia	9.31e-35	0.332269	0.994	0.957	1.81e-30	C6
Peli1	7.52e-34	0.578682	0.804	0.721	1.46e-29	C6
Zbtb16	9.78e-34	0.432053	0.363	0.138	1.9e-29	C6
Tnfrsf4	1.29e-33	0.372583	0.271	0.084	2.51e-29	C6
Klf9	1.49e-33	0.588239	0.926	0.809	2.9e-29	C6
Tra2a	4.18e-33	0.447356	0.946	0.92	8.13e-29	C6
Ppp1r15a	1.08e-32	0.502699	0.762	0.623	2.1e-28	C6
Sfrp1	2.24e-32	0.562522	0.756	0.502	4.36e-28	C6
Jun	1.01e-31	0.622057	0.958	0.905	1.96e-27	C6
Purb	1.41e-31	0.428112	0.839	0.751	2.75e-27	C6
Zfp36l2	1.64e-31	0.517419	0.976	0.926	3.2e-27	C6
Myl12a	2.17e-31	0.379042	0.938	0.905	4.23e-27	C6
Usp34	5.31e-30	0.433418	0.723	0.595	1.03e-25	C6
mt-Atp6	5.52e-30	0.274674	1	0.987	1.08e-25	C6
Mycbp2	9.28e-30	0.476186	0.711	0.576	1.81e-25	C6
Fos	1.32e-29	1.1064	0.905	0.857	2.57e-25	C6
Lbh	3.85e-29	0.791309	0.598	0.404	7.49e-25	C6
Jag1	1.82e-28	0.43774	0.842	0.747	3.55e-24	C6
Pim1	2.2e-27	0.675231	0.711	0.579	4.28e-23	C6
Flrt3	2.24e-27	0.534668	0.851	0.695	4.35e-23	C6
Mfge8	3.17e-27	0.462896	0.744	0.584	6.17e-23	C6
Lmo1	4.01e-27	0.508578	0.765	0.61	7.81e-23	C6
Egr1	6.32e-27	0.631325	0.964	0.924	1.23e-22	C6
Rel	9.23e-27	0.448305	0.557	0.366	1.8e-22	C6
Myh9	1.61e-26	0.410853	0.866	0.798	3.13e-22	C6
Rpl22	2.51e-26	0.276855	0.988	0.95	4.89e-22	C6
Brd2	2.56e-26	0.439375	0.851	0.761	4.99e-22	C6
Cct4	3.16e-26	0.380739	0.744	0.655	6.15e-22	C6
Ier2	3.83e-26	0.626465	0.914	0.842	7.45e-22	C6
Mgp	1.9e-25	0.466075	0.467	0.259	3.69e-21	C6
Klf13	3.06e-25	0.402354	0.887	0.845	5.95e-21	C6
Txnip	4e-25	0.508367	0.756	0.567	7.78e-21	C6
Sec61g	5.54e-25	0.359616	0.851	0.821	1.08e-20	C6
Selenom	6.36e-25	0.414752	0.72	0.626	1.24e-20	C6
Col16a1	2.91e-24	0.316433	0.452	0.251	5.67e-20	C6
Timp3	4.34e-24	0.493649	0.908	0.785	8.44e-20	C6
Ece1	9.41e-24	0.399985	0.667	0.541	1.83e-19	C6
Errfi1	1.01e-23	0.567396	0.768	0.644	1.97e-19	C6
Socs3	1.17e-23	0.68479	0.56	0.377	2.27e-19	C6
Hspa1b	1.42e-23	0.670858	0.935	0.871	2.76e-19	C6
Mbnl2	1.55e-23	0.444715	0.768	0.723	3.01e-19	C6
Myo1e	2.39e-23	0.295341	0.31	0.132	4.66e-19	C6
Tcf7l2	6.09e-23	0.366303	0.872	0.802	1.19e-18	C6
Adcy7	8.67e-23	0.380023	0.548	0.369	1.69e-18	C6
Calm2	9.99e-23	0.43201	0.961	0.937	1.94e-18	C6
Atf3	1.02e-22	0.720404	0.818	0.74	1.98e-18	C6
Id1	1.29e-22	0.85809	0.565	0.394	2.51e-18	C6
Filip1l	1.67e-22	0.435412	0.747	0.593	3.24e-18	C6
Hmcn1	1.93e-22	0.404046	0.592	0.368	3.76e-18	C6
Sfn	3.31e-22	0.443455	0.967	0.928	6.43e-18	C6
Dstn	3.48e-22	0.312829	0.92	0.895	6.77e-18	C6
Junb	7.52e-22	0.432977	0.97	0.932	1.46e-17	C6
Cltb	1.06e-21	0.324056	0.723	0.581	2.06e-17	C6
Pam	1.07e-21	0.346172	0.375	0.191	2.09e-17	C6
Egfr	1.24e-21	0.355966	0.628	0.494	2.41e-17	C6
Ier3	1.68e-21	0.483335	0.893	0.853	3.27e-17	C6
Flna	2.39e-21	0.322752	0.682	0.571	4.66e-17	C6
Lamp2	2.87e-21	0.292642	0.917	0.88	5.59e-17	C6
H3f3b	3.67e-21	0.295988	1	0.983	7.14e-17	C6
H2afv	7.54e-21	0.339526	0.771	0.673	1.47e-16	C6
Gm20186	8.81e-21	0.753828	0.735	0.615	1.71e-16	C6
Spred2	1.13e-20	0.295606	0.378	0.206	2.21e-16	C6
Slc39a8	1.31e-20	0.541992	0.631	0.445	2.55e-16	C6
Nfkbia	1.41e-20	0.447897	0.896	0.788	2.75e-16	C6
Csrnp1	1.63e-20	0.42751	0.577	0.436	3.18e-16	C6
Irx5	4.61e-20	0.510323	0.601	0.436	8.98e-16	C6
Psmb8	4.81e-20	0.324039	0.366	0.198	9.36e-16	C6
Slc6a6	8.92e-20	0.383295	0.902	0.8	1.74e-15	C6
Gm12840	1.27e-19	0.808465	0.565	0.423	2.47e-15	C6
Klf6	1.28e-19	0.509361	0.792	0.72	2.49e-15	C6
Sertad1	1.41e-19	0.438043	0.616	0.474	2.74e-15	C6
Itm2b	2.9e-19	0.264789	0.976	0.915	5.64e-15	C6
Col27a1	3.39e-19	0.373571	0.717	0.585	6.59e-15	C6
Slc38a2	3.71e-19	0.353283	0.967	0.962	7.21e-15	C6
Cd200	5.56e-19	0.56003	0.679	0.562	1.08e-14	C6
Pik3ip1	1.08e-18	0.339042	0.351	0.191	2.1e-14	C6
Pmepa1	1.09e-18	0.451994	0.863	0.794	2.13e-14	C6
Neat1	1.79e-18	0.572388	0.914	0.898	3.48e-14	C6
Ltbp4	1.87e-18	0.264734	0.67	0.527	3.65e-14	C6
Coq10b	3.51e-18	0.376243	0.857	0.773	6.84e-14	C6
Arc	5.04e-18	0.397575	0.354	0.179	9.81e-14	C6
Tbc1d10a	5.05e-18	0.349566	0.643	0.542	9.83e-14	C6
Clstn1	8.19e-18	0.297694	0.72	0.634	1.59e-13	C6
Mt1	2.27e-17	0.649905	0.872	0.766	4.42e-13	C6
Lmna	2.29e-17	0.399928	0.955	0.938	4.46e-13	C6
Sox9	2.39e-17	0.386813	0.923	0.884	4.66e-13	C6
Irf2bpl	2.93e-17	0.452991	0.616	0.516	5.7e-13	C6
Spint2	4.88e-17	0.252262	0.884	0.849	9.5e-13	C6
Ccnl1	9.08e-17	0.315735	0.893	0.869	1.77e-12	C6
Ptprs	1.18e-16	0.279531	0.783	0.688	2.3e-12	C6
Itm2c	1.21e-16	0.299799	0.795	0.734	2.36e-12	C6
Gadd45b	1.67e-16	0.502144	0.61	0.476	3.25e-12	C6
Spry2	3.17e-16	0.292669	0.283	0.14	6.17e-12	C6
Tsc22d2	3.51e-16	0.306187	0.818	0.748	6.82e-12	C6
Cxcl12	4.04e-16	0.473019	0.509	0.373	7.86e-12	C6
Tnrc6c	6.37e-16	0.300511	0.804	0.75	1.24e-11	C6
Cdh1	7.75e-16	0.299416	0.789	0.709	1.51e-11	C6
Agrn	8.88e-16	0.274913	0.631	0.536	1.73e-11	C6
Ski	1.31e-15	0.313016	0.604	0.516	2.54e-11	C6
Ogt	1.41e-15	0.261248	0.81	0.776	2.74e-11	C6
Phlda1	2.82e-15	0.61324	0.601	0.456	5.49e-11	C6
Atf4	2.83e-15	0.262068	0.884	0.86	5.51e-11	C6
Ewsr1	2.92e-15	0.279638	0.714	0.685	5.68e-11	C6
Ghr	3.23e-15	0.335402	0.574	0.454	6.29e-11	C6
Tob2	4.4e-15	0.399896	0.789	0.725	8.56e-11	C6
N4bp2l2	4.47e-15	0.301759	0.622	0.543	8.7e-11	C6
Polr1d	4.66e-15	0.258999	0.78	0.754	9.07e-11	C6
Por	4.78e-15	0.33297	0.393	0.254	9.31e-11	C6
Mdh2	4.93e-15	0.284862	0.777	0.74	9.6e-11	C6
Hk2	5.15e-15	0.359721	0.836	0.773	1e-10	C6
Bcl11b	5.58e-15	0.385674	0.72	0.654	1.09e-10	C6
Oat	5.97e-15	0.320756	0.682	0.601	1.16e-10	C6
Lhx2	6.26e-15	0.286528	0.961	0.909	1.22e-10	C6
Cilp	7.19e-15	0.433669	0.393	0.229	1.4e-10	C6
Tmem176b	8.36e-15	0.353091	0.577	0.492	1.63e-10	C6
Plbd2	1.02e-14	0.324382	0.601	0.525	1.99e-10	C6
Klf4	1.96e-14	0.396193	0.807	0.684	3.82e-10	C6
Tra2b	2.5e-14	0.320315	0.935	0.909	4.87e-10	C6
Nupr1	2.69e-14	0.332963	0.458	0.309	5.23e-10	C6
Tspan5	2.78e-14	0.305356	0.589	0.479	5.4e-10	C6
Chka	3.06e-14	0.398045	0.747	0.675	5.95e-10	C6
Ext1	4.36e-14	0.303433	0.595	0.516	8.49e-10	C6
Saraf	4.94e-14	0.287613	0.801	0.767	9.62e-10	C6
Ywhag	6.43e-14	0.302711	0.509	0.405	1.25e-09	C6
Gls	8.16e-14	0.367438	0.744	0.68	1.59e-09	C6
Fgfr1	8.92e-14	0.298636	0.798	0.745	1.74e-09	C6
Zfp36l1	1.4e-13	0.345257	0.929	0.903	2.72e-09	C6
Gtf2ird1	1.54e-13	0.267236	0.536	0.45	3e-09	C6
Sbno1	1.79e-13	0.372927	0.661	0.634	3.49e-09	C6
Mafb	1.95e-13	0.492117	0.705	0.631	3.79e-09	C6
Clec2d	2.75e-13	0.256705	0.277	0.148	5.36e-09	C6
Cspg4	2.86e-13	0.27391	0.732	0.647	5.56e-09	C6
Ogdh	3.15e-13	0.262706	0.47	0.361	6.14e-09	C6
Eif4h	3.57e-13	0.278301	0.735	0.707	6.94e-09	C6
Bcl10	3.58e-13	0.278477	0.792	0.73	6.97e-09	C6
Ifitm3	3.77e-13	0.339401	0.726	0.61	7.33e-09	C6
Gm973	4.3e-13	0.347488	0.676	0.584	8.37e-09	C6
Anxa1	4.46e-13	0.259787	0.589	0.45	8.69e-09	C6
Fndc3b	4.88e-13	0.275976	0.527	0.42	9.5e-09	C6
Tcf4	8.31e-13	0.307085	0.756	0.7	1.62e-08	C6
Clic4	8.7e-13	0.483385	0.83	0.799	1.69e-08	C6
Rps24	9.3e-13	0.286918	0.988	0.976	1.81e-08	C6
Ramp1	9.85e-13	0.263799	0.622	0.525	1.92e-08	C6
Vps37b	1.17e-12	0.363137	0.515	0.42	2.27e-08	C6
C1d	1.2e-12	0.334316	0.56	0.497	2.33e-08	C6
Rab1a	1.24e-12	0.289918	0.634	0.608	2.41e-08	C6
Palld	1.31e-12	0.43566	0.607	0.51	2.54e-08	C6
Luzp1	1.79e-12	0.299962	0.836	0.817	3.49e-08	C6
Eif4a2	3.71e-12	0.251784	0.81	0.774	7.21e-08	C6
Gxylt2	5.48e-12	0.33304	0.333	0.203	1.07e-07	C6
Mt2	5.49e-12	0.536687	0.723	0.593	1.07e-07	C6
Pappa	6.79e-12	0.373286	0.512	0.388	1.32e-07	C6
Ccdc3	7.13e-12	0.320058	0.378	0.246	1.39e-07	C6
Klf7	7.76e-12	0.339764	0.53	0.437	1.51e-07	C6
C1galt1	2.52e-11	0.297746	0.476	0.38	4.9e-07	C6
Sox4	2.72e-11	0.53782	0.86	0.85	5.29e-07	C6
Ezr	2.92e-11	0.345022	0.815	0.773	5.69e-07	C6
5930430L01Rik	3.99e-11	0.273223	0.292	0.174	7.76e-07	C6
Clk1	4.15e-11	0.277763	0.866	0.853	8.09e-07	C6
Slc38a4	4.18e-11	0.264016	0.31	0.196	8.13e-07	C6
Top1	5.04e-11	0.281582	0.964	0.941	9.8e-07	C6
Edn2	7.86e-11	0.275738	0.274	0.154	1.53e-06	C6
Cdk2ap1	8.05e-11	0.251666	0.491	0.405	1.57e-06	C6
Srsf5	9.08e-11	0.263586	0.854	0.853	1.77e-06	C6
Cyr61	1.01e-10	0.397636	0.491	0.361	1.97e-06	C6
Selenop	1.08e-10	0.251411	0.741	0.679	2.11e-06	C6
Hspa1a	1.09e-10	0.662774	0.836	0.794	2.13e-06	C6
Irf1	1.1e-10	0.312065	0.369	0.25	2.15e-06	C6
Nxn	1.39e-10	0.267224	0.634	0.556	2.71e-06	C6
Nufip2	1.72e-10	0.271992	0.711	0.697	3.35e-06	C6
Commd1	3.22e-10	0.261343	0.432	0.342	6.27e-06	C6
Selenok	4.38e-10	0.255292	0.735	0.752	8.52e-06	C6
Tuba4a	6.02e-10	0.27798	0.699	0.648	1.17e-05	C6
Rnf19b	6.55e-10	0.284612	0.351	0.248	1.27e-05	C6
Esr1	6.56e-10	0.404213	0.676	0.541	1.28e-05	C6
Crim1	6.73e-10	0.293607	0.777	0.757	1.31e-05	C6
Maml3	7.85e-10	0.270679	0.551	0.479	1.53e-05	C6
Bag3	8.15e-10	0.283717	0.592	0.53	1.59e-05	C6
Vps13a	8.2e-10	0.289318	0.443	0.359	1.59e-05	C6
Wee1	8.94e-10	0.294796	0.339	0.231	1.74e-05	C6
Arl4c	9.2e-10	0.255731	0.818	0.769	1.79e-05	C6
Arf4	9.27e-10	0.378708	0.693	0.724	1.8e-05	C6
Cald1	1.63e-09	0.357662	0.783	0.744	3.18e-05	C6
AC149090.1	2.03e-09	0.259406	0.524	0.459	3.96e-05	C6
Lama3	2.18e-09	0.260125	0.539	0.482	4.25e-05	C6
Snhg12	2.31e-09	0.269402	0.473	0.386	4.51e-05	C6
Sgk1	2.47e-09	0.435343	0.711	0.686	4.8e-05	C6
Eps8l1	2.72e-09	0.264579	0.414	0.328	5.29e-05	C6
Wwc2	3e-09	0.346083	0.551	0.515	5.84e-05	C6
Map3k8	3.06e-09	0.281576	0.423	0.331	5.96e-05	C6
Egr3	3.22e-09	0.349694	0.679	0.672	6.26e-05	C6
Zfp503	3.82e-09	0.258396	0.336	0.231	7.43e-05	C6
Ier5	4.15e-09	0.329633	0.682	0.654	8.08e-05	C6
Dennd1a	5.28e-09	0.307108	0.536	0.483	0.000102834	C6
Nr4a3	9.32e-09	0.280385	0.286	0.184	0.000181341	C6
Pqlc1	1.03e-08	0.300234	0.595	0.534	0.000201143	C6
Farp1	1.09e-08	0.254927	0.449	0.379	0.000211188	C6
Ppp1r18	1.47e-08	0.258921	0.33	0.237	0.000285755	C6
Pbx1	1.77e-08	0.263137	0.676	0.661	0.000343585	C6
Gm26735	2.04e-08	0.379058	0.491	0.42	0.00039707	C6
Maff	2.43e-08	0.331695	0.562	0.51	0.00047322	C6
Ppp4r3b	2.45e-08	0.25033	0.521	0.473	0.000477051	C6
Fbxo33	2.67e-08	0.583155	0.521	0.468	0.000519156	C6
Fzd2	2.67e-08	0.264266	0.56	0.499	0.000520441	C6
Tob1	4.69e-08	0.306156	0.568	0.532	0.000912564	C6
Sbds	5.34e-08	0.2774	0.411	0.346	0.00104013	C6
Nrp2	6.02e-08	0.284702	0.452	0.353	0.00117143	C6
Chd2	6.04e-08	0.251495	0.67	0.655	0.00117605	C6
Rheb	8.24e-08	0.253632	0.815	0.832	0.00160371	C6
Gclm	1.03e-07	0.346856	0.732	0.746	0.00200215	C6
Plet1	1.11e-07	0.28089	0.744	0.687	0.0021523	C6
Cdh3	1.15e-07	0.258942	0.604	0.585	0.00224071	C6
Dmd	1.47e-07	0.26245	0.729	0.743	0.00285935	C6
Il17b	1.65e-07	0.31361	0.693	0.764	0.00321719	C6
Kdm6b	1.83e-07	0.308783	0.833	0.86	0.0035627	C6
Id3	1.88e-07	0.383045	0.729	0.649	0.00365728	C6
Sptbn1	2.17e-07	0.25084	0.574	0.558	0.00422627	C6
Csrp1	2.61e-07	0.350759	0.548	0.499	0.00507842	C6
Sik1	2.82e-07	0.264617	0.604	0.567	0.0054933	C6
Zmynd8	3.74e-07	0.250455	0.512	0.469	0.00727131	C6
Pdgfb	4.19e-07	0.301566	0.366	0.286	0.0081597	C6
Arl15	5.39e-07	0.262649	0.53	0.495	0.0104978	C6
Nfkb1	6.48e-07	0.547417	0.673	0.666	0.0126189	C6
Ptp4a2	9.72e-07	0.280121	0.747	0.778	0.0189156	C6
Atp6v1b1	1.38e-06	0.298629	0.503	0.48	0.026824	C6
Fam13a	1.53e-06	0.345168	0.342	0.257	0.0296862	C6
Dnajb4	1.71e-06	0.343205	0.458	0.415	0.0333552	C6
Prkab2	4.14e-06	0.256349	0.28	0.213	0.0806604	C6
Dnajb9	4.56e-06	0.261043	0.574	0.544	0.0887117	C6
Epha2	4.94e-06	0.279879	0.411	0.36	0.0960583	C6
Ifrd1	1.49e-05	0.403445	0.75	0.761	0.290255	C6
Fgfbp1	2.17e-05	0.304652	0.595	0.516	0.42203	C6
AY036118	0.000201386	0.364576	0.818	0.832	1	C6
Car12	0.00033876	0.290117	0.509	0.496	1	C6
Hes1	0.000416051	0.296715	0.652	0.658	1	C6
Rock2	0.000438948	0.252579	0.69	0.744	1	C6
Msmo1	0.000558497	0.254538	0.565	0.557	1	C6
Gadd45a	0.00147603	0.254159	0.673	0.641	1	C6
Pclaf	0	1.95656	0.946	0.041	0	C7
Top2a	0	1.81062	0.87	0.07	0	C7
Mki67	0	1.74937	0.894	0.063	0	C7
Cenpf	0	1.55948	0.801	0.035	0	C7
Ube2c	0	1.39537	0.68	0.033	0	C7
Birc5	0	1.34947	0.858	0.024	0	C7
Cenpe	0	1.20362	0.716	0.026	0	C7
Ccnb2	0	1.12498	0.634	0.019	0	C7
Cdca3	0	1.04168	0.71	0.043	0	C7
Prc1	0	0.989657	0.74	0.071	0	C7
Spc24	0	0.961092	0.876	0.043	0	C7
Cdca8	0	0.926414	0.713	0.019	0	C7
Ccna2	0	0.908531	0.728	0.007	0	C7
Hmmr	0	0.877652	0.583	0.004	0	C7
Pttg1	0	0.875871	0.616	0.048	0	C7
Tpx2	0	0.824268	0.71	0.021	0	C7
Knl1	0	0.789456	0.704	0.01	0	C7
Nusap1	0	0.780386	0.486	0.01	0	C7
Kif20b	0	0.778994	0.68	0.037	0	C7
Racgap1	0	0.761931	0.674	0.022	0	C7
Uhrf1	0	0.749778	0.776	0.086	0	C7
Cenpm	0	0.704597	0.764	0.035	0	C7
Cdk1	0	0.701692	0.668	0.014	0	C7
Cdc20	0	0.692196	0.541	0.029	0	C7
Knstrn	0	0.669944	0.601	0.03	0	C7
Ckap2l	0	0.666607	0.601	0.028	0	C7
Spc25	0	0.603698	0.574	0.011	0	C7
Sgo1	0	0.584006	0.61	0.016	0	C7
Kif15	0	0.582726	0.637	0.012	0	C7
Ncapg	0	0.573957	0.625	0.01	0	C7
Kif11	0	0.569753	0.559	0.009	0	C7
Tacc3	0	0.565734	0.631	0.044	0	C7
Rad51ap1	0	0.563005	0.571	0.017	0	C7
Ccnb1	0	0.544026	0.505	0.008	0	C7
Aurkb	0	0.533764	0.58	0.008	0	C7
Mad2l1	0	0.526256	0.701	0.058	0	C7
Bub1	0	0.524397	0.631	0.004	0	C7
Ect2	0	0.503769	0.574	0.014	0	C7
Aspm	0	0.484466	0.42	0.008	0	C7
Bub1b	0	0.483071	0.526	0.015	0	C7
Anln	0	0.474593	0.535	0.008	0	C7
Rad51	0	0.463427	0.577	0.021	0	C7
Shcbp1	0	0.442594	0.58	0.017	0	C7
Foxm1	0	0.439893	0.538	0.017	0	C7
Cit	0	0.438202	0.544	0.011	0	C7
Kif4	0	0.43612	0.514	0.005	0	C7
Sgo2a	0	0.426496	0.486	0.012	0	C7
Mis18bp1	0	0.419336	0.492	0.012	0	C7
Melk	0	0.413194	0.538	0.006	0	C7
Zwilch	0	0.4067	0.619	0.028	0	C7
Plk1	0	0.399424	0.393	0.004	0	C7
Arhgap11a	0	0.396205	0.489	0.012	0	C7
Cenpw	0	0.387511	0.559	0.02	0	C7
Pbk	0	0.380612	0.471	0.002	0	C7
Kif22	0	0.379217	0.444	0.013	0	C7
Cep55	0	0.365784	0.444	0.003	0	C7
Kif20a	0	0.344313	0.405	0.01	0	C7
Cdkn3	0	0.343186	0.393	0.007	0	C7
Cdc25c	0	0.334089	0.417	0.005	0	C7
Pimreg	0	0.332952	0.39	0.003	0	C7
Nek2	0	0.325586	0.408	0.006	0	C7
Depdc1a	0	0.324585	0.381	0.003	0	C7
Ska1	0	0.315051	0.426	0.004	0	C7
Diaph3	0	0.313187	0.447	0.014	0	C7
Nuf2	0	0.307552	0.45	0.005	0	C7
Asf1b	0	0.305652	0.435	0.013	0	C7
Neil3	0	0.30377	0.372	0.002	0	C7
Esco2	0	0.28821	0.39	0.004	0	C7
Mcm10	0	0.287957	0.375	0.007	0	C7
Ndc80	0	0.258742	0.375	0.003	0	C7
Clspn	1.72e-306	0.429711	0.52	0.029	3.34e-302	C7
Aurka	3.39e-302	0.362054	0.417	0.015	6.59e-298	C7
Kif23	5.33e-297	0.595615	0.592	0.046	1.04e-292	C7
Tk1	2.07e-293	0.730702	0.755	0.091	4.02e-289	C7
Kif2c	6.36e-293	0.303593	0.344	0.008	1.24e-288	C7
Smc2	3.37e-290	1.20836	0.921	0.178	6.55e-286	C7
Slfn9	3.44e-285	0.571521	0.568	0.043	6.69e-281	C7
Incenp	2.36e-283	0.530613	0.619	0.055	4.6e-279	C7
C330027C09Rik	3.41e-282	0.423948	0.565	0.042	6.64e-278	C7
Sapcd2	3.23e-277	0.254444	0.311	0.006	6.28e-273	C7
Cenpn	4.29e-277	0.304505	0.456	0.024	8.34e-273	C7
Cenpk	3.34e-271	0.258322	0.372	0.013	6.5e-267	C7
Cenph	7.57e-270	0.335018	0.471	0.028	1.47e-265	C7
Mcm5	8.51e-263	0.641443	0.677	0.076	1.66e-258	C7
Hist1h1b	9.67e-261	0.857333	0.517	0.039	1.88e-256	C7
Cenpa	1.45e-252	1.40635	0.764	0.12	2.83e-248	C7
Lockd	5.07e-247	0.94637	0.767	0.12	9.87e-243	C7
Mcm3	1.77e-240	0.626645	0.583	0.06	3.44e-236	C7
Hist1h2ae	1.28e-236	1.05911	0.505	0.043	2.5e-232	C7
Pmf1	4.59e-236	0.581013	0.792	0.129	8.94e-232	C7
Hells	4.76e-233	0.927276	0.737	0.116	9.26e-229	C7
Pole	8.67e-225	0.269873	0.417	0.027	1.69e-220	C7
Pkmyt1	9.46e-223	0.314034	0.495	0.042	1.84e-218	C7
Fam111a	2.78e-220	0.427161	0.438	0.032	5.4e-216	C7
Rad18	8.52e-216	0.420059	0.628	0.079	1.66e-211	C7
Selenoh	1.01e-209	0.943131	0.94	0.296	1.96e-205	C7
Mns1	1.54e-206	0.280862	0.39	0.025	3e-202	C7
Stmn1	5.64e-205	1.75839	0.988	0.462	1.1e-200	C7
Tyms	4.33e-201	0.826172	0.843	0.196	8.43e-197	C7
Gmnn	1.17e-200	0.414357	0.586	0.073	2.29e-196	C7
Rfc5	1.52e-200	0.516213	0.707	0.115	2.95e-196	C7
Cks2	6.32e-199	0.800248	0.782	0.156	1.23e-194	C7
Ncapd2	8.77e-194	0.482716	0.637	0.094	1.71e-189	C7
Chaf1a	3.37e-191	0.331034	0.462	0.043	6.56e-187	C7
H2afz	2.66e-190	1.45107	1	0.912	5.18e-186	C7
Tcf19	7.5e-189	0.402703	0.459	0.045	1.46e-184	C7
Hmgb2	2.8e-188	1.71378	1	0.812	5.44e-184	C7
Lmnb1	1.15e-187	0.878812	0.915	0.284	2.25e-183	C7
Mms22l	4.41e-182	0.301984	0.423	0.038	8.59e-178	C7
Mis18a	4.43e-178	0.275714	0.438	0.042	8.62e-174	C7
Hist1h2ap	2.34e-176	1.76152	0.604	0.1	4.56e-172	C7
Rrm2	1.27e-175	0.852246	0.734	0.155	2.47e-171	C7
Syce2	1.22e-174	0.651628	0.755	0.161	2.38e-170	C7
Ube2t	5.03e-170	0.263899	0.435	0.043	9.79e-166	C7
Smc4	1.59e-167	1.22053	0.958	0.426	3.1e-163	C7
Dhfr	1.24e-161	0.377973	0.514	0.068	2.41e-157	C7
Plk4	5.23e-160	0.363193	0.559	0.082	1.02e-155	C7
Prim1	1.17e-158	0.330159	0.52	0.071	2.27e-154	C7
Fen1	2.65e-156	0.344805	0.517	0.072	5.15e-152	C7
Ckap2	7.83e-154	0.578477	0.662	0.131	1.52e-149	C7
Ccdc18	8.23e-149	0.377731	0.559	0.089	1.6e-144	C7
Hirip3	7.97e-143	0.487179	0.656	0.136	1.55e-138	C7
Dut	2.72e-142	1.08466	0.979	0.545	5.29e-138	C7
Ptma	3.15e-141	0.700973	1	0.979	6.13e-137	C7
Cenpp	2.41e-140	0.253694	0.35	0.034	4.69e-136	C7
Ncapg2	4.25e-137	0.488827	0.674	0.153	8.28e-133	C7
Rfc4	1.67e-134	0.550372	0.761	0.214	3.25e-130	C7
Lig1	1.66e-133	0.747098	0.671	0.167	3.23e-129	C7
Hmgb1	2.85e-133	0.884036	0.994	0.898	5.54e-129	C7
Mcm2	1.34e-130	0.560573	0.625	0.137	2.6e-126	C7
Ran	1.67e-129	0.86552	0.988	0.719	3.25e-125	C7
Rrm1	9.27e-129	0.549289	0.752	0.208	1.8e-124	C7
Cks1b	1.86e-128	0.743235	0.964	0.536	3.61e-124	C7
Gins2	4.27e-128	0.645786	0.677	0.171	8.31e-124	C7
Hmgn2	2.68e-127	0.957612	0.997	0.75	5.22e-123	C7
Ranbp1	1.78e-124	0.970151	0.985	0.758	3.46e-120	C7
Blm	1.8e-123	0.284591	0.495	0.082	3.5e-119	C7
H2afx	3.46e-123	1.097	0.873	0.381	6.73e-119	C7
Ncapd3	1.91e-119	0.389378	0.659	0.154	3.72e-115	C7
Dbf4	3.06e-118	0.512543	0.716	0.198	5.95e-114	C7
Lsm6	5.29e-116	0.583357	0.879	0.366	1.03e-111	C7
Dek	1.07e-115	0.767256	0.976	0.708	2.09e-111	C7
Pold1	1.85e-113	0.326182	0.553	0.112	3.6e-109	C7
Topbp1	7.47e-113	0.501643	0.728	0.219	1.45e-108	C7
Lsm3	2.59e-112	0.699629	0.955	0.547	5.05e-108	C7
Chaf1b	4.17e-111	0.315308	0.514	0.099	8.12e-107	C7
Dnajc9	1.32e-110	0.600683	0.837	0.326	2.58e-106	C7
Psmc3ip	2.3e-109	0.345209	0.61	0.14	4.48e-105	C7
Rangap1	6.84e-109	0.675685	0.876	0.388	1.33e-104	C7
Mcm6	3.16e-108	0.613605	0.692	0.209	6.14e-104	C7
Anp32b	1.4e-107	0.680978	0.997	0.897	2.72e-103	C7
Dtl	1.53e-107	0.389299	0.61	0.143	2.98e-103	C7
Hist1h4i	7.19e-107	0.373905	0.532	0.109	1.4e-102	C7
Dtymk	6.02e-106	0.677176	0.952	0.562	1.17e-101	C7
Ccdc34	1.1e-105	0.817742	1	0.742	2.14e-101	C7
Cmc2	2.24e-105	0.454758	0.686	0.195	4.36e-101	C7
Pola1	9.63e-103	0.380978	0.568	0.135	1.87e-98	C7
Tuba1b	1.56e-102	1.05372	0.934	0.621	3.04e-98	C7
Lsm5	6.65e-101	0.559564	0.937	0.498	1.29e-96	C7
Nucks1	1.91e-100	0.784849	0.976	0.817	3.71e-96	C7
Exosc8	5.69e-100	0.501196	0.855	0.35	1.11e-95	C7
Ppia	1.09e-99	0.580935	1	0.957	2.13e-95	C7
Tipin	3.64e-99	0.61686	0.773	0.296	7.08e-95	C7
Ppil1	1.51e-98	0.456892	0.704	0.219	2.94e-94	C7
Lsm2	2.52e-98	0.643636	0.891	0.454	4.91e-94	C7
Dctpp1	6.18e-98	0.700733	0.873	0.439	1.2e-93	C7
Tubb5	1.75e-97	1.02972	0.982	0.866	3.41e-93	C7
Dnph1	2.26e-96	0.315585	0.492	0.105	4.4e-92	C7
Rbm3	2.73e-96	0.631643	0.997	0.91	5.32e-92	C7
Mcm4	1.08e-94	0.493103	0.637	0.191	2.11e-90	C7
Snrpe	1.35e-94	0.586648	0.997	0.874	2.64e-90	C7
Snrpd1	2.25e-94	0.624978	0.976	0.722	4.38e-90	C7
H2afv	1.77e-91	0.674026	0.964	0.661	3.45e-87	C7
Hint1	6.36e-91	0.527301	0.997	0.916	1.24e-86	C7
Zcwpw1	8.95e-89	0.596561	0.84	0.378	1.74e-84	C7
Fkbp3	5.38e-88	0.619825	0.973	0.757	1.05e-83	C7
Sae1	2.31e-86	0.499684	0.934	0.54	4.49e-82	C7
Rpa2	1.51e-85	0.340368	0.541	0.138	2.95e-81	C7
Tfdp1	2.29e-85	0.397609	0.749	0.272	4.45e-81	C7
Stag3	4.83e-85	0.428922	0.725	0.249	9.39e-81	C7
Anp32e	6.7e-85	0.527168	0.909	0.49	1.3e-80	C7
Lsm4	2.31e-84	0.538602	0.958	0.587	4.5e-80	C7
Tmem97	1.42e-83	0.285322	0.505	0.119	2.77e-79	C7
Banf1	1.35e-82	0.562499	0.964	0.658	2.63e-78	C7
Cdca7	1.63e-82	0.361926	0.502	0.125	3.17e-78	C7
Nme1	1.87e-82	0.664565	0.964	0.681	3.65e-78	C7
Dnmt1	2.01e-82	0.484184	0.689	0.246	3.91e-78	C7
Rnaseh2c	7.87e-82	0.536141	0.952	0.616	1.53e-77	C7
Cdc25b	8.04e-81	0.35373	0.468	0.111	1.56e-76	C7
Jpt2	1.84e-79	0.299852	0.583	0.163	3.58e-75	C7
H1fx	1.52e-78	0.780892	0.882	0.466	2.96e-74	C7
Alyref	1.59e-78	0.499629	0.912	0.529	3.1e-74	C7
Tmpo	2.19e-78	0.462716	0.792	0.341	4.25e-74	C7
Erh	8.94e-78	0.573084	0.97	0.785	1.74e-73	C7
Hmgn1	1.86e-77	0.473948	0.997	0.952	3.61e-73	C7
Srsf7	3.49e-77	0.551861	0.946	0.591	6.8e-73	C7
Ssrp1	1.47e-76	0.531435	0.946	0.617	2.87e-72	C7
Ckap5	4.78e-75	0.484828	0.785	0.338	9.3e-71	C7
Hist1h1e	1.12e-74	0.582364	0.544	0.16	2.18e-70	C7
Anapc11	7.66e-74	0.510796	0.9	0.515	1.49e-69	C7
Lbr	1.82e-73	0.496091	0.84	0.422	3.54e-69	C7
Cbx3	3.61e-73	0.520959	0.991	0.86	7.02e-69	C7
Psrc1	9.86e-73	0.365346	0.541	0.158	1.92e-68	C7
Rnaseh2a	2.61e-71	0.382679	0.713	0.276	5.08e-67	C7
Atad2	5.04e-71	0.48133	0.798	0.346	9.81e-67	C7
Mrps6	5.45e-71	0.765252	0.952	0.658	1.06e-66	C7
Sumo2	5.57e-71	0.493954	0.997	0.909	1.08e-66	C7
Cntln	1.14e-70	0.333155	0.583	0.177	2.22e-66	C7
Fkbp2	1.89e-70	0.400812	0.885	0.422	3.67e-66	C7
Hmgb3	4.05e-70	0.559495	0.84	0.409	7.88e-66	C7
Haus1	5e-70	0.282284	0.553	0.159	9.74e-66	C7
Cep295	5.97e-70	0.309079	0.622	0.201	1.16e-65	C7
Usp1	1.4e-69	0.35392	0.64	0.224	2.73e-65	C7
Mcm7	4.3e-69	0.741964	0.894	0.565	8.37e-65	C7
Dynlt1f	8.86e-69	0.345368	0.668	0.237	1.72e-64	C7
Tubg1	2.59e-68	0.324298	0.653	0.231	5.03e-64	C7
Mrpl18	1.05e-67	0.528843	0.894	0.549	2.05e-63	C7
Ube2s	1.24e-67	0.618276	0.997	0.853	2.41e-63	C7
Itgb3bp	2.18e-67	0.266668	0.535	0.158	4.23e-63	C7
Srsf3	2.56e-67	0.511763	0.988	0.867	4.99e-63	C7
Gpsm2	2.59e-67	0.27163	0.562	0.171	5.04e-63	C7
Vars	3.31e-67	0.339386	0.713	0.282	6.45e-63	C7
Rad21	6.17e-67	0.535634	0.921	0.604	1.2e-62	C7
Ppih	9e-67	0.317196	0.631	0.22	1.75e-62	C7
Hat1	1.6e-66	0.449627	0.804	0.401	3.11e-62	C7
Cbx5	1.66e-66	0.461318	0.885	0.49	3.23e-62	C7
Odc1	1.68e-66	0.538828	0.94	0.582	3.26e-62	C7
Hnrnpa3	3.41e-66	0.444167	0.994	0.919	6.64e-62	C7
Hmgn5	3.73e-66	0.372438	0.607	0.196	7.27e-62	C7
Lyar	7.15e-66	0.436921	0.873	0.467	1.39e-61	C7
Hdgf	8.38e-66	0.524383	0.967	0.802	1.63e-61	C7
Hmgn3	1.6e-65	0.536115	0.906	0.523	3.1e-61	C7
Txn1	2.11e-65	0.488785	0.997	0.877	4.11e-61	C7
Siva1	4.58e-64	0.55064	0.943	0.641	8.91e-60	C7
Vrk1	1.05e-63	0.287106	0.622	0.216	2.04e-59	C7
Kmt5a	1.89e-63	0.444327	0.937	0.613	3.68e-59	C7
Hjurp	3.71e-63	0.426084	0.782	0.376	7.21e-59	C7
Rfc2	4.75e-63	0.367338	0.689	0.267	9.24e-59	C7
Prdx4	1.45e-62	0.39328	0.825	0.396	2.81e-58	C7
Ddx39	5.19e-62	0.352267	0.798	0.359	1.01e-57	C7
Hspa14	1.35e-61	0.407173	0.846	0.463	2.64e-57	C7
Hspd1	9.95e-61	0.520741	0.991	0.902	1.94e-56	C7
Cacybp	2.29e-60	0.461094	0.973	0.777	4.46e-56	C7
Ndufa4	3.65e-60	0.499158	0.988	0.838	7.11e-56	C7
Cox5a	1.76e-59	0.475804	0.985	0.884	3.42e-55	C7
Mrfap1	3.06e-59	0.387262	0.991	0.927	5.95e-55	C7
Cenpq	5.31e-59	0.274463	0.677	0.253	1.03e-54	C7
Mrpl42	1.77e-58	0.388188	0.825	0.436	3.44e-54	C7
Gm12446	2.66e-58	0.345376	0.704	0.271	5.17e-54	C7
Rpa3	5.45e-58	0.277498	0.634	0.234	1.06e-53	C7
Dkc1	2.58e-57	0.379051	0.776	0.363	5.01e-53	C7
Ndufab1	2.64e-57	0.465562	0.937	0.71	5.14e-53	C7
Nhp2	3.18e-57	0.53419	0.94	0.706	6.19e-53	C7
Pdap1	3.89e-57	0.397882	1	0.961	7.58e-53	C7
Hnrnpa2b1	7.18e-57	0.389338	0.997	0.952	1.4e-52	C7
Eif5a	8.47e-57	0.414337	0.997	0.939	1.65e-52	C7
H19	2.43e-56	0.722527	0.876	0.452	4.73e-52	C7
Psip1	3.15e-56	0.480248	0.837	0.484	6.14e-52	C7
Nudcd2	3.52e-56	0.367176	0.825	0.426	6.85e-52	C7
Cox7a2	6.3e-56	0.383097	1	0.913	1.23e-51	C7
Exosc2	1.14e-55	0.263741	0.662	0.248	2.22e-51	C7
Set	1.55e-55	0.363931	0.997	0.935	3.02e-51	C7
Ssna1	2.24e-55	0.386748	0.858	0.462	4.36e-51	C7
Nsmce4a	2.04e-54	0.357531	0.864	0.474	3.97e-50	C7
Snrpd2	3.34e-54	0.418196	0.988	0.855	6.51e-50	C7
[truncated: 239 more rows]
