# Supplementary material for: LY6D marks pre-existing resistant basosquamous tumor subpopulations
Source: Nat Commun. 2022 Dec 6;13:7520. doi: 10.1038/s41467-022-35020-y (PMC9726704; doi:10.1038/s41467-022-35020-y)
Supplement: Supplementary file 14 — Source Data [file 41467_2022_35020_MOESM14_ESM.xlsx]

## Sheet: Figure 2l
Figure 2l: Number of tumor or normal epidermal organoids
Tumor		Normal
RFP+Ly6d-	RFP+Ly6d+	Cd49f+Ly6d-	Cd49f+Ly6d+
30.67	76	52.67	11
77	94.3	49.67	9.67
33	76.6	53.3	10.3
26	38.67
48.6	107.6

## Sheet: Figure 2m
Figure 2m: Ly6d expression level in initial sorted cells and organoids
Initial RFP+Ly6d-	Initial RFP+Ly6d+	D14 Organoid Initial RFP+Ly6d-	D14 OrganoidInitial RFP+Ly6d+
1	4.74	22.549	18.57
1	9.547	7.754	7.54
2.602	7.464	2.497	1

## Sheet: Figure 3f
Figure 3f: %Edu+ cells
Normal Cd49f+Ly6d+	Tumor RFP+Ly6d+
9.34	30.1
8.66	38
5.43	23.2
22.8	45.1

## Sheet: Figure 3k
Figure 3k: Organoid area with inhibitor treatments
Control	SMOi-1uM	SMOi-10uM	Runx1i-1um	Runx1i-10um	Smoi/Runx1i-1uM	Smoi/Runx1i-10uM
4309.54	3090.11	2156.97	2658.25	782.714	2003.73	642.654
4745.22	3184.17	1926.87	2167.58	769	2065.27	762.389
4414.62	2766.37	1972.41	2487.24	1812.9	2569.58	727.519
4681.5	2948.82	1946.29	1468.63	766.792	1353.55	597.5

## Sheet: Figure 3m
Figure 3m: Gli1, Tacstd2, and Lypd3 expression levels in Foxn3 and Runx1 Kos
Gli1						Tacstd2						Lypd3
WT	Runx1-KO-C4	Runx1-KO-E3	Foxn3-KO-D1	Foxn3-KO-D4		WT	Runx1-KO-C4	Runx1-KO-E3	Foxn3-KO-D1	Foxn3-KO-D4		WT	Runx1-KO-C4	Runx1-KO-E3	Foxn3-KO-D1	Foxn3-KO-D4
1.07177	0.314253	0.356013	0.281265	0.678302		1.01748	2.25793	1.56374	1.6644	2.24233		0.96929	2.06337	3.35195	1.89868	2.79917
1.38511	0.307786	0.360982	0.31864	0.547147		0.982821	2.6666	1.53156	1.72309	1.58557		1.03168	1.79627	2.91804	2.12138	3.17114
0.823591	0.25349	0.447513	0.281265	0.535887		1.01748	2.70382	1.18509	0.917004	1.96564		0.96929	1.71119	2.61172	1.93858	3.28297
0.817902	0.269807	0.348686	0.31864	0.586417		0.982821	2.47084	1.44894	0.891929	2.09217		1.03168	1.79627	2.6666	1.68763	3.32879

## Sheet: Figure 4a
Figure 4a: Ly6d+ clone size from different sizes of tumors
Small	Large
582.83	1192
521.9	1164.05
354.54	1192.55
375.32	1804

## Sheet: Figure 4b
Figure 4b: Tumor nodular area in LY6D- and LY6D+ nodules
LY6D-	LY6D+
265.94	1976.01
495.454	3473.34
695.312	4282.12
896.137	4286.63
971.889	7436
1027.01	8983.29
1101.15	9768.86
1102.44	12281.6
1142.41	16409.9
1207.85	17449.8
1247.82	24502.3
1350.01	28357.3
1351.94	34303.7
1675.58	41230
2269.68	45853.8
2416.99	46178.1
2943.07	59315.2
3593.25	62035.6
3685.77	106605
4849.78	117313
4900.06	173316
5393.26
5678.54
9913.92
13885.3
15265.6
15308.1
16620.1
33563.6

## Sheet: Figure 4c
Figure 4c: Number of cells between BMZ and LY6D+ cells
0 cells	1 cells	2 cells	3 cells	4 cells	5 cells
5	8	15	19	2	2

## Sheet: Figure 5c
Figure 5c: Fold change in Apotracker levels
Control Ly6d-	Control Ly6d+	Vismo Ly6d-	Vismo Ly6d+	CCG Ly6d-	CCG Ly6d+
1	1	1.424	0.758	1.094	0.767
1	1	1.423	0.922	1.727	2.211
1	1	1.859	1.352	1.313	1.371

## Sheet: Figure 5d
Figure 5d: Ly6d% in organoids after drug treatments
Control	Vismo	CCG
1	2.41	0.12
1	1.72	0.03
1	2.27	0.5

[truncated: 1 more sheets: Figure 6j]
